# Supplementary material for: Genome-wide screening identifies Polycomb repressive complex 1.3 as an essential regulator of human naïve pluripotent cell reprogramming
Source: Sci Adv. 2022 Mar 25;8(12):eabk0013. doi: 10.1126/sciadv.abk0013 (PMC8956265; doi:10.1126/sciadv.abk0013)
Supplement: Supplementary file 2 — Data S1 to S4 [file sciadv.abk0013_data_s1_to_s4.zip]

Archive with 4 entries (4 files):
- sciadv.abk0013_data_s1.xlsx
- sciadv.abk0013_data_s2.xlsx
- sciadv.abk0013_data_s3.xlsx
- sciadv.abk0013_data_s4.xlsx
