# Supplementary material for: Genome-wide screening identifies Polycomb repressive complex 1.3 as an essential regulator of human naïve pluripotent cell reprogramming
Source: Sci Adv. 2022 Mar 25;8(12):eabk0013. doi: 10.1126/sciadv.abk0013 (PMC8956265; doi:10.1126/sciadv.abk0013)
Supplement: Supplementary file 2 — Data S1 to S4 [file sciadv.abk0013_data_s1_to_s4.zip › sciadv.abk0013_data_s1.xlsx]

## Sheet: Dataset S1
gRNA	Gene	HumanV3+b3	Tag2_Nascent naïve cells	Tag3_Refractory cells	NormalisedTag2_Nascent naive +1	Normalised Tag3_Refractory +1	gRNA-Fold Change	gene-Fold Change
A1BG_v3_6-1	A1BG	385	257	297	258	247	1.04453	0.889046
A1BG_v3_6-2	A1BG	210	31	55	32	46	0.695652	0.889046
A1BG_v3_6-3	A1BG	413	198	663	199	549	0.362477	0.889046
A1BG_v3_6-4	A1BG	103	0	0	1	1	1	0.889046
A1BG_v3_6-5	A1BG	118	71	72	72	61	1.18033	0.889046
A1BG_v3_6-6	A1BG	425	40	46	41	39	1.05128	0.889046
A1CF_v3_6-1	A1CF	467	207	427	208	354	0.587571	10.2727
A1CF_v3_6-2	A1CF	274	726	701	727	581	1.25129	10.2727
A1CF_v3_6-3	A1CF	652	101	129	102	108	0.944444	10.2727
A1CF_v3_6-4	A1CF	590	949	1238	950	1025	0.926829	10.2727
A1CF_v3_6-5	A1CF	139	56	0	57	1	57	10.2727
A1CF_v3_6-6	A1CF	392	464	606	465	502	0.926295	10.2727
A2M_v3_6-1	A2M	717	698	986	699	816	0.856618	0.94517
A2M_v3_6-2	A2M	162	137	120	138	100	1.38	0.94517
A2M_v3_6-3	A2M	350	573	663	574	549	1.04554	0.94517
A2M_v3_6-4	A2M	649	599	771	600	639	0.938967	0.94517
A2M_v3_6-5	A2M	322	598	714	599	591	1.01354	0.94517
A2M_v3_6-6	A2M	247	47	132	48	110	0.436364	0.94517
A2ML1_v3_6-1	A2ML1	555	285	338	286	280	1.02143	0.689022
A2ML1_v3_6-2	A2ML1	623	72	195	73	162	0.450617	0.689022
A2ML1_v3_6-3	A2ML1	116	50	149	51	124	0.41129	0.689022
A2ML1_v3_6-4	A2ML1	78	307	357	308	296	1.04054	0.689022
A2ML1_v3_6-5	A2ML1	1073	740	1390	741	1150	0.644348	0.689022
A2ML1_v3_6-6	A2ML1	334	248	531	249	440	0.565909	0.689022
A3GALT2_v3_6-1	A3GALT2	314	355	455	356	377	0.944297	0.794928
A3GALT2_v3_6-2	A3GALT2	272	118	167	119	139	0.856115	0.794928
A3GALT2_v3_6-3	A3GALT2	246	49	108	50	90	0.555556	0.794928
A3GALT2_v3_6-4	A3GALT2	148	0	0	1	1	1	0.794928
A3GALT2_v3_6-5	A3GALT2	586	497	779	498	645	0.772093	0.794928
A3GALT2_v3_6-6	A3GALT2	240	135	255	136	212	0.641509	0.794928
A4GALT_v3_6-1	A4GALT	306	159	93	160	78	2.05128	1.19793
A4GALT_v3_6-2	A4GALT	190	128	324	129	269	0.479554	1.19793
A4GALT_v3_6-3	A4GALT	209	0	0	1	1	1	1.19793
A4GALT_v3_6-4	A4GALT	918	387	911	388	754	0.514589	1.19793
A4GALT_v3_6-5	A4GALT	431	515	462	516	383	1.34726	1.19793
A4GALT_v3_6-6	A4GALT	131	69	46	70	39	1.79487	1.19793
A4GNT_v3_6-1	A4GNT	421	332	677	333	561	0.593583	1.16401
A4GNT_v3_6-2	A4GNT	422	344	371	345	308	1.12013	1.16401
A4GNT_v3_6-3	A4GNT	488	384	561	385	465	0.827957	1.16401
A4GNT_v3_6-4	A4GNT	697	509	753	510	624	0.817308	1.16401
A4GNT_v3_6-5	A4GNT	487	131	85	132	71	1.85915	1.16401
A4GNT_v3_6-6	A4GNT	382	165	113	166	94	1.76596	1.16401
AAAS_v3_6-1	AAAS	244	285	287	286	238	1.20168	0.917232
AAAS_v3_6-2	AAAS	593	29	177	30	147	0.204082	0.917232
AAAS_v3_6-3	AAAS	313	107	137	108	114	0.947368	0.917232
AAAS_v3_6-4	AAAS	258	24	23	25	20	1.25	0.917232
AAAS_v3_6-5	AAAS	458	1694	1652	1695	1367	1.23994	0.917232
AAAS_v3_6-6	AAAS	404	415	761	416	630	0.660317	0.917232
AACS_v3_6-1	AACS	250	75	155	76	129	0.589147	0.952227
AACS_v3_6-2	AACS	522	359	594	360	492	0.731707	0.952227
AACS_v3_6-3	AACS	236	114	64	115	54	2.12963	0.952227
AACS_v3_6-4	AACS	279	25	98	26	82	0.317073	0.952227
AACS_v3_6-5	AACS	441	397	486	398	403	0.987593	0.952227
AACS_v3_6-6	AACS	858	985	1243	986	1029	0.958212	0.952227
AADAC_v3_6-1	AADAC	380	374	801	375	663	0.565611	0.842374
AADAC_v3_6-2	AADAC	363	207	175	208	146	1.42466	0.842374
AADAC_v3_6-3	AADAC	264	344	437	345	362	0.953039	0.842374
AADAC_v3_6-4	AADAC	457	730	1162	731	962	0.759875	0.842374
AADAC_v3_6-5	AADAC	146	0	0	1	1	1	0.842374
AADAC_v3_6-6	AADAC	136	32	113	33	94	0.351064	0.842374
AADACL2_v3_6-1	AADACL2	583	1217	1170	1218	968	1.25826	1.83129
AADACL2_v3_6-2	AADACL2	542	883	1193	884	987	0.895643	1.83129
AADACL2_v3_6-3	AADACL2	672	1140	1138	1141	942	1.21125	1.83129
AADACL2_v3_6-4	AADACL2	235	205	366	206	304	0.677632	1.83129
AADACL2_v3_6-5	AADACL2	482	1227	403	1228	334	3.67665	1.83129
AADACL2_v3_6-6	AADACL2	247	267	98	268	82	3.26829	1.83129
AADACL3_v3_6-1	AADACL3	524	244	699	245	579	0.423143	1.15605
AADACL3_v3_6-2	AADACL3	346	67	50	68	42	1.61905	1.15605
AADACL3_v3_6-3	AADACL3	475	318	457	319	379	0.841689	1.15605
AADACL3_v3_6-4	AADACL3	231	80	233	81	194	0.417526	1.15605
AADACL3_v3_6-5	AADACL3	307	186	519	187	430	0.434884	1.15605
AADACL3_v3_6-6	AADACL3	226	239	89	240	75	3.2	1.15605
AADACL4_v3_6-1	AADACL4	325	59	91	60	76	0.789474	2.69885
AADACL4_v3_6-2	AADACL4	292	129	29	130	25	5.2	2.69885
AADACL4_v3_6-3	AADACL4	1034	196	60	197	51	3.86275	2.69885
AADACL4_v3_6-4	AADACL4	243	262	284	263	236	1.11441	2.69885
AADACL4_v3_6-5	AADACL4	619	109	500	110	414	0.2657	2.69885
AADACL4_v3_6-6	AADACL4	689	252	61	253	51	4.96078	2.69885
AADAT_v3_6-1	AADAT	375	235	722	236	598	0.394649	0.827291
AADAT_v3_6-2	AADAT	268	679	954	680	790	0.860759	0.827291
AADAT_v3_6-3	AADAT	712	386	375	387	311	1.24437	0.827291
AADAT_v3_6-4	AADAT	296	17	77	18	65	0.276923	0.827291
AADAT_v3_6-5	AADAT	201	388	421	389	349	1.11461	0.827291
AADAT_v3_6-6	AADAT	384	458	517	459	428	1.07243	0.827291
AAED1_v3_6-1	AAED1	368	466	411	467	341	1.3695	1.21973
AAED1_v3_6-2	AAED1	344	363	354	364	294	1.2381	1.21973
AAED1_v3_6-3	AAED1	659	672	613	673	508	1.3248	1.21973
AAED1_v3_6-4	AAED1	917	446	522	447	433	1.03233	1.21973
AAED1_v3_6-5	AAED1	636	463	511	464	424	1.09434	1.21973
AAED1_v3_6-6	AAED1	312	606	582	607	482	1.25934	1.21973
AAGAB_v3_6-1	AAGAB	407	20	49	21	42	0.5	1.32084
AAGAB_v3_6-2	AAGAB	508	138	198	139	165	0.842424	1.32084
AAGAB_v3_6-3	AAGAB	538	393	152	394	127	3.10236	1.32084
AAGAB_v3_6-4	AAGAB	225	155	335	156	278	0.561151	1.32084
AAGAB_v3_6-5	AAGAB	182	88	314	89	261	0.340996	1.32084
AAGAB_v3_6-6	AAGAB	304	329	153	330	128	2.57812	1.32084
AAK1_v3_6-1	AAK1	947	512	366	513	304	1.6875	0.897887
AAK1_v3_6-2	AAK1	168	58	132	59	110	0.536364	0.897887
AAK1_v3_6-3	AAK1	86	13	60	14	51	0.27451	0.897887
AAK1_v3_6-4	AAK1	207	14	100	15	84	0.178571	0.897887
AAK1_v3_6-5	AAK1	115	144	86	145	72	2.01389	0.897887
AAK1_v3_6-6	AAK1	482	614	1067	615	883	0.696489	0.897887
AAMDC_v3_6-1	AAMDC	242	68	46	69	39	1.76923	0.905343
AAMDC_v3_6-2	AAMDC	407	193	179	194	149	1.30201	0.905343
AAMDC_v3_6-3	AAMDC	209	40	48	41	41	1	0.905343
AAMDC_v3_6-4	AAMDC	217	107	237	108	197	0.548223	0.905343
AAMDC_v3_6-5	AAMDC	328	10	59	11	50	0.22	0.905343
AAMDC_v3_6-6	AAMDC	143	111	227	112	189	0.592593	0.905343
AAMP_v3_6-1	AAMP	519	6	6	7	6	1.16667	10.8505
AAMP_v3_6-2	AAMP	283	55	0	56	1	56	10.8505
AAMP_v3_6-3	AAMP	890	41	11	42	10	4.2	10.8505
AAMP_v3_6-4	AAMP	189	164	77	165	65	2.53846	10.8505
AAMP_v3_6-5	AAMP	605	37	177	38	147	0.258503	10.8505
AAMP_v3_6-6	AAMP	583	61	79	62	66	0.939394	10.8505
AANAT_v3_6-1	AANAT	238	38	61	39	51	0.764706	0.925274
AANAT_v3_6-2	AANAT	313	97	60	98	51	1.92157	0.925274
AANAT_v3_6-3	AANAT	491	407	858	408	710	0.574648	0.925274
AANAT_v3_6-4	AANAT	791	35	63	36	53	0.679245	0.925274
AANAT_v3_6-5	AANAT	438	39	86	40	72	0.555556	0.925274
AANAT_v3_6-6	AANAT	606	320	367	321	304	1.05592	0.925274
AAR2_v3_6-1	AAR2	522	1101	1136	1102	940	1.17234	0.79534
AAR2_v3_6-2	AAR2	423	478	465	479	385	1.24416	0.79534
AAR2_v3_6-3	AAR2	159	24	110	25	92	0.271739	0.79534
AAR2_v3_6-4	AAR2	317	241	356	242	295	0.820339	0.79534
AAR2_v3_6-5	AAR2	139	48	148	49	123	0.398374	0.79534
AAR2_v3_6-6	AAR2	917	1243	1738	1244	1438	0.86509	0.79534
AARD_v3_6-1	AARD	262	24	41	25	35	0.714286	1.16943
AARD_v3_6-2	AARD	656	1603	1972	1604	1632	0.982843	1.16943
AARD_v3_6-3	AARD	166	0	0	1	1	1	1.16943
AARD_v3_6-4	AARD	210	0	0	1	1	1	1.16943
AARD_v3_6-5	AARD	458	681	905	682	749	0.910547	1.16943
AARD_v3_6-6	AARD	291	594	298	595	247	2.40891	1.16943
AARS_v3_6-1	AARS	116	0	0	1	1	1	2.75348
AARS_v3_6-2	AARS	276	11	0	12	1	12	2.75348
AARS_v3_6-3	AARS	575	0	0	1	1	1	2.75348
AARS_v3_6-4	AARS	963	172	205	173	171	1.0117	2.75348
AARS_v3_6-5	AARS	406	31	29	32	25	1.28	2.75348
AARS_v3_6-6	AARS	198	10	57	11	48	0.229167	2.75348
AARS2_v3_6-1	AARS2	358	263	254	264	211	1.25118	5.75005
AARS2_v3_6-2	AARS2	196	0	22	1	19	0.0526316	5.75005
AARS2_v3_6-3	AARS2	284	0	0	1	1	1	5.75005
AARS2_v3_6-4	AARS2	484	113	142	114	118	0.966102	5.75005
AARS2_v3_6-5	AARS2	424	30	0	31	1	31	5.75005
AARS2_v3_6-6	AARS2	867	46	246	47	204	0.230392	5.75005
AARSD1_v3_6-1	AARSD1	365	308	177	309	147	2.10204	0.702009
AARSD1_v3_6-2	AARSD1	203	346	789	347	653	0.531394	0.702009
AARSD1_v3_6-3	AARSD1	284	37	40	38	34	1.11765	0.702009
AARSD1_v3_6-4	AARSD1	121	0	65	1	55	0.0181818	0.702009
AARSD1_v3_6-5	AARSD1	327	79	229	80	190	0.421053	0.702009
AARSD1_v3_6-6	AARSD1	614	0	54	1	46	0.0217391	0.702009
AASDH_v3_6-1	AASDH	159	92	0	93	1	93	16.0476
AASDH_v3_6-2	AASDH	349	0	0	1	1	1	16.0476
AASDH_v3_6-3	AASDH	162	0	0	1	1	1	16.0476
AASDH_v3_6-4	AASDH	355	0	25	1	22	0.0454545	16.0476
AASDH_v3_6-5	AASDH	186	48	47	49	40	1.225	16.0476
AASDH_v3_6-6	AASDH	164	0	80	1	67	0.0149254	16.0476
AASDHPPT_v3_6-1	AASDHPPT	783	508	765	509	634	0.802839	0.615284
AASDHPPT_v3_6-2	AASDHPPT	672	25	276	26	229	0.113537	0.615284
AASDHPPT_v3_6-3	AASDHPPT	548	140	246	141	204	0.691176	0.615284
AASDHPPT_v3_6-4	AASDHPPT	147	92	184	93	153	0.607843	0.615284
AASDHPPT_v3_6-5	AASDHPPT	214	54	67	55	56	0.982143	0.615284
AASDHPPT_v3_6-6	AASDHPPT	548	253	621	254	514	0.494163	0.615284
AASS_v3_6-1	AASS	372	316	703	317	582	0.544674	0.859123
AASS_v3_6-2	AASS	400	241	250	242	208	1.16346	0.859123
AASS_v3_6-3	AASS	298	258	255	259	212	1.2217	0.859123
AASS_v3_6-4	AASS	312	43	86	44	72	0.611111	0.859123
AASS_v3_6-5	AASS	165	106	269	107	223	0.479821	0.859123
AASS_v3_6-6	AASS	279	236	251	237	209	1.13397	0.859123
AATF_v3_6-1	AATF	744	280	559	281	463	0.606911	2.07693
AATF_v3_6-2	AATF	648	222	322	223	267	0.835206	2.07693
AATF_v3_6-3	AATF	436	55	243	56	202	0.277228	2.07693
AATF_v3_6-4	AATF	293	72	190	73	158	0.462025	2.07693
AATF_v3_6-5	AATF	175	39	16	40	14	2.85714	2.07693
AATF_v3_6-6	AATF	280	192	30	193	26	7.42308	2.07693
AATK_v3_6-1	AATK	325	76	20	77	18	4.27778	1.24181
AATK_v3_6-2	AATK	539	161	671	162	556	0.291367	1.24181
AATK_v3_6-3	AATK	735	1171	1529	1172	1265	0.926482	1.24181
AATK_v3_6-4	AATK	200	89	183	90	152	0.592105	1.24181
AATK_v3_6-5	AATK	368	29	69	30	58	0.517241	1.24181
AATK_v3_6-6	AATK	385	268	383	269	318	0.845912	1.24181
ABAT_v3_6-1	ABAT	483	171	442	172	366	0.469945	0.929321
ABAT_v3_6-2	ABAT	430	148	258	149	214	0.696262	0.929321
ABAT_v3_6-3	ABAT	583	488	325	489	270	1.81111	0.929321
ABAT_v3_6-4	ABAT	271	489	610	490	505	0.970297	0.929321
ABAT_v3_6-5	ABAT	126	665	629	666	521	1.27831	0.929321
ABAT_v3_6-6	ABAT	471	90	313	91	260	0.35	0.929321
ABCA1_v3_6-1	ABCA1	273	28	22	29	19	1.52632	0.877312
ABCA1_v3_6-2	ABCA1	385	498	838	499	694	0.71902	0.877312
ABCA1_v3_6-3	ABCA1	292	384	501	385	415	0.927711	0.877312
ABCA1_v3_6-4	ABCA1	331	78	185	79	154	0.512987	0.877312
ABCA1_v3_6-5	ABCA1	99	0	0	1	1	1	0.877312
ABCA1_v3_6-6	ABCA1	384	218	457	219	379	0.577836	0.877312
ABCA10_v3_6-1	ABCA10	545	115	245	116	204	0.568627	0.587004
ABCA10_v3_6-2	ABCA10	201	49	177	50	147	0.340136	0.587004
ABCA10_v3_6-3	ABCA10	531	127	247	128	205	0.62439	0.587004
ABCA10_v3_6-4	ABCA10	282	76	159	77	132	0.583333	0.587004
ABCA10_v3_6-5	ABCA10	222	62	106	63	89	0.707865	0.587004
ABCA10_v3_6-6	ABCA10	266	119	207	120	172	0.697674	0.587004
ABCA12_v3_6-1	ABCA12	243	165	0	166	1	166	28.3203
ABCA12_v3_6-2	ABCA12	251	136	393	137	326	0.420245	28.3203
ABCA12_v3_6-3	ABCA12	440	760	719	761	596	1.27685	28.3203
ABCA12_v3_6-4	ABCA12	318	0	0	1	1	1	28.3203
ABCA12_v3_6-5	ABCA12	402	277	409	278	339	0.820059	28.3203
ABCA12_v3_6-6	ABCA12	180	65	196	66	163	0.404908	28.3203
ABCA13_v3_6-1	ABCA13	211	178	107	179	89	2.01124	1.53868
ABCA13_v3_6-2	ABCA13	143	57	66	58	56	1.03571	1.53868
ABCA13_v3_6-3	ABCA13	138	115	50	116	42	2.7619	1.53868
ABCA13_v3_6-4	ABCA13	423	455	476	456	395	1.15443	1.53868
ABCA13_v3_6-5	ABCA13	109	216	182	217	151	1.43709	1.53868
ABCA13_v3_6-6	ABCA13	401	251	365	252	303	0.831683	1.53868
ABCA2_v3_6-1	ABCA2	560	149	214	150	178	0.842697	1.15367
ABCA2_v3_6-2	ABCA2	570	612	1164	613	963	0.636552	1.15367
ABCA2_v3_6-3	ABCA2	260	11	196	12	163	0.0736196	1.15367
ABCA2_v3_6-4	ABCA2	138	226	185	227	154	1.47403	1.15367
ABCA2_v3_6-5	ABCA2	180	58	39	59	33	1.78788	1.15367
ABCA2_v3_6-6	ABCA2	347	667	382	668	317	2.10726	1.15367
ABCA3_v3_6-1	ABCA3	187	58	69	59	58	1.01724	1.17498
ABCA3_v3_6-2	ABCA3	350	79	47	80	40	2	1.17498
ABCA3_v3_6-3	ABCA3	767	856	611	857	506	1.69368	1.17498
ABCA3_v3_6-4	ABCA3	356	125	223	126	185	0.681081	1.17498
ABCA3_v3_6-5	ABCA3	1118	724	1120	725	927	0.782093	1.17498
ABCA3_v3_6-6	ABCA3	644	140	194	141	161	0.875776	1.17498
ABCA4_v3_6-1	ABCA4	522	262	754	263	624	0.421474	28.0543
ABCA4_v3_6-2	ABCA4	340	165	22	166	19	8.73684	28.0543
ABCA4_v3_6-3	ABCA4	145	17	39	18	33	0.545455	28.0543
ABCA4_v3_6-4	ABCA4	244	38	0	39	1	39	28.0543
ABCA4_v3_6-5	ABCA4	290	73	143	74	119	0.621849	28.0543
ABCA4_v3_6-6	ABCA4	362	118	0	119	1	119	28.0543
ABCA5_v3_6-1	ABCA5	74	2	59	3	50	0.06	1.01179
ABCA5_v3_6-2	ABCA5	355	235	234	236	194	1.21649	1.01179
ABCA5_v3_6-3	ABCA5	510	772	819	773	678	1.14012	1.01179
ABCA5_v3_6-4	ABCA5	260	96	196	97	163	0.595092	1.01179
ABCA5_v3_6-5	ABCA5	715	1368	712	1369	590	2.32034	1.01179
ABCA5_v3_6-6	ABCA5	432	604	989	605	819	0.738706	1.01179
ABCA6_v3_6-1	ABCA6	725	872	1343	873	1111	0.785779	0.90106
ABCA6_v3_6-2	ABCA6	542	831	794	832	658	1.26444	0.90106
ABCA6_v3_6-3	ABCA6	232	153	229	154	190	0.810526	0.90106
ABCA6_v3_6-4	ABCA6	163	171	324	172	269	0.639405	0.90106
ABCA6_v3_6-5	ABCA6	353	562	693	563	574	0.980836	0.90106
ABCA6_v3_6-6	ABCA6	428	185	242	186	201	0.925373	0.90106
ABCA7_v3_6-1	ABCA7	133	17	64	18	54	0.333333	0.994429
ABCA7_v3_6-2	ABCA7	238	96	177	97	147	0.659864	0.994429
ABCA7_v3_6-3	ABCA7	342	153	68	154	57	2.70175	0.994429
ABCA7_v3_6-4	ABCA7	295	64	164	65	137	0.474453	0.994429
ABCA7_v3_6-5	ABCA7	312	160	339	161	281	0.572954	0.994429
ABCA7_v3_6-6	ABCA7	699	545	538	546	446	1.22422	0.994429
ABCA8_v3_6-1	ABCA8	452	238	284	239	236	1.01271	1.4113
ABCA8_v3_6-2	ABCA8	248	135	44	136	37	3.67568	1.4113
ABCA8_v3_6-3	ABCA8	188	363	546	364	452	0.80531	1.4113
ABCA8_v3_6-4	ABCA8	382	416	408	417	338	1.23373	1.4113
ABCA8_v3_6-5	ABCA8	724	608	1249	609	1034	0.588975	1.4113
ABCA8_v3_6-6	ABCA8	880	364	382	365	317	1.15142	1.4113
ABCA9_v3_6-1	ABCA9	736	749	1094	750	906	0.827815	0.95015
ABCA9_v3_6-2	ABCA9	193	621	474	622	393	1.5827	0.95015
ABCA9_v3_6-3	ABCA9	191	60	365	61	303	0.20132	0.95015
ABCA9_v3_6-4	ABCA9	258	51	79	52	66	0.787879	0.95015
ABCA9_v3_6-5	ABCA9	157	213	306	214	254	0.84252	0.95015
ABCA9_v3_6-6	ABCA9	554	546	452	547	375	1.45867	0.95015
ABCB1_v3_6-1	ABCB1	455	86	67	87	56	1.55357	0.94525
ABCB1_v3_6-2	ABCB1	151	36	93	37	78	0.474359	0.94525
ABCB1_v3_6-3	ABCB1	323	712	810	713	671	1.06259	0.94525
ABCB1_v3_6-4	ABCB1	252	359	434	360	360	1	0.94525
ABCB1_v3_6-5	ABCB1	30	0	0	1	1	1	0.94525
ABCB1_v3_6-6	ABCB1	284	225	469	226	389	0.580977	0.94525
ABCB10_v3_6-1	ABCB10	117	0	0	1	1	1	1.0548
ABCB10_v3_6-2	ABCB10	538	819	966	820	800	1.025	1.0548
ABCB10_v3_6-3	ABCB10	197	315	511	316	424	0.745283	1.0548
ABCB10_v3_6-4	ABCB10	312	890	855	891	708	1.25847	1.0548
ABCB10_v3_6-5	ABCB10	231	1296	1709	1297	1414	0.917256	1.0548
ABCB10_v3_6-6	ABCB10	327	288	252	289	209	1.38278	1.0548
ABCB11_v3_6-1	ABCB11	218	170	295	171	245	0.697959	1.3362
ABCB11_v3_6-2	ABCB11	350	542	550	543	456	1.19079	1.3362
ABCB11_v3_6-3	ABCB11	162	526	816	527	676	0.779586	1.3362
ABCB11_v3_6-4	ABCB11	515	208	156	209	130	1.60769	1.3362
ABCB11_v3_6-5	ABCB11	227	148	81	149	68	2.19118	1.3362
ABCB11_v3_6-6	ABCB11	230	61	47	62	40	1.55	1.3362
ABCB4_v3_6-1	ABCB4	88	48	83	49	70	0.7	0.358454
ABCB4_v3_6-2	ABCB4	336	27	153	28	128	0.21875	0.358454
ABCB4_v3_6-3	ABCB4	312	0	19	1	17	0.0588235	0.358454
ABCB4_v3_6-4	ABCB4	175	102	296	103	246	0.418699	0.358454
ABCB4_v3_6-5	ABCB4	59	0	158	1	132	0.00757576	0.358454
ABCB4_v3_6-6	ABCB4	441	238	386	239	320	0.746875	0.358454
ABCB5_v3_8-1	ABCB5	192	87	57	88	48	1.83333	0.694149
ABCB5_v3_8-2	ABCB5	293	64	173	65	144	0.451389	0.694149
ABCB5_v3_8-3	ABCB5	218	0	0	1	1	1	0.694149
ABCB5_v3_8-4	ABCB5	147	0	0	1	1	1	0.694149
ABCB5_v3_8-5	ABCB5	334	88	443	89	367	0.242507	0.694149
ABCB5_v3_8-6	ABCB5	423	52	323	53	268	0.197761	0.694149
ABCB5_v3_8-7	ABCB5	283	0	35	1	30	0.0333333	0.694149
ABCB5_v3_8-8	ABCB5	327	30	46	31	39	0.794872	0.694149
ABCB6_v3_6-1	ABCB6	289	473	764	474	633	0.748815	1.63883
ABCB6_v3_6-2	ABCB6	419	433	393	434	326	1.33129	1.63883
ABCB6_v3_6-3	ABCB6	840	187	91	188	76	2.47368	1.63883
ABCB6_v3_6-4	ABCB6	272	67	32	68	27	2.51852	1.63883
ABCB6_v3_6-5	ABCB6	311	1611	1270	1612	1051	1.53378	1.63883
ABCB6_v3_6-6	ABCB6	662	929	915	930	758	1.22691	1.63883
ABCB7_v3_6-1	ABCB7	98	39	0	40	1	40	7.40986
ABCB7_v3_6-2	ABCB7	224	126	127	127	106	1.19811	7.40986
ABCB7_v3_6-3	ABCB7	438	991	1331	992	1102	0.900181	7.40986
ABCB7_v3_6-4	ABCB7	195	129	100	130	84	1.54762	7.40986
ABCB7_v3_6-5	ABCB7	540	112	233	113	194	0.582474	7.40986
ABCB7_v3_6-6	ABCB7	141	8	46	9	39	0.230769	7.40986
ABCB8_v3_6-1	ABCB8	373	7	34	8	29	0.275862	0.824006
ABCB8_v3_6-2	ABCB8	433	378	326	379	271	1.39852	0.824006
ABCB8_v3_6-3	ABCB8	800	516	834	517	691	0.748191	0.824006
ABCB8_v3_6-4	ABCB8	609	488	392	489	325	1.50462	0.824006
ABCB8_v3_6-5	ABCB8	111	12	33	13	28	0.464286	0.824006
ABCB8_v3_6-6	ABCB8	363	409	896	410	742	0.552561	0.824006
ABCB9_v3_6-1	ABCB9	170	0	0	1	1	1	1.23265
ABCB9_v3_6-2	ABCB9	1105	576	790	577	654	0.882263	1.23265
ABCB9_v3_6-3	ABCB9	172	52	27	53	23	2.30435	1.23265
ABCB9_v3_6-4	ABCB9	698	222	207	223	172	1.29651	1.23265
ABCB9_v3_6-5	ABCB9	166	0	0	1	1	1	1.23265
ABCB9_v3_6-6	ABCB9	282	135	179	136	149	0.912752	1.23265
ABCC1_v3_6-1	ABCC1	426	277	790	278	654	0.425076	0.914758
ABCC1_v3_6-2	ABCC1	558	219	274	220	228	0.964912	0.914758
ABCC1_v3_6-3	ABCC1	248	71	60	72	51	1.41176	0.914758
ABCC1_v3_6-4	ABCC1	772	644	932	645	772	0.835492	0.914758
ABCC1_v3_6-5	ABCC1	561	460	408	461	338	1.36391	0.914758
ABCC1_v3_6-6	ABCC1	226	57	143	58	119	0.487395	0.914758
ABCC10_v3_6-1	ABCC10	243	88	147	89	123	0.723577	11.3089
ABCC10_v3_6-2	ABCC10	327	64	0	65	1	65	11.3089
ABCC10_v3_6-3	ABCC10	323	97	313	98	260	0.376923	11.3089
ABCC10_v3_6-4	ABCC10	342	70	147	71	123	0.577236	11.3089
ABCC10_v3_6-5	ABCC10	207	109	114	110	95	1.15789	11.3089
ABCC10_v3_6-6	ABCC10	236	0	68	1	57	0.0175439	11.3089
ABCC11_v3_6-1	ABCC11	184	41	116	42	97	0.43299	1.56319
ABCC11_v3_6-2	ABCC11	383	251	811	252	672	0.375	1.56319
ABCC11_v3_6-3	ABCC11	207	113	30	114	26	4.38462	1.56319
ABCC11_v3_6-4	ABCC11	274	389	609	390	505	0.772277	1.56319
ABCC11_v3_6-5	ABCC11	141	895	428	896	355	2.52394	1.56319
ABCC11_v3_6-6	ABCC11	386	559	759	560	629	0.890302	1.56319
ABCC12_v3_6-1	ABCC12	200	252	335	253	278	0.910072	7.33758
ABCC12_v3_6-2	ABCC12	251	535	321	536	266	2.01504	7.33758
ABCC12_v3_6-3	ABCC12	236	626	1196	627	990	0.633333	7.33758
ABCC12_v3_6-4	ABCC12	272	117	221	118	184	0.641304	7.33758
ABCC12_v3_6-5	ABCC12	227	37	0	38	1	38	7.33758
ABCC12_v3_6-6	ABCC12	325	638	422	639	350	1.82571	7.33758
ABCC2_v3_6-1	ABCC2	342	374	126	375	105	3.57143	1.35745
ABCC2_v3_6-2	ABCC2	295	132	203	133	169	0.786982	1.35745
ABCC2_v3_6-3	ABCC2	266	382	785	383	650	0.589231	1.35745
ABCC2_v3_6-4	ABCC2	171	100	81	101	68	1.48529	1.35745
ABCC2_v3_6-5	ABCC2	643	868	1166	869	965	0.900518	1.35745
ABCC2_v3_6-6	ABCC2	702	476	710	477	588	0.811224	1.35745
ABCC3_v3_6-1	ABCC3	447	327	435	328	361	0.908587	0.812612
ABCC3_v3_6-2	ABCC3	141	32	67	33	56	0.589286	0.812612
ABCC3_v3_6-3	ABCC3	291	148	512	149	424	0.351415	0.812612
ABCC3_v3_6-4	ABCC3	1278	918	1330	919	1101	0.834696	0.812612
ABCC3_v3_6-5	ABCC3	324	129	305	130	253	0.513834	0.812612
ABCC3_v3_6-6	ABCC3	298	249	179	250	149	1.67785	0.812612
ABCC4_v3_6-1	ABCC4	348	176	250	177	208	0.850962	1.12907
ABCC4_v3_6-2	ABCC4	373	320	759	321	629	0.510334	1.12907
ABCC4_v3_6-3	ABCC4	724	756	946	757	783	0.966794	1.12907
ABCC4_v3_6-4	ABCC4	541	173	332	174	276	0.630435	1.12907
ABCC4_v3_6-5	ABCC4	485	356	279	357	232	1.53879	1.12907
ABCC4_v3_6-6	ABCC4	408	188	99	189	83	2.27711	1.12907
ABCC5_v3_6-1	ABCC5	67	27	29	28	25	1.12	1.05739
ABCC5_v3_6-2	ABCC5	529	111	141	112	118	0.949153	1.05739
ABCC5_v3_6-3	ABCC5	151	49	64	50	54	0.925926	1.05739
ABCC5_v3_6-4	ABCC5	657	321	164	322	137	2.35036	1.05739
ABCC5_v3_6-5	ABCC5	508	327	723	328	599	0.547579	1.05739
ABCC5_v3_6-6	ABCC5	497	138	371	139	308	0.451299	1.05739
ABCC6_v3_6-1	ABCC6	223	0	0	1	1	1	3.15864
ABCC6_v3_6-2	ABCC6	448	66	87	67	73	0.917808	3.15864
ABCC6_v3_6-3	ABCC6	436	262	148	263	123	2.13821	3.15864
ABCC6_v3_6-4	ABCC6	128	0	0	1	1	1	3.15864
ABCC6_v3_6-5	ABCC6	335	11	0	12	1	12	3.15864
ABCC6_v3_6-6	ABCC6	581	90	57	91	48	1.89583	3.15864
ABCC8_v3_6-1	ABCC8	1226	4003	4326	4004	3578	1.11906	0.89777
ABCC8_v3_6-2	ABCC8	106	0	0	1	1	1	0.89777
ABCC8_v3_6-3	ABCC8	107	380	493	381	409	0.93154	0.89777
ABCC8_v3_6-4	ABCC8	407	259	467	260	387	0.671835	0.89777
ABCC8_v3_6-5	ABCC8	223	50	96	51	80	0.6375	0.89777
ABCC8_v3_6-6	ABCC8	462	884	1041	885	862	1.02668	0.89777
ABCC9_v3_6-1	ABCC9	452	490	508	491	421	1.16627	5.94555
ABCC9_v3_6-2	ABCC9	335	230	200	231	166	1.39157	5.94555
ABCC9_v3_6-3	ABCC9	540	282	539	283	447	0.63311	5.94555
ABCC9_v3_6-4	ABCC9	181	30	0	31	1	31	5.94555
ABCC9_v3_6-5	ABCC9	217	20	68	21	57	0.368421	5.94555
ABCC9_v3_6-6	ABCC9	201	87	94	88	79	1.11392	5.94555
ABCD1_v3_6-1	ABCD1	425	1221	1121	1222	928	1.31681	1.21172
ABCD1_v3_6-2	ABCD1	189	491	259	492	215	2.28837	1.21172
ABCD1_v3_6-3	ABCD1	352	426	484	427	401	1.06484	1.21172
ABCD1_v3_6-4	ABCD1	323	134	234	135	194	0.695876	1.21172
ABCD1_v3_6-5	ABCD1	1640	3008	4585	3009	3792	0.793513	1.21172
ABCD1_v3_6-6	ABCD1	482	660	718	661	595	1.11092	1.21172
ABCD2_v3_6-1	ABCD2	467	805	837	806	693	1.16306	0.65709
ABCD2_v3_6-2	ABCD2	361	179	277	180	230	0.782609	0.65709
ABCD2_v3_6-3	ABCD2	81	34	94	35	79	0.443038	0.65709
ABCD2_v3_6-4	ABCD2	189	51	257	52	214	0.242991	0.65709
ABCD2_v3_6-5	ABCD2	402	301	533	302	442	0.683258	0.65709
ABCD2_v3_6-6	ABCD2	386	272	525	273	435	0.627586	0.65709
ABCD3_v3_8-1	ABCD3	357	416	226	417	188	2.21809	1.28715
ABCD3_v3_8-2	ABCD3	409	148	202	149	168	0.886905	1.28715
ABCD3_v3_8-3	ABCD3	321	230	149	231	124	1.8629	1.28715
ABCD3_v3_8-4	ABCD3	533	840	922	841	763	1.10223	1.28715
ABCD3_v3_8-5	ABCD3	391	223	222	224	185	1.21081	1.28715
ABCD3_v3_8-6	ABCD3	316	430	504	431	418	1.0311	1.28715
ABCD3_v3_8-7	ABCD3	206	182	166	183	138	1.32609	1.28715
ABCD3_v3_8-8	ABCD3	357	57	105	58	88	0.659091	1.28715
ABCD4_v3_6-1	ABCD4	363	579	605	580	501	1.15768	6.06011
ABCD4_v3_6-2	ABCD4	234	91	165	92	137	0.671533	6.06011
ABCD4_v3_6-3	ABCD4	136	224	318	225	264	0.852273	6.06011
ABCD4_v3_6-4	ABCD4	284	56	131	57	109	0.522936	6.06011
ABCD4_v3_6-5	ABCD4	248	73	76	74	64	1.15625	6.06011
ABCD4_v3_6-6	ABCD4	226	31	0	32	1	32	6.06011
ABCE1_v3_6-1	ABCE1	211	57	43	58	37	1.56757	1.70138
ABCE1_v3_6-2	ABCE1	437	248	293	249	243	1.02469	1.70138
ABCE1_v3_6-3	ABCE1	326	0	0	1	1	1	1.70138
ABCE1_v3_6-4	ABCE1	399	27	102	28	85	0.329412	1.70138
ABCE1_v3_6-5	ABCE1	506	93	396	94	328	0.286585	1.70138
ABCE1_v3_6-6	ABCE1	491	5	0	6	1	6	1.70138
ABCF1_v3_6-1	ABCF1	997	364	102	365	85	4.29412	7.70237
ABCF1_v3_6-2	ABCF1	332	0	82	1	69	0.0144928	7.70237
ABCF1_v3_6-3	ABCF1	180	37	0	38	1	38	7.70237
ABCF1_v3_6-4	ABCF1	533	154	95	155	80	1.9375	7.70237
ABCF1_v3_6-5	ABCF1	464	296	405	297	336	0.883929	7.70237
ABCF1_v3_6-6	ABCF1	315	218	243	219	202	1.08416	7.70237
ABCF2_v3_6-1	ABCF2	167	0	0	1	1	1	1.22568
ABCF2_v3_6-2	ABCF2	362	22	38	23	32	0.71875	1.22568
ABCF2_v3_6-3	ABCF2	555	274	330	275	274	1.00365	1.22568
ABCF2_v3_6-4	ABCF2	596	511	460	512	381	1.34383	1.22568
ABCF2_v3_6-5	ABCF2	359	26	10	27	9	3	1.22568
ABCF2_v3_6-6	ABCF2	193	96	406	97	337	0.287834	1.22568
ABCF3_v3_6-1	ABCF3	286	228	314	229	261	0.877395	1.37088
ABCF3_v3_6-2	ABCF3	343	80	279	81	232	0.349138	1.37088
ABCF3_v3_6-3	ABCF3	536	474	539	475	447	1.06264	1.37088
ABCF3_v3_6-4	ABCF3	1233	1176	522	1177	433	2.71824	1.37088
ABCF3_v3_6-5	ABCF3	301	75	36	76	31	2.45161	1.37088
ABCF3_v3_6-6	ABCF3	332	553	873	554	723	0.766252	1.37088
ABCG1_v3_6-1	ABCG1	591	566	1283	567	1062	0.533898	1.58269
ABCG1_v3_6-2	ABCG1	481	354	485	355	402	0.883085	1.58269
ABCG1_v3_6-3	ABCG1	114	86	40	87	34	2.55882	1.58269
ABCG1_v3_6-4	ABCG1	358	708	501	709	415	1.70843	1.58269
ABCG1_v3_6-5	ABCG1	380	489	711	490	589	0.831919	1.58269
ABCG1_v3_6-6	ABCG1	163	148	59	149	50	2.98	1.58269
ABCG2_v3_6-1	ABCG2	400	380	695	381	576	0.661458	1.74136
ABCG2_v3_6-2	ABCG2	228	194	302	195	251	0.776892	1.74136
ABCG2_v3_6-3	ABCG2	290	355	543	356	450	0.791111	1.74136
ABCG2_v3_6-4	ABCG2	245	171	200	172	166	1.03614	1.74136
ABCG2_v3_6-5	ABCG2	301	154	29	155	25	6.2	1.74136
ABCG2_v3_6-6	ABCG2	247	393	484	394	401	0.982544	1.74136
ABCG4_v3_6-1	ABCG4	626	215	183	216	152	1.42105	1.57314
ABCG4_v3_6-2	ABCG4	297	304	260	305	216	1.41204	1.57314
ABCG4_v3_6-3	ABCG4	363	586	985	587	815	0.720245	1.57314
ABCG4_v3_6-4	ABCG4	283	74	21	75	18	4.16667	1.57314
ABCG4_v3_6-5	ABCG4	355	135	177	136	147	0.92517	1.57314
ABCG4_v3_6-6	ABCG4	159	99	151	100	126	0.793651	1.57314
ABCG5_v3_6-1	ABCG5	395	246	399	247	331	0.746224	1.25103
ABCG5_v3_6-2	ABCG5	158	36	180	37	150	0.246667	1.25103
ABCG5_v3_6-3	ABCG5	101	139	44	140	37	3.78378	1.25103
ABCG5_v3_6-4	ABCG5	952	1745	2130	1746	1762	0.990919	1.25103
ABCG5_v3_6-5	ABCG5	801	824	1208	825	1000	0.825	1.25103
ABCG5_v3_6-6	ABCG5	1137	697	923	698	764	0.913613	1.25103
ABCG8_v3_6-1	ABCG8	362	387	181	388	151	2.56954	1.23385
ABCG8_v3_6-2	ABCG8	472	395	936	396	775	0.510968	1.23385
ABCG8_v3_6-3	ABCG8	161	342	302	343	251	1.36653	1.23385
ABCG8_v3_6-4	ABCG8	260	554	528	555	438	1.26712	1.23385
ABCG8_v3_6-5	ABCG8	374	114	113	115	94	1.2234	1.23385
ABCG8_v3_6-6	ABCG8	204	134	350	135	290	0.465517	1.23385
ABHD1_v3_6-1	ABHD1	207	360	322	361	267	1.35206	0.976885
ABHD1_v3_6-2	ABHD1	205	263	378	264	314	0.840764	0.976885
ABHD1_v3_6-3	ABHD1	821	140	486	141	403	0.349876	0.976885
ABHD1_v3_6-4	ABHD1	399	63	85	64	71	0.901408	0.976885
ABHD1_v3_6-5	ABHD1	331	156	114	157	95	1.65263	0.976885
ABHD1_v3_6-6	ABHD1	372	327	518	328	429	0.764569	0.976885
ABHD10_v3_6-1	ABHD10	429	635	1374	636	1137	0.559367	1.43708
ABHD10_v3_6-2	ABHD10	341	251	188	252	156	1.61538	1.43708
ABHD10_v3_6-3	ABHD10	194	550	159	551	132	4.17424	1.43708
ABHD10_v3_6-4	ABHD10	446	348	380	349	315	1.10794	1.43708
ABHD10_v3_6-5	ABHD10	142	41	113	42	94	0.446809	1.43708
ABHD10_v3_6-6	ABHD10	208	22	37	23	32	0.71875	1.43708
ABHD11_v3_6-1	ABHD11	271	168	128	169	107	1.57944	1.14102
ABHD11_v3_6-2	ABHD11	170	19	11	20	10	2	1.14102
ABHD11_v3_6-3	ABHD11	465	142	477	143	395	0.362025	1.14102
ABHD11_v3_6-4	ABHD11	341	105	97	106	81	1.30864	1.14102
ABHD11_v3_6-5	ABHD11	146	235	425	236	352	0.670455	1.14102
ABHD11_v3_6-6	ABHD11	107	86	112	87	94	0.925532	1.14102
ABHD12_v3_6-1	ABHD12	194	180	394	181	327	0.553517	0.585926
ABHD12_v3_6-2	ABHD12	493	315	558	316	462	0.683983	0.585926
ABHD12_v3_6-3	ABHD12	191	189	327	190	271	0.701107	0.585926
ABHD12_v3_6-4	ABHD12	199	27	221	28	184	0.152174	0.585926
ABHD12_v3_6-5	ABHD12	367	164	277	165	230	0.717391	0.585926
ABHD12_v3_6-6	ABHD12	346	248	425	249	352	0.707386	0.585926
ABHD12B_v3_6-1	ABHD12B	508	821	1080	822	894	0.919463	1.25881
ABHD12B_v3_6-2	ABHD12B	598	144	114	145	95	1.52632	1.25881
ABHD12B_v3_6-3	ABHD12B	303	20	126	21	105	0.2	1.25881
ABHD12B_v3_6-4	ABHD12B	239	55	20	56	18	3.11111	1.25881
ABHD12B_v3_6-5	ABHD12B	204	345	326	346	271	1.27675	1.25881
ABHD12B_v3_6-6	ABHD12B	363	53	124	54	104	0.519231	1.25881
ABHD13_v3_5-1	ABHD13	143	131	322	132	267	0.494382	40.7095
ABHD13_v3_5-2	ABHD13	462	144	0	145	1	145	40.7095
ABHD13_v3_5-3	ABHD13	137	56	299	57	248	0.229839	40.7095
ABHD13_v3_5-4	ABHD13	103	56	0	57	1	57	40.7095
ABHD13_v3_5-5	ABHD13	397	470	690	471	572	0.823427	40.7095
ABHD14A_v3_6-1	ABHD14A	386	402	507	403	420	0.959524	1.16785
ABHD14A_v3_6-2	ABHD14A	958	598	545	599	452	1.32522	1.16785
ABHD14A_v3_6-3	ABHD14A	359	453	196	454	163	2.78528	1.16785
ABHD14A_v3_6-4	ABHD14A	264	108	152	109	127	0.858268	1.16785
ABHD14A_v3_6-5	ABHD14A	371	314	586	315	486	0.648148	1.16785
ABHD14A_v3_6-6	ABHD14A	485	117	330	118	274	0.430657	1.16785
ABHD14B_v3_6-1	ABHD14B	330	152	289	153	240	0.6375	8.71972
ABHD14B_v3_6-2	ABHD14B	117	48	0	49	1	49	8.71972
ABHD14B_v3_6-3	ABHD14B	499	97	307	98	255	0.384314	8.71972
ABHD14B_v3_6-4	ABHD14B	181	18	99	19	83	0.228916	8.71972
ABHD14B_v3_6-5	ABHD14B	375	36	96	37	80	0.4625	8.71972
ABHD14B_v3_6-6	ABHD14B	630	251	189	252	157	1.6051	8.71972
ABHD15_v3_6-1	ABHD15	432	307	352	308	292	1.05479	2.88059
ABHD15_v3_6-2	ABHD15	589	490	464	491	385	1.27532	2.88059
ABHD15_v3_6-3	ABHD15	130	436	42	437	36	12.1389	2.88059
ABHD15_v3_6-4	ABHD15	718	367	279	368	232	1.58621	2.88059
ABHD15_v3_6-5	ABHD15	291	287	712	288	590	0.488136	2.88059
ABHD15_v3_6-6	ABHD15	364	677	1107	678	916	0.740175	2.88059
ABHD16A_v3_6-1	ABHD16A	222	184	285	185	237	0.780591	0.786626
ABHD16A_v3_6-2	ABHD16A	250	0	0	1	1	1	0.786626
ABHD16A_v3_6-3	ABHD16A	448	52	262	53	218	0.243119	0.786626
ABHD16A_v3_6-4	ABHD16A	716	447	855	448	708	0.632768	0.786626
ABHD16A_v3_6-5	ABHD16A	292	164	278	165	231	0.714286	0.786626
ABHD16A_v3_6-6	ABHD16A	461	200	179	201	149	1.34899	0.786626
ABHD16B_v3_6-1	ABHD16B	176	45	267	46	222	0.207207	0.928883
ABHD16B_v3_6-2	ABHD16B	282	113	210	114	175	0.651429	0.928883
ABHD16B_v3_6-3	ABHD16B	340	468	693	469	574	0.817073	0.928883
ABHD16B_v3_6-4	ABHD16B	391	381	351	382	291	1.31271	0.928883
ABHD16B_v3_6-5	ABHD16B	116	120	105	121	88	1.375	0.928883
ABHD16B_v3_6-6	ABHD16B	389	391	391	392	324	1.20988	0.928883
ABHD17A_v3_6-1	ABHD17A	255	6	24	7	21	0.333333	20.3603
ABHD17A_v3_6-2	ABHD17A	480	328	479	329	397	0.828715	20.3603
ABHD17A_v3_6-3	ABHD17A	211	0	0	1	1	1	20.3603
ABHD17A_v3_6-4	ABHD17A	227	105	0	106	1	106	20.3603
ABHD17A_v3_6-5	ABHD17A	269	12	0	13	1	13	20.3603
ABHD17A_v3_6-6	ABHD17A	102	0	0	1	1	1	20.3603
ABHD17B_v3_6-1	ABHD17B	191	0	0	1	1	1	0.671928
ABHD17B_v3_6-2	ABHD17B	373	269	197	270	164	1.64634	0.671928
ABHD17B_v3_6-3	ABHD17B	191	183	642	184	532	0.345865	0.671928
ABHD17B_v3_6-4	ABHD17B	263	470	968	471	801	0.588015	0.671928
ABHD17B_v3_6-5	ABHD17B	172	60	429	61	356	0.171348	0.671928
ABHD17B_v3_6-6	ABHD17B	192	13	59	14	50	0.28	0.671928
ABHD17C_v3_6-1	ABHD17C	269	488	1092	489	904	0.540929	1.09853
ABHD17C_v3_6-2	ABHD17C	334	329	592	330	490	0.673469	1.09853
ABHD17C_v3_6-3	ABHD17C	740	1307	1645	1308	1361	0.961058	1.09853
ABHD17C_v3_6-4	ABHD17C	506	810	907	811	751	1.07989	1.09853
ABHD17C_v3_6-5	ABHD17C	145	177	93	178	78	2.28205	1.09853
ABHD17C_v3_6-6	ABHD17C	192	195	224	196	186	1.05376	1.09853
ABHD2_v3_6-1	ABHD2	239	278	397	279	329	0.848024	1.93693
ABHD2_v3_6-2	ABHD2	259	339	129	340	108	3.14815	1.93693
ABHD2_v3_6-3	ABHD2	295	591	702	592	581	1.01893	1.93693
ABHD2_v3_6-4	ABHD2	550	406	621	407	514	0.791829	1.93693
ABHD2_v3_6-5	ABHD2	202	94	165	95	137	0.693431	1.93693
ABHD2_v3_6-6	ABHD2	278	168	39	169	33	5.12121	1.93693
ABHD3_v3_8-1	ABHD3	233	71	158	72	132	0.545455	1.0689
ABHD3_v3_8-2	ABHD3	243	116	39	117	33	3.54545	1.0689
ABHD3_v3_8-3	ABHD3	349	361	399	362	331	1.09366	1.0689
ABHD3_v3_8-4	ABHD3	324	358	935	359	774	0.463824	1.0689
ABHD3_v3_8-5	ABHD3	292	66	259	67	215	0.311628	1.0689
ABHD3_v3_8-6	ABHD3	1279	479	524	480	434	1.10599	1.0689
ABHD3_v3_8-7	ABHD3	211	212	381	213	316	0.674051	1.0689
ABHD3_v3_8-8	ABHD3	789	1279	1907	1280	1578	0.811153	1.0689
ABHD4_v3_6-1	ABHD4	719	295	372	296	309	0.957929	0.810347
ABHD4_v3_6-2	ABHD4	244	132	275	133	228	0.583333	0.810347
ABHD4_v3_6-3	ABHD4	750	650	1095	651	906	0.718543	0.810347
ABHD4_v3_6-4	ABHD4	849	256	281	257	233	1.103	0.810347
ABHD4_v3_6-5	ABHD4	515	40	90	41	75	0.546667	0.810347
ABHD4_v3_6-6	ABHD4	259	200	254	201	211	0.952607	0.810347
ABHD5_v3_6-1	ABHD5	224	66	33	67	28	2.39286	0.837106
ABHD5_v3_6-2	ABHD5	324	575	855	576	708	0.813559	0.837106
ABHD5_v3_6-3	ABHD5	149	96	166	97	138	0.702899	0.837106
ABHD5_v3_6-4	ABHD5	200	47	191	48	159	0.301887	0.837106
ABHD5_v3_6-5	ABHD5	456	667	1361	668	1126	0.59325	0.837106
ABHD5_v3_6-6	ABHD5	484	47	265	48	220	0.218182	0.837106
ABHD6_v3_6-1	ABHD6	184	18	134	19	112	0.169643	1.06649
ABHD6_v3_6-2	ABHD6	315	67	57	68	48	1.41667	1.06649
ABHD6_v3_6-3	ABHD6	130	204	83	205	70	2.92857	1.06649
ABHD6_v3_6-4	ABHD6	240	137	158	138	132	1.04545	1.06649
ABHD6_v3_6-5	ABHD6	191	192	423	193	351	0.549858	1.06649
ABHD6_v3_6-6	ABHD6	311	40	171	41	142	0.288732	1.06649
ABHD8_v3_6-1	ABHD8	123	0	0	1	1	1	0.977312
ABHD8_v3_6-2	ABHD8	492	277	309	278	256	1.08594	0.977312
ABHD8_v3_6-3	ABHD8	253	175	139	176	116	1.51724	0.977312
ABHD8_v3_6-4	ABHD8	311	381	613	382	508	0.751969	0.977312
ABHD8_v3_6-5	ABHD8	379	93	250	94	208	0.451923	0.977312
ABHD8_v3_6-6	ABHD8	1078	1320	1511	1321	1250	1.0568	0.977312
ABI1_v3_6-1	ABI1	203	56	79	57	66	0.863636	0.512334
ABI1_v3_6-2	ABI1	294	0	13	1	12	0.0833333	0.512334
ABI1_v3_6-3	ABI1	162	0	38	1	32	0.03125	0.512334
ABI1_v3_6-4	ABI1	152	237	470	238	390	0.610256	0.512334
ABI1_v3_6-5	ABI1	609	511	494	512	409	1.25183	0.512334
ABI1_v3_6-6	ABI1	215	42	221	43	184	0.233696	0.512334
ABI2_v3_6-1	ABI2	359	98	240	99	199	0.497487	0.823076
ABI2_v3_6-2	ABI2	193	534	680	535	563	0.950266	0.823076
ABI2_v3_6-3	ABI2	437	84	409	85	339	0.250737	0.823076
ABI2_v3_6-4	ABI2	604	230	559	231	463	0.49892	0.823076
ABI2_v3_6-5	ABI2	542	505	282	506	234	2.16239	0.823076
ABI2_v3_6-6	ABI2	790	102	214	103	178	0.578652	0.823076
ABI3_v3_6-1	ABI3	249	455	307	456	255	1.78824	27.7068
ABI3_v3_6-2	ABI3	598	270	260	271	216	1.25463	27.7068
ABI3_v3_6-3	ABI3	223	236	314	237	261	0.908046	27.7068
ABI3_v3_6-4	ABI3	327	155	239	156	199	0.78392	27.7068
ABI3_v3_6-5	ABI3	385	132	317	133	263	0.505703	27.7068
ABI3_v3_6-6	ABI3	216	160	0	161	1	161	27.7068
ABI3BP_v3_6-1	ABI3BP	101	34	16	35	14	2.5	1.58832
ABI3BP_v3_6-2	ABI3BP	196	441	505	442	419	1.05489	1.58832
ABI3BP_v3_6-3	ABI3BP	393	327	404	328	335	0.979104	1.58832
ABI3BP_v3_6-4	ABI3BP	477	2442	2794	2443	2311	1.05712	1.58832
ABI3BP_v3_6-5	ABI3BP	391	463	565	464	468	0.991453	1.58832
ABI3BP_v3_6-6	ABI3BP	293	167	68	168	57	2.94737	1.58832
ABL1_v3_6-1	ABL1	467	403	378	404	314	1.28662	1.04606
ABL1_v3_6-2	ABL1	259	862	620	863	514	1.67899	1.04606
ABL1_v3_6-3	ABL1	345	58	48	59	41	1.43902	1.04606
ABL1_v3_6-4	ABL1	197	182	577	183	478	0.382845	1.04606
ABL1_v3_6-5	ABL1	538	383	561	384	465	0.825806	1.04606
ABL1_v3_6-6	ABL1	327	676	1234	677	1021	0.663075	1.04606
ABL2_v3_6-1	ABL2	318	333	216	334	180	1.85556	1.20866
ABL2_v3_6-2	ABL2	94	43	60	44	51	0.862745	1.20866
ABL2_v3_6-3	ABL2	220	181	246	182	204	0.892157	1.20866
ABL2_v3_6-4	ABL2	858	617	753	618	624	0.990385	1.20866
ABL2_v3_6-5	ABL2	517	80	70	81	59	1.37288	1.20866
ABL2_v3_6-6	ABL2	268	316	299	317	248	1.27823	1.20866
ABLIM1_v3_6-1	ABLIM1	707	83	94	84	79	1.06329	0.948634
ABLIM1_v3_6-2	ABLIM1	504	374	689	375	571	0.656743	0.948634
ABLIM1_v3_6-3	ABLIM1	451	729	1000	730	828	0.881643	0.948634
ABLIM1_v3_6-4	ABLIM1	178	94	93	95	78	1.21795	0.948634
ABLIM1_v3_6-5	ABLIM1	782	858	1178	859	975	0.881026	0.948634
ABLIM1_v3_6-6	ABLIM1	273	223	272	224	226	0.99115	0.948634
ABLIM2_v3_6-1	ABLIM2	294	222	238	223	198	1.12626	0.929199
ABLIM2_v3_6-2	ABLIM2	702	107	434	108	360	0.3	0.929199
ABLIM2_v3_6-3	ABLIM2	417	173	230	174	191	0.910995	0.929199
ABLIM2_v3_6-4	ABLIM2	376	236	296	237	246	0.963415	0.929199
ABLIM2_v3_6-5	ABLIM2	254	532	323	533	268	1.98881	0.929199
ABLIM2_v3_6-6	ABLIM2	201	45	193	46	161	0.285714	0.929199
ABLIM3_v3_6-1	ABLIM3	116	60	99	61	83	0.73494	0.971524
ABLIM3_v3_6-2	ABLIM3	245	183	252	184	209	0.880383	0.971524
ABLIM3_v3_6-3	ABLIM3	347	322	247	323	205	1.57561	0.971524
ABLIM3_v3_6-4	ABLIM3	220	29	35	30	30	1	0.971524
ABLIM3_v3_6-5	ABLIM3	482	1038	1401	1039	1159	0.896462	0.971524
ABLIM3_v3_6-6	ABLIM3	493	898	1465	899	1212	0.741749	0.971524
ABO_v3_6-1	ABO	289	161	285	162	237	0.683544	1.45327
ABO_v3_6-2	ABO	389	710	742	711	615	1.1561	1.45327
ABO_v3_6-3	ABO	361	498	257	499	214	2.33178	1.45327
ABO_v3_6-4	ABO	392	198	380	199	315	0.631746	1.45327
ABO_v3_6-5	ABO	93	0	52	1	44	0.0227273	1.45327
ABO_v3_6-6	ABO	571	805	249	806	207	3.89372	1.45327
ABR_v3_14-1	ABR	288	41	0	42	1	42	9.45533
ABR_v3_14-2	ABR	1024	2627	2880	2628	2382	1.10327	9.45533
ABR_v3_14-3	ABR	541	383	640	384	530	0.724528	9.45533
ABR_v3_14-4	ABR	282	207	112	208	94	2.21277	9.45533
ABR_v3_14-5	ABR	397	109	77	110	65	1.69231	9.45533
ABR_v3_14-6	ABR	404	25	108	26	90	0.288889	9.45533
ABR_v3_14-7	ABR	211	81	164	82	137	0.59854	9.45533
ABR_v3_14-8	ABR	328	301	215	302	179	1.68715	9.45533
ABR_v3_14-9	ABR	843	133	69	134	58	2.31034	9.45533
ABR_v3_14-10	ABR	295	41	123	42	103	0.407767	9.45533
ABR_v3_14-11	ABR	142	201	209	202	174	1.16092	9.45533
ABR_v3_14-12	ABR	320	173	114	174	95	1.83158	9.45533
ABR_v3_14-13	ABR	237	349	311	350	258	1.35659	9.45533
ABR_v3_14-14	ABR	185	74	0	75	1	75	9.45533
ABRA_v3_6-1	ABRA	181	272	180	273	150	1.82	1.01462
ABRA_v3_6-2	ABRA	294	309	283	310	235	1.31915	1.01462
ABRA_v3_6-3	ABRA	233	502	408	503	338	1.48817	1.01462
ABRA_v3_6-4	ABRA	256	0	100	1	84	0.0119048	1.01462
ABRA_v3_6-5	ABRA	234	14	168	15	140	0.107143	1.01462
ABRA_v3_6-6	ABRA	691	388	350	389	290	1.34138	1.01462
ABRACL_v3_5-1	ABRACL	658	503	388	504	322	1.56522	12.3319
ABRACL_v3_5-2	ABRACL	150	218	338	219	280	0.782143	12.3319
ABRACL_v3_5-3	ABRACL	111	106	12	107	11	9.72727	12.3319
ABRACL_v3_5-4	ABRACL	87	48	0	49	1	49	12.3319
ABRACL_v3_5-5	ABRACL	205	202	418	203	347	0.585014	12.3319
ABT1_v3_6-1	ABT1	479	32	0	33	1	33	6.59999
ABT1_v3_6-2	ABT1	579	0	45	1	38	0.0263158	6.59999
ABT1_v3_6-3	ABT1	243	27	77	28	65	0.430769	6.59999
ABT1_v3_6-4	ABT1	217	0	0	1	1	1	6.59999
ABT1_v3_6-5	ABT1	402	86	24	87	21	4.14286	6.59999
ABT1_v3_6-6	ABT1	167	0	0	1	1	1	6.59999
ABTB1_v3_6-1	ABTB1	298	397	229	398	190	2.09474	1.00171
ABTB1_v3_6-2	ABTB1	516	1479	1572	1480	1301	1.13759	1.00171
ABTB1_v3_6-3	ABTB1	189	286	604	287	500	0.574	1.00171
ABTB1_v3_6-4	ABTB1	441	228	739	229	612	0.374183	1.00171
ABTB1_v3_6-5	ABTB1	346	177	250	178	208	0.855769	1.00171
ABTB1_v3_6-6	ABTB1	296	261	324	262	269	0.973978	1.00171
ABTB2_v3_6-1	ABTB2	135	129	34	130	29	4.48276	2.02799
ABTB2_v3_6-2	ABTB2	170	60	18	61	16	3.8125	2.02799
ABTB2_v3_6-3	ABTB2	85	33	45	34	38	0.894737	2.02799
ABTB2_v3_6-4	ABTB2	246	514	465	515	385	1.33766	2.02799
ABTB2_v3_6-5	ABTB2	358	616	843	617	698	0.883954	2.02799
ABTB2_v3_6-6	ABTB2	305	89	143	90	119	0.756303	2.02799
ACAA1_v3_6-1	ACAA1	328	101	46	102	39	2.61538	1.23291
ACAA1_v3_6-2	ACAA1	406	341	390	342	323	1.05882	1.23291
ACAA1_v3_6-3	ACAA1	240	109	135	110	113	0.973451	1.23291
ACAA1_v3_6-4	ACAA1	407	390	428	391	355	1.10141	1.23291
ACAA1_v3_6-5	ACAA1	249	544	546	545	452	1.20575	1.23291
ACAA1_v3_6-6	ACAA1	233	53	146	54	122	0.442623	1.23291
ACAA2_v3_6-1	ACAA2	166	73	68	74	57	1.29825	0.866053
ACAA2_v3_6-2	ACAA2	358	591	544	592	451	1.31264	0.866053
ACAA2_v3_6-3	ACAA2	105	52	147	53	123	0.430894	0.866053
ACAA2_v3_6-4	ACAA2	611	152	149	153	124	1.23387	0.866053
ACAA2_v3_6-5	ACAA2	336	104	276	105	229	0.458515	0.866053
ACAA2_v3_6-6	ACAA2	419	231	606	232	502	0.462151	0.866053
ACACA_v3_6-1	ACACA	180	20	159	21	132	0.159091	0.768467
ACACA_v3_6-2	ACACA	272	0	0	1	1	1	0.768467
ACACA_v3_6-3	ACACA	223	24	49	25	42	0.595238	0.768467
ACACA_v3_6-4	ACACA	231	0	0	1	1	1	0.768467
ACACA_v3_6-5	ACACA	292	97	146	98	122	0.803279	0.768467
ACACA_v3_6-6	ACACA	544	98	112	99	94	1.05319	0.768467
ACACB_v3_6-1	ACACB	219	285	302	286	251	1.13944	4.16801
ACACB_v3_6-2	ACACB	214	16	0	17	1	17	4.16801
ACACB_v3_6-3	ACACB	268	609	875	610	724	0.842541	4.16801
ACACB_v3_6-4	ACACB	335	240	77	241	65	3.70769	4.16801
ACACB_v3_6-5	ACACB	299	993	955	994	791	1.25664	4.16801
ACACB_v3_6-6	ACACB	563	257	293	258	243	1.06173	4.16801
ACAD10_v3_6-1	ACAD10	331	594	632	595	524	1.1355	1.40082
ACAD10_v3_6-2	ACAD10	241	85	31	86	27	3.18519	1.40082
ACAD10_v3_6-3	ACAD10	126	81	47	82	40	2.05	1.40082
ACAD10_v3_6-4	ACAD10	529	283	287	284	238	1.19328	1.40082
ACAD10_v3_6-5	ACAD10	670	17	69	18	58	0.310345	1.40082
ACAD10_v3_6-6	ACAD10	374	25	58	26	49	0.530612	1.40082
ACAD11_v3_6-1	ACAD11	474	752	744	753	616	1.2224	1.46958
ACAD11_v3_6-2	ACAD11	323	128	74	129	62	2.08065	1.46958
ACAD11_v3_6-3	ACAD11	354	334	332	335	276	1.21377	1.46958
ACAD11_v3_6-4	ACAD11	463	336	382	337	317	1.06309	1.46958
ACAD11_v3_6-5	ACAD11	429	213	160	214	133	1.60902	1.46958
ACAD11_v3_6-6	ACAD11	176	113	84	114	70	1.62857	1.46958
ACAD8_v3_6-1	ACAD8	531	806	1302	807	1078	0.748609	9.52842
ACAD8_v3_6-2	ACAD8	153	276	233	277	194	1.42784	9.52842
ACAD8_v3_6-3	ACAD8	281	123	52	124	44	2.81818	9.52842
ACAD8_v3_6-4	ACAD8	74	30	30	31	26	1.19231	9.52842
ACAD8_v3_6-5	ACAD8	296	120	72	121	61	1.98361	9.52842
ACAD8_v3_6-6	ACAD8	257	48	0	49	1	49	9.52842
ACAD9_v3_6-1	ACAD9	931	378	1005	379	832	0.455529	1.45065
ACAD9_v3_6-2	ACAD9	273	29	48	30	41	0.731707	1.45065
ACAD9_v3_6-3	ACAD9	264	49	46	50	39	1.28205	1.45065
ACAD9_v3_6-4	ACAD9	338	437	624	438	517	0.847195	1.45065
ACAD9_v3_6-5	ACAD9	639	145	62	146	52	2.80769	1.45065
ACAD9_v3_6-6	ACAD9	557	177	82	178	69	2.57971	1.45065
ACADL_v3_6-1	ACADL	485	367	619	368	513	0.717349	0.999032
ACADL_v3_6-2	ACADL	344	550	444	551	368	1.49728	0.999032
ACADL_v3_6-3	ACADL	517	81	200	82	166	0.493976	0.999032
ACADL_v3_6-4	ACADL	402	107	55	108	46	2.34783	0.999032
ACADL_v3_6-5	ACADL	366	235	382	236	317	0.744479	0.999032
ACADL_v3_6-6	ACADL	503	114	718	115	595	0.193277	0.999032
ACADM_v3_6-1	ACADM	181	75	0	76	1	76	13.5329
ACADM_v3_6-2	ACADM	368	219	500	220	414	0.531401	13.5329
ACADM_v3_6-3	ACADM	398	59	64	60	54	1.11111	13.5329
ACADM_v3_6-4	ACADM	219	903	742	904	615	1.46992	13.5329
ACADM_v3_6-5	ACADM	351	226	195	227	162	1.40123	13.5329
ACADM_v3_6-6	ACADM	605	380	673	381	557	0.684022	13.5329
ACADS_v3_6-1	ACADS	201	272	402	273	333	0.81982	0.945036
ACADS_v3_6-2	ACADS	396	107	47	108	40	2.7	0.945036
ACADS_v3_6-3	ACADS	312	215	202	216	168	1.28571	0.945036
ACADS_v3_6-4	ACADS	291	0	209	1	174	0.00574713	0.945036
ACADS_v3_6-5	ACADS	368	107	307	108	255	0.423529	0.945036
ACADS_v3_6-6	ACADS	262	181	504	182	418	0.435407	0.945036
ACADSB_v3_6-1	ACADSB	312	287	430	288	357	0.806723	1.16978
ACADSB_v3_6-2	ACADSB	555	585	1042	586	863	0.679027	1.16978
ACADSB_v3_6-3	ACADSB	591	232	646	233	535	0.435514	1.16978
ACADSB_v3_6-4	ACADSB	101	145	59	146	50	2.92	1.16978
ACADSB_v3_6-5	ACADSB	206	218	224	219	186	1.17742	1.16978
ACADSB_v3_6-6	ACADSB	154	0	0	1	1	1	1.16978
ACADVL_v3_6-1	ACADVL	288	174	555	175	460	0.380435	1.15275
ACADVL_v3_6-2	ACADVL	256	230	294	231	244	0.946721	1.15275
ACADVL_v3_6-3	ACADVL	481	242	95	243	80	3.0375	1.15275
ACADVL_v3_6-4	ACADVL	326	478	821	479	680	0.704412	1.15275
ACADVL_v3_6-5	ACADVL	760	164	207	165	172	0.959302	1.15275
ACADVL_v3_6-6	ACADVL	378	126	172	127	143	0.888112	1.15275
ACAN_v3_6-1	ACAN	222	72	312	73	259	0.281853	1.28919
ACAN_v3_6-2	ACAN	391	213	429	214	356	0.601124	1.28919
ACAN_v3_6-3	ACAN	648	362	554	363	459	0.79085	1.28919
ACAN_v3_6-4	ACAN	633	333	128	334	107	3.1215	1.28919
ACAN_v3_6-5	ACAN	297	244	240	245	199	1.23116	1.28919
ACAN_v3_6-6	ACAN	419	609	431	610	357	1.70868	1.28919
ACAP1_v3_6-1	ACAP1	231	274	278	275	231	1.19048	0.929549
ACAP1_v3_6-2	ACAP1	506	253	437	254	362	0.701657	0.929549
ACAP1_v3_6-3	ACAP1	362	84	393	85	326	0.260736	0.929549
ACAP1_v3_6-4	ACAP1	167	106	60	107	51	2.09804	0.929549
ACAP1_v3_6-5	ACAP1	75	42	98	43	82	0.52439	0.929549
ACAP1_v3_6-6	ACAP1	674	963	1453	964	1202	0.801997	0.929549
ACAP2_v3_6-1	ACAP2	142	26	92	27	77	0.350649	1.02087
ACAP2_v3_6-2	ACAP2	1272	1285	2371	1286	1961	0.655788	1.02087
ACAP2_v3_6-3	ACAP2	249	126	84	127	70	1.81429	1.02087
ACAP2_v3_6-4	ACAP2	359	439	397	440	329	1.33739	1.02087
ACAP2_v3_6-5	ACAP2	638	328	300	329	249	1.32129	1.02087
ACAP2_v3_6-6	ACAP2	185	371	695	372	576	0.645833	1.02087
ACAP3_v3_6-1	ACAP3	164	126	90	127	75	1.69333	0.967019
ACAP3_v3_6-2	ACAP3	251	155	232	156	193	0.80829	0.967019
ACAP3_v3_6-3	ACAP3	404	281	289	282	240	1.175	0.967019
ACAP3_v3_6-4	ACAP3	498	36	59	37	50	0.74	0.967019
ACAP3_v3_6-5	ACAP3	135	24	107	25	89	0.280899	0.967019
ACAP3_v3_6-6	ACAP3	410	432	473	433	392	1.10459	0.967019
ACAT1_v3_6-1	ACAT1	230	71	102	72	85	0.847059	1.03486
ACAT1_v3_6-2	ACAT1	84	145	84	146	70	2.08571	1.03486
ACAT1_v3_6-3	ACAT1	359	187	617	188	511	0.367906	1.03486
ACAT1_v3_6-4	ACAT1	563	1373	1335	1374	1105	1.24344	1.03486
ACAT1_v3_6-5	ACAT1	326	487	423	488	351	1.39031	1.03486
ACAT1_v3_6-6	ACAT1	738	49	219	50	182	0.274725	1.03486
ACAT2_v3_6-1	ACAT2	777	290	312	291	259	1.12355	1.13516
ACAT2_v3_6-2	ACAT2	149	85	81	86	68	1.26471	1.13516
ACAT2_v3_6-3	ACAT2	291	251	314	252	261	0.965517	1.13516
ACAT2_v3_6-4	ACAT2	572	197	260	198	216	0.916667	1.13516
ACAT2_v3_6-5	ACAT2	300	312	339	313	281	1.11388	1.13516
ACAT2_v3_6-6	ACAT2	242	106	90	107	75	1.42667	1.13516
ACBD3_v3_6-1	ACBD3	271	200	294	201	244	0.82377	5.71852
ACBD3_v3_6-2	ACBD3	1118	939	1296	940	1073	0.876048	5.71852
ACBD3_v3_6-3	ACBD3	300	271	85	272	71	3.83099	5.71852
ACBD3_v3_6-4	ACBD3	189	121	306	122	254	0.480315	5.71852
ACBD3_v3_6-5	ACBD3	303	125	83	126	70	1.8	5.71852
ACBD3_v3_6-6	ACBD3	377	158	6	159	6	26.5	5.71852
ACBD4_v3_6-1	ACBD4	370	24	81	25	68	0.367647	1.30909
ACBD4_v3_6-2	ACBD4	221	22	73	23	61	0.377049	1.30909
ACBD4_v3_6-3	ACBD4	277	88	70	89	59	1.50847	1.30909
ACBD4_v3_6-4	ACBD4	117	35	11	36	10	3.6	1.30909
ACBD4_v3_6-5	ACBD4	401	120	221	121	184	0.657609	1.30909
ACBD4_v3_6-6	ACBD4	256	85	76	86	64	1.34375	1.30909
ACBD5_v3_6-1	ACBD5	109	359	337	360	280	1.28571	7.62474
ACBD5_v3_6-2	ACBD5	243	404	433	405	359	1.12813	7.62474
ACBD5_v3_6-3	ACBD5	213	37	0	38	1	38	7.62474
ACBD5_v3_6-4	ACBD5	332	255	660	256	547	0.468007	7.62474
ACBD5_v3_6-5	ACBD5	238	481	440	482	365	1.32055	7.62474
ACBD5_v3_6-6	ACBD5	226	538	183	539	152	3.54605	7.62474
ACBD6_v3_6-1	ACBD6	397	524	780	525	646	0.812693	0.751446
ACBD6_v3_6-2	ACBD6	261	221	464	222	385	0.576623	0.751446
ACBD6_v3_6-3	ACBD6	334	252	434	253	360	0.702778	0.751446
ACBD6_v3_6-4	ACBD6	330	207	414	208	343	0.606414	0.751446
ACBD6_v3_6-5	ACBD6	523	912	1637	913	1355	0.673801	0.751446
ACBD6_v3_6-6	ACBD6	265	449	478	450	396	1.13636	0.751446
ACBD7_v3_6-1	ACBD7	649	1159	918	1160	760	1.52632	24.0699
ACBD7_v3_6-2	ACBD7	725	1243	1148	1244	950	1.30947	24.0699
ACBD7_v3_6-3	ACBD7	65	21	35	22	30	0.733333	24.0699
ACBD7_v3_6-4	ACBD7	222	48	0	49	1	49	24.0699
ACBD7_v3_6-5	ACBD7	87	226	322	227	267	0.850187	24.0699
ACBD7_v3_6-6	ACBD7	71	90	0	91	1	91	24.0699
ACCS_v3_6-1	ACCS	368	622	726	623	601	1.03661	1.52903
ACCS_v3_6-2	ACCS	553	550	278	551	231	2.38528	1.52903
ACCS_v3_6-3	ACCS	236	176	77	177	65	2.72308	1.52903
ACCS_v3_6-4	ACCS	272	189	361	190	299	0.635452	1.52903
ACCS_v3_6-5	ACCS	285	274	160	275	133	2.06767	1.52903
ACCS_v3_6-6	ACCS	353	209	778	210	644	0.326087	1.52903
ACCSL_v3_6-1	ACCSL	36	56	282	57	234	0.24359	2.15139
ACCSL_v3_6-2	ACCSL	197	6	0	7	1	7	2.15139
ACCSL_v3_6-3	ACCSL	491	318	280	319	233	1.3691	2.15139
ACCSL_v3_6-4	ACCSL	484	806	627	807	519	1.55491	2.15139
ACCSL_v3_6-5	ACCSL	1021	328	227	329	189	1.74074	2.15139
ACCSL_v3_6-6	ACCSL	96	0	0	1	1	1	2.15139
ACD_v3_6-1	ACD	631	454	817	455	677	0.672083	0.721725
ACD_v3_6-2	ACD	145	88	135	89	113	0.787611	0.721725
ACD_v3_6-3	ACD	576	445	567	446	470	0.948936	0.721725
ACD_v3_6-4	ACD	921	53	181	54	151	0.357616	0.721725
ACD_v3_6-5	ACD	315	241	518	242	429	0.564103	0.721725
ACD_v3_6-6	ACD	215	0	0	1	1	1	0.721725
ACE_v3_6-1	ACE	88	0	0	1	1	1	1.4089
ACE_v3_6-2	ACE	170	31	65	32	55	0.581818	1.4089
ACE_v3_6-3	ACE	195	206	188	207	156	1.32692	1.4089
ACE_v3_6-4	ACE	521	373	218	374	181	2.0663	1.4089
ACE_v3_6-5	ACE	398	420	385	421	319	1.31975	1.4089
ACE_v3_6-6	ACE	537	312	174	313	145	2.15862	1.4089
ACE2_v3_6-1	ACE2	275	330	437	331	362	0.914365	0.854571
ACE2_v3_6-2	ACE2	442	1045	1802	1046	1491	0.701543	0.854571
ACE2_v3_6-3	ACE2	426	538	850	539	704	0.765625	0.854571
ACE2_v3_6-4	ACE2	656	2636	2838	2637	2348	1.12308	0.854571
ACE2_v3_6-5	ACE2	480	1020	1510	1021	1250	0.8168	0.854571
ACE2_v3_6-6	ACE2	518	643	965	644	799	0.806008	0.854571
ACER1_v3_6-1	ACER1	274	328	455	329	377	0.872679	0.999315
ACER1_v3_6-2	ACER1	466	775	1176	776	973	0.797533	0.999315
ACER1_v3_6-3	ACER1	232	49	33	50	28	1.78571	0.999315
ACER1_v3_6-4	ACER1	391	143	293	144	243	0.592593	0.999315
ACER1_v3_6-5	ACER1	704	215	274	216	228	0.947368	0.999315
ACER1_v3_6-6	ACER1	258	0	0	1	1	1	0.999315
ACER2_v3_6-1	ACER2	212	79	230	80	191	0.418848	1.27359
ACER2_v3_6-2	ACER2	201	119	38	120	32	3.75	1.27359
ACER2_v3_6-3	ACER2	331	59	86	60	72	0.833333	1.27359
ACER2_v3_6-4	ACER2	543	148	354	149	294	0.506803	1.27359
ACER2_v3_6-5	ACER2	777	982	1351	983	1118	0.879249	1.27359
ACER2_v3_6-6	ACER2	230	93	90	94	75	1.25333	1.27359
ACER3_v3_11-1	ACER3	181	292	477	293	395	0.741772	0.844193
ACER3_v3_11-2	ACER3	216	1281	1550	1282	1283	0.999221	0.844193
ACER3_v3_11-3	ACER3	332	106	144	107	120	0.891667	0.844193
ACER3_v3_11-4	ACER3	257	25	54	26	46	0.565217	0.844193
ACER3_v3_11-5	ACER3	215	80	282	81	234	0.346154	0.844193
ACER3_v3_11-6	ACER3	235	77	74	78	62	1.25806	0.844193
ACER3_v3_11-7	ACER3	469	549	564	550	467	1.17773	0.844193
ACER3_v3_11-8	ACER3	271	265	307	266	255	1.04314	0.844193
ACER3_v3_11-9	ACER3	395	154	172	155	143	1.08392	0.844193
ACER3_v3_11-10	ACER3	591	197	511	198	424	0.466981	0.844193
ACER3_v3_11-11	ACER3	398	150	255	151	212	0.712264	0.844193
ACHE_v3_6-1	ACHE	453	270	100	271	84	3.22619	1.16747
ACHE_v3_6-2	ACHE	384	267	267	268	222	1.20721	1.16747
ACHE_v3_6-3	ACHE	326	22	201	23	167	0.137725	1.16747
ACHE_v3_6-4	ACHE	226	0	0	1	1	1	1.16747
ACHE_v3_6-5	ACHE	380	398	466	399	386	1.03368	1.16747
ACHE_v3_6-6	ACHE	443	79	241	80	200	0.4	1.16747
ACIN1_v3_6-1	ACIN1	729	88	279	89	232	0.383621	9.10855
ACIN1_v3_6-2	ACIN1	324	21	0	22	1	22	9.10855
ACIN1_v3_6-3	ACIN1	498	567	30	568	26	21.8462	9.10855
ACIN1_v3_6-4	ACIN1	231	349	66	350	56	6.25	9.10855
ACIN1_v3_6-5	ACIN1	384	240	93	241	78	3.08974	9.10855
ACIN1_v3_6-6	ACIN1	407	462	517	463	428	1.08178	9.10855
ACKR1_v3_6-1	ACKR1	304	266	521	267	432	0.618056	1.10233
ACKR1_v3_6-2	ACKR1	968	1173	1490	1174	1233	0.952149	1.10233
ACKR1_v3_6-3	ACKR1	472	713	618	714	512	1.39453	1.10233
ACKR1_v3_6-4	ACKR1	160	76	53	77	45	1.71111	1.10233
ACKR1_v3_6-5	ACKR1	474	130	102	131	85	1.54118	1.10233
ACKR1_v3_6-6	ACKR1	216	78	239	79	199	0.396985	1.10233
ACKR2_v3_6-1	ACKR2	156	402	464	403	385	1.04675	1.08036
ACKR2_v3_6-2	ACKR2	140	19	48	20	41	0.487805	1.08036
ACKR2_v3_6-3	ACKR2	353	186	245	187	204	0.916667	1.08036
ACKR2_v3_6-4	ACKR2	148	57	35	58	30	1.93333	1.08036
ACKR2_v3_6-5	ACKR2	195	136	164	137	137	1	1.08036
ACKR2_v3_6-6	ACKR2	624	2889	3183	2890	2633	1.09761	1.08036
ACKR3_v3_6-1	ACKR3	248	357	373	358	309	1.15858	0.754109
ACKR3_v3_6-2	ACKR3	487	136	309	137	256	0.535156	0.754109
ACKR3_v3_6-3	ACKR3	413	364	407	365	338	1.07988	0.754109
ACKR3_v3_6-4	ACKR3	419	147	441	148	366	0.404372	0.754109
ACKR3_v3_6-5	ACKR3	272	84	150	85	125	0.68	0.754109
ACKR3_v3_6-6	ACKR3	506	105	191	106	159	0.666667	0.754109
ACKR4_v3_6-1	ACKR4	290	7	0	8	1	8	5.64803
ACKR4_v3_6-2	ACKR4	494	48	44	49	37	1.32432	5.64803
ACKR4_v3_6-3	ACKR4	266	116	108	117	90	1.3	5.64803
ACKR4_v3_6-4	ACKR4	422	21	0	22	1	22	5.64803
ACKR4_v3_6-5	ACKR4	274	0	0	1	1	1	5.64803
ACKR4_v3_6-6	ACKR4	268	61	283	62	235	0.26383	5.64803
ACLY_v3_6-1	ACLY	333	27	221	28	184	0.152174	1.6747
ACLY_v3_6-2	ACLY	460	71	363	72	301	0.239203	1.6747
ACLY_v3_6-3	ACLY	362	108	16	109	14	7.78571	1.6747
ACLY_v3_6-4	ACLY	283	150	168	151	140	1.07857	1.6747
ACLY_v3_6-5	ACLY	347	46	74	47	62	0.758065	1.6747
ACLY_v3_6-6	ACLY	558	0	34	1	29	0.0344828	1.6747
ACMSD_v3_6-1	ACMSD	269	218	253	219	210	1.04286	0.755417
ACMSD_v3_6-2	ACMSD	273	157	261	158	217	0.728111	0.755417
ACMSD_v3_6-3	ACMSD	478	300	934	301	773	0.389392	0.755417
ACMSD_v3_6-4	ACMSD	249	380	518	381	429	0.888112	0.755417
ACMSD_v3_6-5	ACMSD	454	229	491	230	407	0.565111	0.755417
ACMSD_v3_6-6	ACMSD	446	441	580	442	481	0.918919	0.755417
ACO1_v3_6-1	ACO1	180	127	167	128	139	0.920863	0.590565
ACO1_v3_6-2	ACO1	173	223	243	224	202	1.10891	0.590565
ACO1_v3_6-3	ACO1	396	270	507	271	420	0.645238	0.590565
ACO1_v3_6-4	ACO1	119	86	204	87	170	0.511765	0.590565
ACO1_v3_6-5	ACO1	297	0	214	1	178	0.00561798	0.590565
ACO1_v3_6-6	ACO1	292	52	181	53	151	0.350993	0.590565
ACO2_v3_6-1	ACO2	358	186	103	187	86	2.17442	1.60264
ACO2_v3_6-2	ACO2	666	440	211	441	175	2.52	1.60264
ACO2_v3_6-3	ACO2	418	182	118	183	99	1.84848	1.60264
ACO2_v3_6-4	ACO2	779	642	1144	643	947	0.678986	1.60264
ACO2_v3_6-5	ACO2	179	0	0	1	1	1	1.60264
ACO2_v3_6-6	ACO2	225	91	79	92	66	1.39394	1.60264
ACOT1_v3_6-1	ACOT1	498	268	585	269	485	0.554639	0.796279
ACOT1_v3_6-2	ACOT1	331	932	4358	933	3604	0.258879	0.796279
ACOT1_v3_6-3	ACOT1	231	940	1365	941	1130	0.832743	0.796279
ACOT1_v3_6-4	ACOT1	612	2034	2396	2035	1982	1.02674	0.796279
ACOT1_v3_6-5	ACOT1	432	378	520	379	431	0.87935	0.796279
ACOT1_v3_6-6	ACOT1	460	570	562	571	466	1.22532	0.796279
ACOT11_v3_6-1	ACOT11	485	292	295	293	245	1.19592	1.97669
ACOT11_v3_6-2	ACOT11	170	90	260	91	216	0.421296	1.97669
ACOT11_v3_6-3	ACOT11	642	404	449	405	372	1.08871	1.97669
ACOT11_v3_6-4	ACOT11	115	291	234	292	194	1.50515	1.97669
ACOT11_v3_6-5	ACOT11	613	133	38	134	32	4.1875	1.97669
ACOT11_v3_6-6	ACOT11	171	44	15	45	13	3.46154	1.97669
ACOT12_v3_6-1	ACOT12	567	717	616	718	510	1.40784	1.53005
ACOT12_v3_6-2	ACOT12	161	239	270	240	224	1.07143	1.53005
ACOT12_v3_6-3	ACOT12	343	163	71	164	60	2.73333	1.53005
ACOT12_v3_6-4	ACOT12	300	453	500	454	414	1.09662	1.53005
ACOT12_v3_6-5	ACOT12	119	56	127	57	106	0.537736	1.53005
ACOT12_v3_6-6	ACOT12	222	132	68	133	57	2.33333	1.53005
ACOT13_v3_5-1	ACOT13	1159	3654	4317	3655	3571	1.02352	1.14452
ACOT13_v3_5-2	ACOT13	599	93	380	94	315	0.298413	1.14452
ACOT13_v3_5-3	ACOT13	487	105	116	106	97	1.09278	1.14452
ACOT13_v3_5-4	ACOT13	105	34	46	35	39	0.897436	1.14452
ACOT13_v3_5-5	ACOT13	353	322	161	323	134	2.41045	1.14452
ACOT2_v3_6-1	ACOT2	312	345	457	346	379	0.912929	0.834468
ACOT2_v3_6-2	ACOT2	996	630	1379	631	1141	0.553024	0.834468
ACOT2_v3_6-3	ACOT2	184	301	371	302	308	0.980519	0.834468
ACOT2_v3_6-4	ACOT2	522	668	1107	669	916	0.730349	0.834468
ACOT2_v3_6-5	ACOT2	503	704	1386	705	1147	0.614647	0.834468
ACOT2_v3_6-6	ACOT2	1457	411	409	412	339	1.21534	0.834468
ACOT4_v3_6-1	ACOT4	659	532	474	533	393	1.35623	1.30741
ACOT4_v3_6-2	ACOT4	502	51	236	52	196	0.265306	1.30741
ACOT4_v3_6-3	ACOT4	176	0	0	1	1	1	1.30741
ACOT4_v3_6-4	ACOT4	344	269	239	270	199	1.35678	1.30741
ACOT4_v3_6-5	ACOT4	182	72	31	73	27	2.7037	1.30741
ACOT4_v3_6-6	ACOT4	155	228	237	229	197	1.16244	1.30741
ACOT6_v3_6-1	ACOT6	266	192	187	193	156	1.23718	0.838523
ACOT6_v3_6-2	ACOT6	370	61	247	62	205	0.302439	0.838523
ACOT6_v3_6-3	ACOT6	434	260	451	261	374	0.697861	0.838523
ACOT6_v3_6-4	ACOT6	389	102	127	103	106	0.971698	0.838523
ACOT6_v3_6-5	ACOT6	674	447	499	448	414	1.08213	0.838523
ACOT6_v3_6-6	ACOT6	592	90	147	91	123	0.739837	0.838523
ACOT7_v3_6-1	ACOT7	382	91	214	92	178	0.516854	3.91926
ACOT7_v3_6-2	ACOT7	100	19	0	20	1	20	3.91926
ACOT7_v3_6-3	ACOT7	170	104	199	105	166	0.63253	3.91926
ACOT7_v3_6-4	ACOT7	327	277	400	278	332	0.837349	3.91926
ACOT7_v3_6-5	ACOT7	589	356	371	357	308	1.15909	3.91926
ACOT7_v3_6-6	ACOT7	361	87	287	88	238	0.369748	3.91926
ACOT8_v3_6-1	ACOT8	424	514	333	515	276	1.86594	1.36006
ACOT8_v3_6-2	ACOT8	237	20	202	21	168	0.125	1.36006
ACOT8_v3_6-3	ACOT8	59	0	0	1	1	1	1.36006
ACOT8_v3_6-4	ACOT8	244	6	88	7	74	0.0945946	1.36006
ACOT8_v3_6-5	ACOT8	224	789	714	790	591	1.33672	1.36006
ACOT8_v3_6-6	ACOT8	166	156	50	157	42	3.7381	1.36006
ACOT9_v3_6-1	ACOT9	207	270	403	271	334	0.811377	1.56155
ACOT9_v3_6-2	ACOT9	205	266	325	267	270	0.988889	1.56155
ACOT9_v3_6-3	ACOT9	150	43	59	44	50	0.88	1.56155
ACOT9_v3_6-4	ACOT9	151	139	32	140	27	5.18519	1.56155
ACOT9_v3_6-5	ACOT9	598	997	1598	998	1322	0.754917	1.56155
ACOT9_v3_6-6	ACOT9	270	175	283	176	235	0.748936	1.56155
ACOX1_v3_6-1	ACOX1	401	199	213	200	177	1.12994	0.764686
ACOX1_v3_6-2	ACOX1	179	37	99	38	83	0.457831	0.764686
ACOX1_v3_6-3	ACOX1	731	165	407	166	338	0.491124	0.764686
ACOX1_v3_6-4	ACOX1	254	260	261	261	217	1.20276	0.764686
ACOX1_v3_6-5	ACOX1	267	295	694	296	575	0.514783	0.764686
ACOX1_v3_6-6	ACOX1	136	56	86	57	72	0.791667	0.764686
ACOX2_v3_6-1	ACOX2	384	46	187	47	156	0.301282	0.680549
ACOX2_v3_6-2	ACOX2	554	568	1220	569	1010	0.563366	0.680549
ACOX2_v3_6-3	ACOX2	608	283	426	284	353	0.804533	0.680549
ACOX2_v3_6-4	ACOX2	547	529	571	530	473	1.12051	0.680549
ACOX2_v3_6-5	ACOX2	87	14	313	15	260	0.0576923	0.680549
ACOX2_v3_6-6	ACOX2	313	350	342	351	284	1.23592	0.680549
ACOX3_v3_6-1	ACOX3	318	173	251	174	209	0.832536	1.16118
ACOX3_v3_6-2	ACOX3	271	317	319	318	265	1.2	1.16118
ACOX3_v3_6-3	ACOX3	550	580	716	581	593	0.979764	1.16118
ACOX3_v3_6-4	ACOX3	325	1596	1927	1597	1594	1.00188	1.16118
ACOX3_v3_6-5	ACOX3	238	108	167	109	139	0.784173	1.16118
ACOX3_v3_6-6	ACOX3	263	693	386	694	320	2.16875	1.16118
ACOXL_v3_6-1	ACOXL	312	81	326	82	271	0.302583	1.14013
ACOXL_v3_6-2	ACOXL	510	332	289	333	240	1.3875	1.14013
ACOXL_v3_6-3	ACOXL	351	89	293	90	243	0.37037	1.14013
ACOXL_v3_6-4	ACOXL	188	33	35	34	30	1.13333	1.14013
ACOXL_v3_6-5	ACOXL	268	499	211	500	175	2.85714	1.14013
ACOXL_v3_6-6	ACOXL	521	326	500	327	414	0.789855	1.14013
ACP1_v3_10-1	ACP1	410	92	166	93	138	0.673913	0.858517
ACP1_v3_10-2	ACP1	252	700	878	701	727	0.964237	0.858517
ACP1_v3_10-3	ACP1	500	494	713	495	591	0.837563	0.858517
ACP1_v3_10-4	ACP1	570	168	464	169	385	0.438961	0.858517
ACP1_v3_10-5	ACP1	122	236	223	237	185	1.28108	0.858517
ACP1_v3_10-6	ACP1	710	1170	2033	1171	1682	0.696195	0.858517
ACP1_v3_10-7	ACP1	900	98	370	99	307	0.322476	0.858517
ACP1_v3_10-8	ACP1	765	546	964	547	798	0.685464	0.858517
ACP1_v3_10-9	ACP1	339	331	237	332	197	1.68528	0.858517
ACP1_v3_10-10	ACP1	149	0	0	1	1	1	0.858517
ACP2_v3_6-1	ACP2	285	223	199	224	166	1.3494	15.7375
ACP2_v3_6-2	ACP2	483	130	149	131	124	1.05645	15.7375
ACP2_v3_6-3	ACP2	497	90	0	91	1	91	15.7375
ACP2_v3_6-4	ACP2	326	3	99	4	83	0.0481928	15.7375
ACP2_v3_6-5	ACP2	870	198	347	199	288	0.690972	15.7375
ACP2_v3_6-6	ACP2	200	126	548	127	454	0.279736	15.7375
ACP5_v3_6-1	ACP5	294	204	254	205	211	0.971564	1.04308
ACP5_v3_6-2	ACP5	261	192	266	193	221	0.873303	1.04308
ACP5_v3_6-3	ACP5	505	224	226	225	188	1.19681	1.04308
ACP5_v3_6-4	ACP5	335	111	149	112	124	0.903226	1.04308
ACP5_v3_6-5	ACP5	390	511	614	512	509	1.00589	1.04308
ACP5_v3_6-6	ACP5	394	441	408	442	338	1.30769	1.04308
ACP6_v3_6-1	ACP6	300	116	362	117	300	0.39	0.967993
ACP6_v3_6-2	ACP6	376	384	417	385	346	1.11272	0.967993
ACP6_v3_6-3	ACP6	418	386	252	387	209	1.85167	0.967993
ACP6_v3_6-4	ACP6	461	124	551	125	457	0.273523	0.967993
ACP6_v3_6-5	ACP6	501	852	767	853	635	1.34331	0.967993
ACP6_v3_6-6	ACP6	195	122	177	123	147	0.836735	0.967993
ACPP_v3_6-1	ACPP	467	280	267	281	222	1.26577	1.52366
ACPP_v3_6-2	ACPP	217	106	103	107	86	1.24419	1.52366
ACPP_v3_6-3	ACPP	194	453	694	454	575	0.789565	1.52366
ACPP_v3_6-4	ACPP	722	820	690	821	572	1.43531	1.52366
ACPP_v3_6-5	ACPP	705	983	486	984	403	2.44169	1.52366
ACPP_v3_6-6	ACPP	222	1705	1049	1706	868	1.96544	1.52366
ACPT_v3_6-1	ACPT	164	57	164	58	137	0.423358	1.07795
ACPT_v3_6-2	ACPT	126	189	162	190	135	1.40741	1.07795
ACPT_v3_6-3	ACPT	1058	368	688	369	570	0.647368	1.07795
ACPT_v3_6-4	ACPT	517	397	920	398	762	0.52231	1.07795
ACPT_v3_6-5	ACPT	158	480	541	481	448	1.07366	1.07795
ACPT_v3_6-6	ACPT	573	224	113	225	94	2.39362	1.07795
ACR_v3_6-1	ACR	325	6	182	7	151	0.0463576	1.2742
ACR_v3_6-2	ACR	467	477	186	478	155	3.08387	1.2742
ACR_v3_6-3	ACR	312	52	89	53	75	0.706667	1.2742
ACR_v3_6-4	ACR	353	434	867	435	718	0.60585	1.2742
ACR_v3_6-5	ACR	637	273	241	274	200	1.37	1.2742
ACR_v3_6-6	ACR	1101	349	230	350	191	1.83246	1.2742
ACRBP_v3_6-1	ACRBP	141	193	248	194	206	0.941748	1.07875
ACRBP_v3_6-2	ACRBP	359	119	167	120	139	0.863309	1.07875
ACRBP_v3_6-3	ACRBP	711	1801	2827	1802	2339	0.770415	1.07875
ACRBP_v3_6-4	ACRBP	139	53	52	54	44	1.22727	1.07875
ACRBP_v3_6-5	ACRBP	369	206	121	207	101	2.0495	1.07875
ACRBP_v3_6-6	ACRBP	379	97	190	98	158	0.620253	1.07875
ACRC_v3_6-1	ACRC	213	452	229	453	190	2.38421	1.13666
ACRC_v3_6-2	ACRC	256	403	422	404	350	1.15429	1.13666
ACRC_v3_6-3	ACRC	253	19	20	20	18	1.11111	1.13666
ACRC_v3_6-4	ACRC	221	114	248	115	206	0.558252	1.13666
ACRC_v3_6-5	ACRC	961	1955	2961	1956	2449	0.798693	1.13666
ACRC_v3_6-6	ACRC	427	1516	2254	1517	1865	0.813405	1.13666
ACRV1_v3_6-1	ACRV1	483	862	1110	863	919	0.939064	1.20993
ACRV1_v3_6-2	ACRV1	125	534	616	535	510	1.04902	1.20993
ACRV1_v3_6-3	ACRV1	216	479	525	480	435	1.10345	1.20993
ACRV1_v3_6-4	ACRV1	232	289	176	290	147	1.97279	1.20993
ACRV1_v3_6-5	ACRV1	355	885	1100	886	911	0.972558	1.20993
ACRV1_v3_6-6	ACRV1	141	290	287	291	238	1.22269	1.20993
ACSBG1_v3_6-1	ACSBG1	241	114	70	115	59	1.94915	0.894226
ACSBG1_v3_6-2	ACSBG1	288	414	551	415	457	0.908096	0.894226
ACSBG1_v3_6-3	ACSBG1	152	215	328	216	272	0.794118	0.894226
ACSBG1_v3_6-4	ACSBG1	243	46	182	47	151	0.311258	0.894226
ACSBG1_v3_6-5	ACSBG1	246	227	795	228	658	0.346505	0.894226
ACSBG1_v3_6-6	ACSBG1	243	262	300	263	249	1.05622	0.894226
ACSBG2_v3_6-1	ACSBG2	165	38	130	39	108	0.361111	0.898562
ACSBG2_v3_6-2	ACSBG2	387	326	444	327	368	0.888587	0.898562
ACSBG2_v3_6-3	ACSBG2	331	190	397	191	329	0.580547	0.898562
ACSBG2_v3_6-4	ACSBG2	133	26	206	27	171	0.157895	0.898562
ACSBG2_v3_6-5	ACSBG2	125	101	208	102	173	0.589595	0.898562
ACSBG2_v3_6-6	ACSBG2	478	618	265	619	220	2.81364	0.898562
ACSF2_v3_6-1	ACSF2	387	172	273	173	227	0.762115	3.56134
ACSF2_v3_6-2	ACSF2	233	89	102	90	85	1.05882	3.56134
ACSF2_v3_6-3	ACSF2	303	17	80	18	67	0.268657	3.56134
ACSF2_v3_6-4	ACSF2	430	56	62	57	52	1.09615	3.56134
ACSF2_v3_6-5	ACSF2	261	17	0	18	1	18	3.56134
ACSF2_v3_6-6	ACSF2	231	34	231	35	192	0.182292	3.56134
ACSF3_v3_6-1	ACSF3	1213	915	778	916	644	1.42236	1.34632
ACSF3_v3_6-2	ACSF3	310	41	77	42	65	0.646154	1.34632
ACSF3_v3_6-3	ACSF3	337	193	122	194	102	1.90196	1.34632
ACSF3_v3_6-4	ACSF3	472	376	717	377	594	0.63468	1.34632
ACSF3_v3_6-5	ACSF3	359	129	76	130	64	2.03125	1.34632
ACSF3_v3_6-6	ACSF3	301	381	319	382	265	1.44151	1.34632
ACSL1_v3_6-1	ACSL1	795	217	210	218	175	1.24571	1.33712
ACSL1_v3_6-2	ACSL1	298	276	385	277	319	0.868339	1.33712
ACSL1_v3_6-3	ACSL1	208	94	69	95	58	1.63793	1.33712
ACSL1_v3_6-4	ACSL1	211	356	317	357	263	1.35741	1.33712
ACSL1_v3_6-5	ACSL1	618	3225	1374	3226	1137	2.83729	1.33712
ACSL1_v3_6-6	ACSL1	507	19	317	20	263	0.0760456	1.33712
ACSL3_v3_6-1	ACSL3	641	375	446	376	370	1.01622	0.987987
ACSL3_v3_6-2	ACSL3	195	102	124	103	104	0.990385	0.987987
ACSL3_v3_6-3	ACSL3	332	37	379	38	314	0.121019	0.987987
ACSL3_v3_6-4	ACSL3	550	68	52	69	44	1.56818	0.987987
ACSL3_v3_6-5	ACSL3	292	249	172	250	143	1.74825	0.987987
ACSL3_v3_6-6	ACSL3	271	14	36	15	31	0.483871	0.987987
ACSL4_v3_6-1	ACSL4	599	1164	1411	1165	1168	0.997432	1.09564
ACSL4_v3_6-2	ACSL4	388	1136	1036	1137	858	1.32517	1.09564
ACSL4_v3_6-3	ACSL4	270	474	521	475	432	1.09954	1.09564
ACSL4_v3_6-4	ACSL4	502	562	816	563	676	0.83284	1.09564
ACSL4_v3_6-5	ACSL4	266	675	1207	676	999	0.676677	1.09564
ACSL4_v3_6-6	ACSL4	345	894	658	895	545	1.6422	1.09564
ACSL5_v3_6-1	ACSL5	163	94	115	95	96	0.989583	2.18497
ACSL5_v3_6-2	ACSL5	217	40	147	41	123	0.333333	2.18497
ACSL5_v3_6-3	ACSL5	255	10	4	11	4	2.75	2.18497
ACSL5_v3_6-4	ACSL5	228	150	35	151	30	5.03333	2.18497
ACSL5_v3_6-5	ACSL5	397	147	76	148	64	2.3125	2.18497
ACSL5_v3_6-6	ACSL5	283	207	148	208	123	1.69106	2.18497
ACSL6_v3_6-1	ACSL6	242	83	118	84	99	0.848485	0.897229
ACSL6_v3_6-2	ACSL6	163	143	108	144	90	1.6	0.897229
ACSL6_v3_6-3	ACSL6	285	0	0	1	1	1	0.897229
ACSL6_v3_6-4	ACSL6	294	13	30	14	26	0.538462	0.897229
ACSL6_v3_6-5	ACSL6	683	1888	2190	1889	1812	1.04249	0.897229
ACSL6_v3_6-6	ACSL6	470	125	429	126	356	0.353933	0.897229
ACSM1_v3_6-1	ACSM1	367	46	35	47	30	1.56667	0.873884
ACSM1_v3_6-2	ACSM1	323	364	437	365	362	1.00829	0.873884
ACSM1_v3_6-3	ACSM1	274	283	701	284	581	0.488812	0.873884
ACSM1_v3_6-4	ACSM1	299	259	471	260	390	0.666667	0.873884
ACSM1_v3_6-5	ACSM1	414	341	614	342	509	0.671906	0.873884
ACSM1_v3_6-6	ACSM1	764	697	1002	698	830	0.840964	0.873884
ACSM2A_v3_6-1	ACSM2A	90	228	324	229	269	0.851301	1.0394
ACSM2A_v3_6-2	ACSM2A	878	3132	3556	3133	2941	1.06528	1.0394
ACSM2A_v3_6-3	ACSM2A	225	747	567	748	470	1.59149	1.0394
ACSM2A_v3_6-4	ACSM2A	348	1203	1176	1204	973	1.23741	1.0394
ACSM2A_v3_6-5	ACSM2A	197	315	513	316	425	0.743529	1.0394
ACSM2A_v3_6-6	ACSM2A	132	425	688	426	570	0.747368	1.0394
ACSM2B_v3_6-1	ACSM2B	530	383	231	384	192	2	1.15881
ACSM2B_v3_6-2	ACSM2B	722	547	429	548	356	1.53933	1.15881
ACSM2B_v3_6-3	ACSM2B	1033	2404	3579	2405	2960	0.8125	1.15881
ACSM2B_v3_6-4	ACSM2B	324	67	117	68	98	0.693878	1.15881
ACSM2B_v3_6-5	ACSM2B	474	1642	2040	1643	1688	0.973341	1.15881
ACSM2B_v3_6-6	ACSM2B	343	1114	1443	1115	1194	0.933836	1.15881
ACSM3_v3_6-1	ACSM3	166	45	0	46	1	46	8.55755
ACSM3_v3_6-2	ACSM3	397	89	362	90	300	0.3	8.55755
ACSM3_v3_6-3	ACSM3	348	0	0	1	1	1	8.55755
ACSM3_v3_6-4	ACSM3	379	664	610	665	505	1.31683	8.55755
ACSM3_v3_6-5	ACSM3	144	171	130	172	108	1.59259	8.55755
ACSM3_v3_6-6	ACSM3	1061	534	569	535	471	1.13588	8.55755
ACSM4_v3_6-1	ACSM4	572	394	359	395	298	1.3255	1.68799
ACSM4_v3_6-2	ACSM4	643	202	191	203	159	1.27673	1.68799
ACSM4_v3_6-3	ACSM4	647	52	109	53	91	0.582418	1.68799
ACSM4_v3_6-4	ACSM4	229	114	270	115	224	0.513393	1.68799
ACSM4_v3_6-5	ACSM4	224	192	76	193	64	3.01562	1.68799
ACSM4_v3_6-6	ACSM4	237	238	84	239	70	3.41429	1.68799
ACSM5_v3_6-1	ACSM5	376	318	1051	319	870	0.366667	23.7688
ACSM5_v3_6-2	ACSM5	440	137	0	138	1	138	23.7688
ACSM5_v3_6-3	ACSM5	420	1429	2234	1430	1848	0.77381	23.7688
ACSM5_v3_6-4	ACSM5	316	129	166	130	138	0.942029	23.7688
ACSM5_v3_6-5	ACSM5	840	1303	1354	1304	1121	1.16325	23.7688
ACSM5_v3_6-6	ACSM5	198	107	94	108	79	1.36709	23.7688
ACSM6_v3_6-1	ACSM6	331	446	478	447	396	1.12879	19.048
ACSM6_v3_6-2	ACSM6	305	0	36	1	31	0.0322581	19.048
ACSM6_v3_6-3	ACSM6	338	141	188	142	156	0.910256	19.048
ACSM6_v3_6-4	ACSM6	172	110	0	111	1	111	19.048
ACSM6_v3_6-5	ACSM6	366	291	503	292	417	0.70024	19.048
ACSM6_v3_6-6	ACSM6	76	138	324	139	269	0.516729	19.048
ACSS1_v3_6-1	ACSS1	325	398	368	399	305	1.3082	18.6558
ACSS1_v3_6-2	ACSS1	255	49	29	50	25	2	18.6558
ACSS1_v3_6-3	ACSS1	172	179	135	180	113	1.59292	18.6558
ACSS1_v3_6-4	ACSS1	497	104	0	105	1	105	18.6558
ACSS1_v3_6-5	ACSS1	370	282	503	283	417	0.678657	18.6558
ACSS1_v3_6-6	ACSS1	209	209	186	210	155	1.35484	18.6558
ACSS2_v3_6-1	ACSS2	630	251	290	252	241	1.04564	0.668414
ACSS2_v3_6-2	ACSS2	162	35	68	36	57	0.631579	0.668414
ACSS2_v3_6-3	ACSS2	321	303	647	304	536	0.567164	0.668414
ACSS2_v3_6-4	ACSS2	282	982	1320	983	1092	0.900183	0.668414
ACSS2_v3_6-5	ACSS2	1115	636	1137	637	941	0.676939	0.668414
ACSS2_v3_6-6	ACSS2	146	23	152	24	127	0.188976	0.668414
ACSS3_v3_6-1	ACSS3	844	1556	1178	1557	975	1.59692	1.06511
ACSS3_v3_6-2	ACSS3	301	225	224	226	186	1.21505	1.06511
ACSS3_v3_6-3	ACSS3	175	66	97	67	81	0.82716	1.06511
ACSS3_v3_6-4	ACSS3	231	887	743	888	615	1.4439	1.06511
ACSS3_v3_6-5	ACSS3	122	80	131	81	109	0.743119	1.06511
ACSS3_v3_6-6	ACSS3	150	104	224	105	186	0.564516	1.06511
ACTA1_v3_6-1	ACTA1	135	31	0	32	1	32	7.83153
ACTA1_v3_6-2	ACTA1	179	148	160	149	133	1.1203	7.83153
ACTA1_v3_6-3	ACTA1	290	259	296	260	246	1.05691	7.83153
ACTA1_v3_6-4	ACTA1	302	272	33	273	28	9.75	7.83153
ACTA1_v3_6-5	ACTA1	271	671	377	672	313	2.14696	7.83153
ACTA1_v3_6-6	ACTA1	544	139	184	140	153	0.915033	7.83153
ACTA2_v3_6-1	ACTA2	423	13	124	14	104	0.134615	5.92939
ACTA2_v3_6-2	ACTA2	221	160	46	161	39	4.12821	5.92939
ACTA2_v3_6-3	ACTA2	588	272	357	273	296	0.922297	5.92939
ACTA2_v3_6-4	ACTA2	381	25	0	26	1	26	5.92939
ACTA2_v3_6-5	ACTA2	199	204	70	205	59	3.47458	5.92939
ACTA2_v3_6-6	ACTA2	265	98	129	99	108	0.916667	5.92939
ACTB_v3_6-1	ACTB	224	0	102	1	85	0.0117647	8.35552
ACTB_v3_6-2	ACTB	423	162	275	163	228	0.714912	8.35552
ACTB_v3_6-3	ACTB	346	86	45	87	38	2.28947	8.35552
ACTB_v3_6-4	ACTB	324	15	0	16	1	16	8.35552
ACTB_v3_6-5	ACTB	292	30	0	31	1	31	8.35552
ACTB_v3_6-6	ACTB	271	19	205	20	171	0.116959	8.35552
ACTBL2_v3_6-1	ACTBL2	630	492	397	493	329	1.49848	0.98978
ACTBL2_v3_6-2	ACTBL2	388	3	59	4	50	0.08	0.98978
ACTBL2_v3_6-3	ACTBL2	131	44	177	45	147	0.306122	0.98978
ACTBL2_v3_6-4	ACTBL2	279	179	229	180	190	0.947368	0.98978
ACTBL2_v3_6-5	ACTBL2	362	184	87	185	73	2.53425	0.98978
ACTBL2_v3_6-6	ACTBL2	133	78	166	79	138	0.572464	0.98978
ACTC1_v3_6-1	ACTC1	183	77	198	78	165	0.472727	1.2139
ACTC1_v3_6-2	ACTC1	125	104	222	105	185	0.567568	1.2139
ACTC1_v3_6-3	ACTC1	333	254	138	255	115	2.21739	1.2139
ACTC1_v3_6-4	ACTC1	174	181	212	182	176	1.03409	1.2139
ACTC1_v3_6-5	ACTC1	155	187	321	188	266	0.706767	1.2139
ACTC1_v3_6-6	ACTC1	333	392	207	393	172	2.28488	1.2139
ACTG1_v3_6-1	ACTG1	142	0	0	1	1	1	0.682157
ACTG1_v3_6-2	ACTG1	304	2	265	3	220	0.0136364	0.682157
ACTG1_v3_6-3	ACTG1	703	149	558	150	462	0.324675	0.682157
ACTG1_v3_6-4	ACTG1	122	17	28	18	24	0.75	0.682157
ACTG1_v3_6-5	ACTG1	335	216	260	217	216	1.00463	0.682157
ACTG1_v3_6-6	ACTG1	271	0	0	1	1	1	0.682157
ACTG2_v3_6-1	ACTG2	352	47	34	48	29	1.65517	26.2177
ACTG2_v3_6-2	ACTG2	257	156	170	157	142	1.10563	26.2177
ACTG2_v3_6-3	ACTG2	393	275	249	276	207	1.33333	26.2177
ACTG2_v3_6-4	ACTG2	585	432	956	433	791	0.547408	26.2177
ACTG2_v3_6-5	ACTG2	246	151	0	152	1	152	26.2177
ACTG2_v3_6-6	ACTG2	296	96	175	97	146	0.664384	26.2177
ACTL10_v3_6-1	ACTL10	201	379	140	380	117	3.24786	1.695
ACTL10_v3_6-2	ACTL10	300	896	1136	897	940	0.954255	1.695
ACTL10_v3_6-3	ACTL10	309	126	147	127	123	1.03252	1.695
ACTL10_v3_6-4	ACTL10	332	127	198	128	165	0.775758	1.695
ACTL10_v3_6-5	ACTL10	271	381	614	382	509	0.750491	1.695
ACTL10_v3_6-6	ACTL10	186	74	25	75	22	3.40909	1.695
ACTL6A_v3_6-1	ACTL6A	145	0	0	1	1	1	0.979281
ACTL6A_v3_6-2	ACTL6A	209	0	0	1	1	1	0.979281
ACTL6A_v3_6-3	ACTL6A	457	0	0	1	1	1	0.979281
ACTL6A_v3_6-4	ACTL6A	257	0	0	1	1	1	0.979281
ACTL6A_v3_6-5	ACTL6A	330	46	40	47	34	1.38235	0.979281
ACTL6A_v3_6-6	ACTL6A	815	36	89	37	75	0.493333	0.979281
ACTL6B_v3_6-1	ACTL6B	301	27	0	28	1	28	5.93739
ACTL6B_v3_6-2	ACTL6B	230	153	41	154	35	4.4	5.93739
ACTL6B_v3_6-3	ACTL6B	220	281	258	282	214	1.31776	5.93739
ACTL6B_v3_6-4	ACTL6B	495	134	279	135	232	0.581897	5.93739
ACTL6B_v3_6-5	ACTL6B	201	59	132	60	110	0.545455	5.93739
ACTL6B_v3_6-6	ACTL6B	252	59	92	60	77	0.779221	5.93739
ACTL7A_v3_6-1	ACTL7A	513	266	452	267	375	0.712	0.819713
ACTL7A_v3_6-2	ACTL7A	368	7	91	8	76	0.105263	0.819713
ACTL7A_v3_6-3	ACTL7A	342	0	39	1	33	0.030303	0.819713
ACTL7A_v3_6-4	ACTL7A	195	90	59	91	50	1.82	0.819713
ACTL7A_v3_6-5	ACTL7A	158	194	154	195	128	1.52344	0.819713
ACTL7A_v3_6-6	ACTL7A	271	263	438	264	363	0.727273	0.819713
ACTL7B_v3_6-1	ACTL7B	783	206	165	207	137	1.51095	1.29157
ACTL7B_v3_6-2	ACTL7B	323	85	192	86	160	0.5375	1.29157
ACTL7B_v3_6-3	ACTL7B	114	28	66	29	56	0.517857	1.29157
ACTL7B_v3_6-4	ACTL7B	211	162	73	163	61	2.67213	1.29157
ACTL7B_v3_6-5	ACTL7B	288	505	624	506	517	0.978723	1.29157
ACTL7B_v3_6-6	ACTL7B	277	189	149	190	124	1.53226	1.29157
ACTL8_v3_6-1	ACTL8	289	38	169	39	141	0.276596	0.708119
ACTL8_v3_6-2	ACTL8	301	0	349	1	290	0.00344828	0.708119
ACTL8_v3_6-3	ACTL8	757	940	1330	941	1101	0.854678	0.708119
ACTL8_v3_6-4	ACTL8	184	0	0	1	1	1	0.708119
ACTL8_v3_6-5	ACTL8	315	194	164	195	137	1.42336	0.708119
ACTL8_v3_6-6	ACTL8	1328	950	1664	951	1377	0.690632	0.708119
ACTL9_v3_6-1	ACTL9	223	128	226	129	188	0.68617	0.776933
ACTL9_v3_6-2	ACTL9	230	183	398	184	330	0.557576	0.776933
ACTL9_v3_6-3	ACTL9	414	425	632	426	524	0.812977	0.776933
ACTL9_v3_6-4	ACTL9	740	435	713	436	591	0.737733	0.776933
ACTL9_v3_6-5	ACTL9	311	92	120	93	100	0.93	0.776933
ACTL9_v3_6-6	ACTL9	274	163	210	164	175	0.937143	0.776933
ACTN1_v3_6-1	ACTN1	814	446	849	447	703	0.635846	1.10727
ACTN1_v3_6-2	ACTN1	363	240	411	241	341	0.706745	1.10727
ACTN1_v3_6-3	ACTN1	182	32	70	33	59	0.559322	1.10727
ACTN1_v3_6-4	ACTN1	659	422	371	423	308	1.37338	1.10727
ACTN1_v3_6-5	ACTN1	734	450	506	451	419	1.07637	1.10727
ACTN1_v3_6-6	ACTN1	316	313	165	314	137	2.29197	1.10727
ACTN2_v3_6-1	ACTN2	576	773	837	774	693	1.11688	1.39423
ACTN2_v3_6-2	ACTN2	92	99	73	100	61	1.63934	1.39423
ACTN2_v3_6-3	ACTN2	299	181	214	182	178	1.02247	1.39423
ACTN2_v3_6-4	ACTN2	433	709	1072	710	887	0.800451	1.39423
ACTN2_v3_6-5	ACTN2	168	160	65	161	55	2.92727	1.39423
ACTN2_v3_6-6	ACTN2	375	267	376	268	312	0.858974	1.39423
ACTN3_v3_6-1	ACTN3	252	58	0	59	1	59	30.6094
ACTN3_v3_6-2	ACTN3	318	109	260	110	216	0.509259	30.6094
ACTN3_v3_6-3	ACTN3	192	67	179	68	149	0.456376	30.6094
ACTN3_v3_6-4	ACTN3	331	543	514	544	426	1.277	30.6094
ACTN3_v3_6-5	ACTN3	200	47	139	48	116	0.413793	30.6094
ACTN3_v3_6-6	ACTN3	128	121	0	122	1	122	30.6094
ACTN4_v3_6-1	ACTN4	312	48	0	49	1	49	9.31641
ACTN4_v3_6-2	ACTN4	174	278	189	279	157	1.77707	9.31641
ACTN4_v3_6-3	ACTN4	514	982	1589	983	1315	0.747529	9.31641
ACTN4_v3_6-4	ACTN4	326	108	144	109	120	0.908333	9.31641
ACTN4_v3_6-5	ACTN4	418	439	516	440	428	1.02804	9.31641
ACTN4_v3_6-6	ACTN4	99	77	37	78	32	2.4375	9.31641
ACTR10_v3_6-1	ACTR10	193	0	0	1	1	1	1.02159
ACTR10_v3_6-2	ACTR10	724	82	35	83	30	2.76667	1.02159
ACTR10_v3_6-3	ACTR10	308	0	111	1	93	0.0107527	1.02159
ACTR10_v3_6-4	ACTR10	470	204	224	205	186	1.10215	1.02159
ACTR10_v3_6-5	ACTR10	142	0	0	1	1	1	1.02159
ACTR10_v3_6-6	ACTR10	671	136	661	137	548	0.25	1.02159
ACTR1A_v3_6-1	ACTR1A	492	3	47	4	40	0.1	1.12143
ACTR1A_v3_6-2	ACTR1A	368	107	44	108	37	2.91892	1.12143
ACTR1A_v3_6-3	ACTR1A	586	21	36	22	31	0.709677	1.12143
ACTR1A_v3_6-4	ACTR1A	373	0	0	1	1	1	1.12143
ACTR1A_v3_6-5	ACTR1A	216	0	0	1	1	1	1.12143
ACTR1A_v3_6-6	ACTR1A	370	0	0	1	1	1	1.12143
ACTR1B_v3_6-1	ACTR1B	171	84	9	85	8	10.625	5.63543
ACTR1B_v3_6-2	ACTR1B	262	103	165	104	137	0.759124	5.63543
ACTR1B_v3_6-3	ACTR1B	167	16	0	17	1	17	5.63543
ACTR1B_v3_6-4	ACTR1B	313	275	111	276	93	2.96774	5.63543
ACTR1B_v3_6-5	ACTR1B	302	208	193	209	161	1.29814	5.63543
ACTR1B_v3_6-6	ACTR1B	350	142	147	143	123	1.1626	5.63543
ACTR2_v3_6-1	ACTR2	382	83	0	84	1	84	14.5882
ACTR2_v3_6-2	ACTR2	400	0	0	1	1	1	14.5882
ACTR2_v3_6-3	ACTR2	542	0	32	1	27	0.037037	14.5882
ACTR2_v3_6-4	ACTR2	554	26	37	27	32	0.84375	14.5882
ACTR2_v3_6-5	ACTR2	700	23	44	24	37	0.648649	14.5882
ACTR2_v3_6-6	ACTR2	519	0	0	1	1	1	14.5882
ACTR3_v3_6-1	ACTR3	306	40	98	41	82	0.5	6.33977
ACTR3_v3_6-2	ACTR3	447	176	219	177	182	0.972527	6.33977
ACTR3_v3_6-3	ACTR3	338	0	0	1	1	1	6.33977
ACTR3_v3_6-4	ACTR3	151	61	240	62	199	0.311558	6.33977
ACTR3_v3_6-5	ACTR3	476	34	0	35	1	35	6.33977
ACTR3_v3_6-6	ACTR3	377	27	132	28	110	0.254545	6.33977
ACTR3B_v3_6-1	ACTR3B	445	565	333	566	276	2.05072	1.35632
ACTR3B_v3_6-2	ACTR3B	340	218	106	219	89	2.46067	1.35632
ACTR3B_v3_6-3	ACTR3B	331	446	969	447	802	0.557357	1.35632
ACTR3B_v3_6-4	ACTR3B	308	105	96	106	80	1.325	1.35632
ACTR3B_v3_6-5	ACTR3B	79	0	0	1	1	1	1.35632
ACTR3B_v3_6-6	ACTR3B	401	31	51	32	43	0.744186	1.35632
ACTR3C_v3_6-1	ACTR3C	181	17	24	18	21	0.857143	0.477699
ACTR3C_v3_6-2	ACTR3C	460	126	402	127	333	0.381381	0.477699
ACTR3C_v3_6-3	ACTR3C	169	254	427	255	354	0.720339	0.477699
ACTR3C_v3_6-4	ACTR3C	219	0	136	1	113	0.00884956	0.477699
ACTR3C_v3_6-5	ACTR3C	292	274	613	275	508	0.541339	0.477699
ACTR3C_v3_6-6	ACTR3C	492	89	303	90	252	0.357143	0.477699
ACTR5_v3_6-1	ACTR5	586	10	242	11	201	0.0547264	0.639409
ACTR5_v3_6-2	ACTR5	511	82	121	83	101	0.821782	0.639409
ACTR5_v3_6-3	ACTR5	578	394	877	395	726	0.544077	0.639409
ACTR5_v3_6-4	ACTR5	172	0	0	1	1	1	0.639409
ACTR5_v3_6-5	ACTR5	845	179	294	180	244	0.737705	0.639409
ACTR5_v3_6-6	ACTR5	310	58	104	59	87	0.678161	0.639409
ACTR6_v3_6-1	ACTR6	93	0	0	1	1	1	6.54652
ACTR6_v3_6-2	ACTR6	384	40	36	41	31	1.32258	6.54652
ACTR6_v3_6-3	ACTR6	155	0	0	1	1	1	6.54652
ACTR6_v3_6-4	ACTR6	331	33	0	34	1	34	6.54652
ACTR6_v3_6-5	ACTR6	72	0	0	1	1	1	6.54652
ACTR6_v3_6-6	ACTR6	52	43	55	44	46	0.956522	6.54652
ACTR8_v3_6-1	ACTR8	220	0	0	1	1	1	1.50375
ACTR8_v3_6-2	ACTR8	330	69	93	70	78	0.897436	1.50375
ACTR8_v3_6-3	ACTR8	350	254	397	255	329	0.775076	1.50375
ACTR8_v3_6-4	ACTR8	120	0	0	1	1	1	1.50375
ACTR8_v3_6-5	ACTR8	127	107	95	108	80	1.35	1.50375
ACTR8_v3_6-6	ACTR8	816	11	3	12	3	4	1.50375
ACTRT1_v3_6-1	ACTRT1	191	376	465	377	385	0.979221	1.06471
ACTRT1_v3_6-2	ACTRT1	481	825	1106	826	915	0.902732	1.06471
ACTRT1_v3_6-3	ACTRT1	223	206	274	207	228	0.907895	1.06471
ACTRT1_v3_6-4	ACTRT1	336	990	759	991	629	1.57552	1.06471
ACTRT1_v3_6-5	ACTRT1	164	0	0	1	1	1	1.06471
ACTRT1_v3_6-6	ACTRT1	251	401	474	402	393	1.0229	1.06471
ACTRT2_v3_6-1	ACTRT2	180	73	45	74	38	1.94737	1.0376
ACTRT2_v3_6-2	ACTRT2	216	219	265	220	220	1	1.0376
ACTRT2_v3_6-3	ACTRT2	428	1094	1003	1095	830	1.31928	1.0376
ACTRT2_v3_6-4	ACTRT2	168	498	982	499	813	0.613776	1.0376
ACTRT2_v3_6-5	ACTRT2	378	51	230	52	191	0.272251	1.0376
ACTRT2_v3_6-6	ACTRT2	236	102	115	103	96	1.07292	1.0376
ACTRT3_v3_6-1	ACTRT3	751	411	177	412	147	2.80272	1.27599
ACTRT3_v3_6-2	ACTRT3	405	352	297	353	247	1.42915	1.27599
ACTRT3_v3_6-3	ACTRT3	436	91	159	92	132	0.69697	1.27599
ACTRT3_v3_6-4	ACTRT3	331	154	411	155	341	0.454545	1.27599
ACTRT3_v3_6-5	ACTRT3	501	683	632	684	524	1.30534	1.27599
ACTRT3_v3_6-6	ACTRT3	404	648	810	649	671	0.967213	1.27599
ACVR1_v3_6-1	ACVR1	368	94	298	95	247	0.384615	3.02531
ACVR1_v3_6-2	ACVR1	231	108	210	109	175	0.622857	3.02531
ACVR1_v3_6-3	ACVR1	180	15	0	16	1	16	3.02531
ACVR1_v3_6-4	ACVR1	597	291	490	292	406	0.719212	3.02531
ACVR1_v3_6-5	ACVR1	426	38	272	39	226	0.172566	3.02531
ACVR1_v3_6-6	ACVR1	360	23	114	24	95	0.252632	3.02531
ACVR1B_v3_6-1	ACVR1B	247	1486	929	1487	769	1.93368	1.9529
ACVR1B_v3_6-2	ACVR1B	606	2709	1734	2710	1435	1.8885	1.9529
ACVR1B_v3_6-3	ACVR1B	422	2922	2501	2923	2069	1.41276	1.9529
ACVR1B_v3_6-4	ACVR1B	299	626	333	627	276	2.27174	1.9529
ACVR1B_v3_6-5	ACVR1B	680	3941	1689	3942	1398	2.81974	1.9529
ACVR1B_v3_6-6	ACVR1B	261	3226	2805	3227	2320	1.39095	1.9529
ACVR1C_v3_6-1	ACVR1C	367	248	272	249	226	1.10177	0.994119
ACVR1C_v3_6-2	ACVR1C	229	110	98	111	82	1.35366	0.994119
ACVR1C_v3_6-3	ACVR1C	283	401	588	402	487	0.825462	0.994119
ACVR1C_v3_6-4	ACVR1C	282	113	245	114	204	0.558824	0.994119
ACVR1C_v3_6-5	ACVR1C	85	0	0	1	1	1	0.994119
ACVR1C_v3_6-6	ACVR1C	483	422	453	423	376	1.125	0.994119
ACVR2A_v3_6-1	ACVR2A	291	249	560	250	464	0.538793	1.37605
ACVR2A_v3_6-2	ACVR2A	386	962	601	963	498	1.93373	1.37605
ACVR2A_v3_6-3	ACVR2A	253	319	350	320	290	1.10345	1.37605
ACVR2A_v3_6-4	ACVR2A	292	324	551	325	457	0.71116	1.37605
ACVR2A_v3_6-5	ACVR2A	230	483	328	484	272	1.77941	1.37605
ACVR2A_v3_6-6	ACVR2A	337	299	165	300	137	2.18978	1.37605
ACVR2B_v3_6-1	ACVR2B	137	407	142	408	118	3.45763	4.07367
ACVR2B_v3_6-2	ACVR2B	319	1884	639	1885	529	3.56333	4.07367
ACVR2B_v3_6-3	ACVR2B	137	763	271	764	225	3.39556	4.07367
ACVR2B_v3_6-4	ACVR2B	220	2926	518	2927	429	6.82284	4.07367
ACVR2B_v3_6-5	ACVR2B	284	769	166	770	138	5.57971	4.07367
ACVR2B_v3_6-6	ACVR2B	217	197	146	198	122	1.62295	4.07367
ACVRL1_v3_6-1	ACVRL1	805	159	272	160	226	0.707965	3.55572
ACVRL1_v3_6-2	ACVRL1	382	918	1035	919	857	1.07235	3.55572
ACVRL1_v3_6-3	ACVRL1	119	89	76	90	64	1.40625	3.55572
ACVRL1_v3_6-4	ACVRL1	320	53	320	54	266	0.203008	3.55572
ACVRL1_v3_6-5	ACVRL1	784	1504	1925	1505	1593	0.944758	3.55572
ACVRL1_v3_6-6	ACVRL1	155	16	0	17	1	17	3.55572
ACY1_v3_6-1	ACY1	100	121	38	122	32	3.8125	1.36164
ACY1_v3_6-2	ACY1	90	53	60	54	51	1.05882	1.36164
ACY1_v3_6-3	ACY1	261	58	74	59	62	0.951613	1.36164
ACY1_v3_6-4	ACY1	418	122	241	123	200	0.615	1.36164
ACY1_v3_6-5	ACY1	219	195	284	196	236	0.830508	1.36164
ACY1_v3_6-6	ACY1	586	127	170	128	142	0.901408	1.36164
ACY3_v3_6-1	ACY3	295	35	136	36	113	0.318584	3.42948
ACY3_v3_6-2	ACY3	241	31	1	32	2	16	3.42948
ACY3_v3_6-3	ACY3	182	65	83	66	70	0.942857	3.42948
ACY3_v3_6-4	ACY3	297	119	139	120	116	1.03448	3.42948
ACY3_v3_6-5	ACY3	299	192	224	193	186	1.03763	3.42948
ACY3_v3_6-6	ACY3	338	510	496	511	411	1.24331	3.42948
ACYP1_v3_6-1	ACYP1	431	404	577	405	478	0.84728	1.2303
ACYP1_v3_6-2	ACYP1	257	75	34	76	29	2.62069	1.2303
ACYP1_v3_6-3	ACYP1	1125	418	404	419	335	1.25075	1.2303
ACYP1_v3_6-4	ACYP1	216	700	481	701	399	1.75689	1.2303
ACYP1_v3_6-5	ACYP1	296	63	299	64	248	0.258065	1.2303
ACYP1_v3_6-6	ACYP1	187	34	64	35	54	0.648148	1.2303
ACYP2_v3_5-1	ACYP2	471	726	829	727	686	1.05977	0.985952
ACYP2_v3_5-2	ACYP2	228	47	103	48	86	0.55814	0.985952
ACYP2_v3_5-3	ACYP2	650	735	635	736	526	1.39924	0.985952
ACYP2_v3_5-4	ACYP2	568	678	844	679	699	0.971388	0.985952
ACYP2_v3_5-5	ACYP2	944	2273	2921	2274	2416	0.941225	0.985952
ADA_v3_6-1	ADA	730	220	203	221	169	1.30769	1.07676
ADA_v3_6-2	ADA	855	2193	3208	2194	2654	0.826677	1.07676
ADA_v3_6-3	ADA	605	134	285	135	237	0.56962	1.07676
ADA_v3_6-4	ADA	150	34	46	35	39	0.897436	1.07676
ADA_v3_6-5	ADA	662	24	11	25	10	2.5	1.07676
ADA_v3_6-6	ADA	128	64	218	65	181	0.359116	1.07676
ADAD1_v3_6-1	ADAD1	324	323	291	324	242	1.33884	1.1004
ADAD1_v3_6-2	ADAD1	1093	283	198	284	165	1.72121	1.1004
ADAD1_v3_6-3	ADAD1	473	262	311	263	258	1.01938	1.1004
ADAD1_v3_6-4	ADAD1	603	360	628	361	520	0.694231	1.1004
ADAD1_v3_6-5	ADAD1	425	460	680	461	563	0.818828	1.1004
ADAD1_v3_6-6	ADAD1	377	101	121	102	101	1.0099	1.1004
ADAD2_v3_6-1	ADAD2	938	952	1107	953	916	1.04039	6.5572
ADAD2_v3_6-2	ADAD2	184	33	0	34	1	34	6.5572
ADAD2_v3_6-3	ADAD2	200	193	426	194	353	0.549575	6.5572
ADAD2_v3_6-4	ADAD2	207	111	77	112	65	1.72308	6.5572
ADAD2_v3_6-5	ADAD2	646	763	647	764	536	1.42537	6.5572
ADAD2_v3_6-6	ADAD2	231	175	351	176	291	0.604811	6.5572
ADAL_v3_7-1	ADAL	522	569	887	570	734	0.776567	5.24025
ADAL_v3_7-2	ADAL	140	25	342	26	284	0.0915493	5.24025
ADAL_v3_7-3	ADAL	445	21	0	22	1	22	5.24025
ADAL_v3_7-4	ADAL	460	387	430	388	357	1.08683	5.24025
ADAL_v3_7-5	ADAL	347	495	186	496	155	3.2	5.24025
ADAL_v3_7-6	ADAL	260	8	0	9	1	9	5.24025
ADAL_v3_7-7	ADAL	259	117	270	118	224	0.526786	5.24025
ADAM10_v3_6-1	ADAM10	358	136	151	137	126	1.0873	1.23411
ADAM10_v3_6-2	ADAM10	107	0	0	1	1	1	1.23411
ADAM10_v3_6-3	ADAM10	145	212	231	213	192	1.10938	1.23411
ADAM10_v3_6-4	ADAM10	168	0	0	1	1	1	1.23411
ADAM10_v3_6-5	ADAM10	149	69	41	70	35	2	1.23411
ADAM10_v3_6-6	ADAM10	541	969	970	970	803	1.20797	1.23411
ADAM11_v3_6-1	ADAM11	295	269	363	270	301	0.89701	0.844487
ADAM11_v3_6-2	ADAM11	474	473	584	474	484	0.979339	0.844487
ADAM11_v3_6-3	ADAM11	304	35	142	36	118	0.305085	0.844487
ADAM11_v3_6-4	ADAM11	121	11	30	12	26	0.461538	0.844487
ADAM11_v3_6-5	ADAM11	354	200	192	201	160	1.25625	0.844487
ADAM11_v3_6-6	ADAM11	185	187	193	188	161	1.1677	0.844487
ADAM12_v3_6-1	ADAM12	792	1399	2108	1400	1744	0.802752	1.04526
ADAM12_v3_6-2	ADAM12	354	573	876	574	725	0.791724	1.04526
ADAM12_v3_6-3	ADAM12	158	112	230	113	191	0.591623	1.04526
ADAM12_v3_6-4	ADAM12	351	131	102	132	85	1.55294	1.04526
ADAM12_v3_6-5	ADAM12	264	325	193	326	161	2.02484	1.04526
ADAM12_v3_6-6	ADAM12	330	98	235	99	195	0.507692	1.04526
ADAM15_v3_6-1	ADAM15	527	393	752	394	623	0.632424	0.861148
ADAM15_v3_6-2	ADAM15	267	323	245	324	204	1.58824	0.861148
ADAM15_v3_6-3	ADAM15	1292	1039	1665	1040	1378	0.754717	0.861148
ADAM15_v3_6-4	ADAM15	339	98	451	99	374	0.264706	0.861148
ADAM15_v3_6-5	ADAM15	324	255	259	256	215	1.1907	0.861148
ADAM15_v3_6-6	ADAM15	215	105	173	106	144	0.736111	0.861148
ADAM17_v3_6-1	ADAM17	281	413	329	414	273	1.51648	9.7978
ADAM17_v3_6-2	ADAM17	386	36	36	37	31	1.19355	9.7978
ADAM17_v3_6-3	ADAM17	364	160	380	161	315	0.511111	9.7978
ADAM17_v3_6-4	ADAM17	127	47	160	48	133	0.360902	9.7978
ADAM17_v3_6-5	ADAM17	408	352	353	353	293	1.20478	9.7978
ADAM17_v3_6-6	ADAM17	338	53	0	54	1	54	9.7978
ADAM18_v3_8-1	ADAM18	658	310	171	311	142	2.19014	1.1205
ADAM18_v3_8-2	ADAM18	255	106	122	107	102	1.04902	1.1205
ADAM18_v3_8-3	ADAM18	192	382	494	383	409	0.93643	1.1205
ADAM18_v3_8-4	ADAM18	203	60	62	61	52	1.17308	1.1205
ADAM18_v3_8-5	ADAM18	387	195	296	196	246	0.796748	1.1205
ADAM18_v3_8-6	ADAM18	663	1968	2979	1969	2464	0.799107	1.1205
ADAM18_v3_8-7	ADAM18	343	354	502	355	416	0.853365	1.1205
ADAM18_v3_8-8	ADAM18	142	357	370	358	307	1.16612	1.1205
ADAM19_v3_6-1	ADAM19	266	377	158	378	132	2.86364	1.53662
ADAM19_v3_6-2	ADAM19	252	164	207	165	172	0.959302	1.53662
ADAM19_v3_6-3	ADAM19	192	53	61	54	51	1.05882	1.53662
ADAM19_v3_6-4	ADAM19	359	749	492	750	408	1.83824	1.53662
ADAM19_v3_6-5	ADAM19	304	448	413	449	342	1.31287	1.53662
ADAM19_v3_6-6	ADAM19	306	361	368	362	305	1.18689	1.53662
ADAM2_v3_6-1	ADAM2	474	150	298	151	247	0.611336	1.34846
ADAM2_v3_6-2	ADAM2	286	225	159	226	132	1.71212	1.34846
ADAM2_v3_6-3	ADAM2	214	470	473	471	392	1.20153	1.34846
ADAM2_v3_6-4	ADAM2	397	287	213	288	177	1.62712	1.34846
ADAM2_v3_6-5	ADAM2	663	424	321	425	266	1.59774	1.34846
ADAM2_v3_6-6	ADAM2	121	58	52	59	44	1.34091	1.34846
ADAM20_v3_6-1	ADAM20	162	123	84	124	70	1.77143	1.12397
ADAM20_v3_6-2	ADAM20	163	24	44	25	37	0.675676	1.12397
ADAM20_v3_6-3	ADAM20	981	788	624	789	517	1.52611	1.12397
ADAM20_v3_6-4	ADAM20	543	137	75	138	63	2.19048	1.12397
ADAM20_v3_6-5	ADAM20	449	12	61	13	51	0.254902	1.12397
ADAM20_v3_6-6	ADAM20	198	39	147	40	123	0.325203	1.12397
ADAM21_v3_6-1	ADAM21	280	1035	1595	1036	1320	0.784848	3.06406
ADAM21_v3_6-2	ADAM21	275	0	13	1	12	0.0833333	3.06406
ADAM21_v3_6-3	ADAM21	189	0	160	1	133	0.0075188	3.06406
ADAM21_v3_6-4	ADAM21	228	15	0	16	1	16	3.06406
ADAM21_v3_6-5	ADAM21	335	107	263	108	218	0.495413	3.06406
ADAM21_v3_6-6	ADAM21	357	612	731	613	605	1.01322	3.06406
ADAM22_v3_6-1	ADAM22	385	440	546	441	452	0.975664	1.04509
ADAM22_v3_6-2	ADAM22	79	124	190	125	158	0.791139	1.04509
ADAM22_v3_6-3	ADAM22	196	301	325	302	270	1.11852	1.04509
ADAM22_v3_6-4	ADAM22	248	453	497	454	412	1.10194	1.04509
ADAM22_v3_6-5	ADAM22	210	177	150	178	125	1.424	1.04509
ADAM22_v3_6-6	ADAM22	306	115	162	116	135	0.859259	1.04509
ADAM23_v3_6-1	ADAM23	232	128	419	129	347	0.371758	2.73959
ADAM23_v3_6-2	ADAM23	715	317	446	318	370	0.859459	2.73959
ADAM23_v3_6-3	ADAM23	580	341	558	342	462	0.74026	2.73959
ADAM23_v3_6-4	ADAM23	157	10	0	11	1	11	2.73959
ADAM23_v3_6-5	ADAM23	130	66	30	67	26	2.57692	2.73959
ADAM23_v3_6-6	ADAM23	252	352	479	353	397	0.889169	2.73959
ADAM28_v3_6-1	ADAM28	440	428	770	429	638	0.672414	23.3316
ADAM28_v3_6-2	ADAM28	76	135	0	136	1	136	23.3316
ADAM28_v3_6-3	ADAM28	268	184	562	185	466	0.396996	23.3316
ADAM28_v3_6-4	ADAM28	626	1141	856	1142	709	1.61072	23.3316
ADAM28_v3_6-5	ADAM28	219	251	432	252	358	0.703911	23.3316
ADAM28_v3_6-6	ADAM28	250	315	630	316	522	0.605364	23.3316
ADAM29_v3_6-1	ADAM29	261	361	447	362	371	0.975741	0.915175
ADAM29_v3_6-2	ADAM29	162	223	157	224	131	1.70992	0.915175
ADAM29_v3_6-3	ADAM29	515	150	283	151	235	0.642553	0.915175
ADAM29_v3_6-4	ADAM29	374	443	1237	444	1024	0.433594	0.915175
ADAM29_v3_6-5	ADAM29	618	271	554	272	459	0.592593	0.915175
ADAM29_v3_6-6	ADAM29	232	182	193	183	161	1.13665	0.915175
ADAM30_v3_6-1	ADAM30	169	359	355	360	295	1.22034	1.05199
ADAM30_v3_6-2	ADAM30	166	350	466	351	386	0.909326	1.05199
ADAM30_v3_6-3	ADAM30	388	236	143	237	119	1.9916	1.05199
ADAM30_v3_6-4	ADAM30	191	96	192	97	160	0.60625	1.05199
ADAM30_v3_6-5	ADAM30	216	250	341	251	283	0.886926	1.05199
ADAM30_v3_6-6	ADAM30	287	82	143	83	119	0.697479	1.05199
ADAM32_v3_6-1	ADAM32	419	96	156	97	130	0.746154	1.29528
ADAM32_v3_6-2	ADAM32	390	2430	1336	2431	1106	2.19801	1.29528
ADAM32_v3_6-3	ADAM32	144	133	209	134	174	0.770115	1.29528
ADAM32_v3_6-4	ADAM32	773	1430	991	1431	820	1.74512	1.29528
ADAM32_v3_6-5	ADAM32	511	61	186	62	155	0.4	1.29528
ADAM32_v3_6-6	ADAM32	319	544	343	545	285	1.91228	1.29528
ADAM33_v3_6-1	ADAM33	801	760	1206	761	998	0.762525	1.1821
ADAM33_v3_6-2	ADAM33	327	230	443	231	367	0.629428	1.1821
ADAM33_v3_6-3	ADAM33	467	122	197	123	164	0.75	1.1821
ADAM33_v3_6-4	ADAM33	405	93	141	94	118	0.79661	1.1821
ADAM33_v3_6-5	ADAM33	316	121	198	122	165	0.739394	1.1821
ADAM33_v3_6-6	ADAM33	176	139	48	140	41	3.41463	1.1821
ADAM7_v3_6-1	ADAM7	651	400	562	401	466	0.860515	0.849228
ADAM7_v3_6-2	ADAM7	207	827	1777	828	1470	0.563265	0.849228
ADAM7_v3_6-3	ADAM7	444	212	238	213	198	1.07576	0.849228
ADAM7_v3_6-4	ADAM7	339	186	603	187	500	0.374	0.849228
ADAM7_v3_6-5	ADAM7	235	153	200	154	166	0.927711	0.849228
ADAM7_v3_6-6	ADAM7	178	43	40	44	34	1.29412	0.849228
ADAM8_v3_6-1	ADAM8	240	377	449	378	372	1.01613	0.781239
ADAM8_v3_6-2	ADAM8	563	360	338	361	280	1.28929	0.781239
ADAM8_v3_6-3	ADAM8	272	121	504	122	418	0.291866	0.781239
ADAM8_v3_6-4	ADAM8	540	236	241	237	200	1.185	0.781239
ADAM8_v3_6-5	ADAM8	335	59	232	60	193	0.310881	0.781239
ADAM8_v3_6-6	ADAM8	376	746	1519	747	1257	0.594272	0.781239
ADAM9_v3_6-1	ADAM9	200	400	605	401	501	0.800399	0.960139
ADAM9_v3_6-2	ADAM9	522	1995	1968	1996	1628	1.22604	0.960139
ADAM9_v3_6-3	ADAM9	485	587	422	588	350	1.68	0.960139
ADAM9_v3_6-4	ADAM9	219	271	621	272	514	0.529183	0.960139
ADAM9_v3_6-5	ADAM9	519	159	283	160	235	0.680851	0.960139
ADAM9_v3_6-6	ADAM9	497	1046	1499	1047	1240	0.844355	0.960139
ADAMDEC1_v3_6-1	ADAMDEC1	233	118	0	119	1	119	20.5156
ADAMDEC1_v3_6-2	ADAMDEC1	275	522	857	523	710	0.73662	20.5156
ADAMDEC1_v3_6-3	ADAMDEC1	174	269	389	270	323	0.835913	20.5156
ADAMDEC1_v3_6-4	ADAMDEC1	215	284	420	285	348	0.818966	20.5156
ADAMDEC1_v3_6-5	ADAMDEC1	437	485	625	486	518	0.938224	20.5156
ADAMDEC1_v3_6-6	ADAMDEC1	381	671	1063	672	880	0.763636	20.5156
ADAMTS1_v3_6-1	ADAMTS1	1077	1152	847	1153	701	1.64479	1.30431
ADAMTS1_v3_6-2	ADAMTS1	339	154	287	155	238	0.651261	1.30431
ADAMTS1_v3_6-3	ADAMTS1	356	347	336	348	279	1.24731	1.30431
ADAMTS1_v3_6-4	ADAMTS1	566	272	160	273	133	2.05263	1.30431
ADAMTS1_v3_6-5	ADAMTS1	1013	824	1065	825	882	0.935374	1.30431
ADAMTS1_v3_6-6	ADAMTS1	385	210	196	211	163	1.29448	1.30431
ADAMTS10_v3_6-1	ADAMTS10	242	38	21	39	18	2.16667	0.993952
ADAMTS10_v3_6-2	ADAMTS10	163	30	128	31	107	0.28972	0.993952
ADAMTS10_v3_6-3	ADAMTS10	383	284	260	285	216	1.31944	0.993952
ADAMTS10_v3_6-4	ADAMTS10	632	120	584	121	484	0.25	0.993952
ADAMTS10_v3_6-5	ADAMTS10	386	248	359	249	298	0.83557	0.993952
ADAMTS10_v3_6-6	ADAMTS10	349	1669	1831	1670	1515	1.10231	0.993952
ADAMTS12_v3_6-1	ADAMTS12	516	259	327	260	271	0.95941	0.88599
ADAMTS12_v3_6-2	ADAMTS12	519	583	684	584	567	1.02998	0.88599
ADAMTS12_v3_6-3	ADAMTS12	397	183	277	184	230	0.8	0.88599
ADAMTS12_v3_6-4	ADAMTS12	346	328	374	329	310	1.06129	0.88599
ADAMTS12_v3_6-5	ADAMTS12	164	51	109	52	91	0.571429	0.88599
ADAMTS12_v3_6-6	ADAMTS12	396	361	489	362	405	0.893827	0.88599
ADAMTS13_v3_6-1	ADAMTS13	246	617	1020	618	844	0.732227	1.14646
ADAMTS13_v3_6-2	ADAMTS13	242	629	532	630	441	1.42857	1.14646
ADAMTS13_v3_6-3	ADAMTS13	162	207	258	208	214	0.971963	1.14646
ADAMTS13_v3_6-4	ADAMTS13	241	350	281	351	233	1.50644	1.14646
ADAMTS13_v3_6-5	ADAMTS13	262	486	839	487	695	0.700719	1.14646
ADAMTS13_v3_6-6	ADAMTS13	536	593	466	594	386	1.53886	1.14646
ADAMTS14_v3_6-1	ADAMTS14	126	162	200	163	166	0.981928	1.26323
ADAMTS14_v3_6-2	ADAMTS14	389	381	190	382	158	2.41772	1.26323
ADAMTS14_v3_6-3	ADAMTS14	283	172	440	173	365	0.473973	1.26323
ADAMTS14_v3_6-4	ADAMTS14	362	672	543	673	450	1.49556	1.26323
ADAMTS14_v3_6-5	ADAMTS14	1037	1149	1258	1150	1041	1.10471	1.26323
ADAMTS14_v3_6-6	ADAMTS14	782	240	262	241	218	1.1055	1.26323
ADAMTS15_v3_6-1	ADAMTS15	244	34	181	35	151	0.231788	0.594337
ADAMTS15_v3_6-2	ADAMTS15	234	48	82	49	69	0.710145	0.594337
ADAMTS15_v3_6-3	ADAMTS15	204	139	249	140	207	0.676329	0.594337
ADAMTS15_v3_6-4	ADAMTS15	318	200	552	201	457	0.439825	0.594337
ADAMTS15_v3_6-5	ADAMTS15	450	268	456	269	378	0.71164	0.594337
ADAMTS15_v3_6-6	ADAMTS15	579	386	586	387	486	0.796296	0.594337
ADAMTS16_v3_6-1	ADAMTS16	272	328	322	329	267	1.23221	0.948848
ADAMTS16_v3_6-2	ADAMTS16	355	446	614	447	509	0.878193	0.948848
ADAMTS16_v3_6-3	ADAMTS16	567	1073	1144	1074	947	1.13411	0.948848
ADAMTS16_v3_6-4	ADAMTS16	179	183	453	184	376	0.489362	0.948848
ADAMTS16_v3_6-5	ADAMTS16	828	548	563	549	467	1.17559	0.948848
ADAMTS16_v3_6-6	ADAMTS16	267	133	205	134	171	0.783626	0.948848
ADAMTS17_v3_6-1	ADAMTS17	371	152	197	153	164	0.932927	1.52229
ADAMTS17_v3_6-2	ADAMTS17	196	462	268	463	223	2.07623	1.52229
ADAMTS17_v3_6-3	ADAMTS17	920	1325	1522	1326	1259	1.05322	1.52229
ADAMTS17_v3_6-4	ADAMTS17	193	130	169	131	141	0.929078	1.52229
ADAMTS17_v3_6-5	ADAMTS17	140	118	84	119	70	1.7	1.52229
ADAMTS17_v3_6-6	ADAMTS17	291	126	62	127	52	2.44231	1.52229
ADAMTS18_v3_6-1	ADAMTS18	682	340	206	341	171	1.99415	1.41004
ADAMTS18_v3_6-2	ADAMTS18	418	412	132	413	110	3.75455	1.41004
ADAMTS18_v3_6-3	ADAMTS18	207	53	266	54	221	0.244344	1.41004
ADAMTS18_v3_6-4	ADAMTS18	226	228	247	229	205	1.11707	1.41004
ADAMTS18_v3_6-5	ADAMTS18	612	212	247	213	205	1.03902	1.41004
ADAMTS18_v3_6-6	ADAMTS18	361	13	53	14	45	0.311111	1.41004
ADAMTS19_v3_6-1	ADAMTS19	653	214	204	215	170	1.26471	1.76855
ADAMTS19_v3_6-2	ADAMTS19	399	2019	2049	2020	1695	1.19174	1.76855
ADAMTS19_v3_6-3	ADAMTS19	808	3996	1418	3997	1173	3.4075	1.76855
ADAMTS19_v3_6-4	ADAMTS19	284	632	498	633	413	1.53269	1.76855
ADAMTS19_v3_6-5	ADAMTS19	304	1013	542	1014	449	2.25835	1.76855
ADAMTS19_v3_6-6	ADAMTS19	704	678	858	679	710	0.956338	1.76855
ADAMTS2_v3_6-1	ADAMTS2	1016	237	556	238	461	0.516269	0.864435
ADAMTS2_v3_6-2	ADAMTS2	226	443	317	444	263	1.68821	0.864435
ADAMTS2_v3_6-3	ADAMTS2	495	267	319	268	265	1.01132	0.864435
ADAMTS2_v3_6-4	ADAMTS2	396	328	637	329	528	0.623106	0.864435
ADAMTS2_v3_6-5	ADAMTS2	477	67	130	68	108	0.62963	0.864435
ADAMTS2_v3_6-6	ADAMTS2	342	595	1002	596	830	0.718072	0.864435
ADAMTS20_v3_6-1	ADAMTS20	215	176	364	177	302	0.586093	1.52994
ADAMTS20_v3_6-2	ADAMTS20	259	323	300	324	249	1.3012	1.52994
ADAMTS20_v3_6-3	ADAMTS20	501	498	658	499	545	0.915596	1.52994
ADAMTS20_v3_6-4	ADAMTS20	186	218	228	219	190	1.15263	1.52994
ADAMTS20_v3_6-5	ADAMTS20	100	84	116	85	97	0.876289	1.52994
ADAMTS20_v3_6-6	ADAMTS20	248	199	55	200	46	4.34783	1.52994
ADAMTS3_v3_6-1	ADAMTS3	270	369	190	370	158	2.34177	1.07732
ADAMTS3_v3_6-2	ADAMTS3	420	390	747	391	619	0.631664	1.07732
ADAMTS3_v3_6-3	ADAMTS3	162	127	254	128	211	0.606635	1.07732
ADAMTS3_v3_6-4	ADAMTS3	306	194	147	195	123	1.58537	1.07732
ADAMTS3_v3_6-5	ADAMTS3	291	375	731	376	605	0.621488	1.07732
ADAMTS3_v3_6-6	ADAMTS3	532	196	351	197	291	0.676976	1.07732
ADAMTS4_v3_6-1	ADAMTS4	365	12	150	13	125	0.104	0.613962
ADAMTS4_v3_6-2	ADAMTS4	299	5	142	6	118	0.0508475	0.613962
ADAMTS4_v3_6-3	ADAMTS4	1074	851	1111	852	920	0.926087	0.613962
ADAMTS4_v3_6-4	ADAMTS4	319	59	52	60	44	1.36364	0.613962
ADAMTS4_v3_6-5	ADAMTS4	749	580	850	581	704	0.825284	0.613962
ADAMTS4_v3_6-6	ADAMTS4	209	112	329	113	273	0.413919	0.613962
ADAMTS5_v3_6-1	ADAMTS5	818	1753	2126	1754	1759	0.997157	1.0751
ADAMTS5_v3_6-2	ADAMTS5	225	119	180	120	150	0.8	1.0751
ADAMTS5_v3_6-3	ADAMTS5	361	323	220	324	183	1.77049	1.0751
ADAMTS5_v3_6-4	ADAMTS5	634	683	711	684	589	1.16129	1.0751
ADAMTS5_v3_6-5	ADAMTS5	1096	1503	1856	1504	1536	0.979167	1.0751
ADAMTS5_v3_6-6	ADAMTS5	321	296	482	297	400	0.7425	1.0751
ADAMTS6_v3_6-1	ADAMTS6	353	519	387	520	321	1.61994	0.873146
ADAMTS6_v3_6-2	ADAMTS6	364	92	184	93	153	0.607843	0.873146
ADAMTS6_v3_6-3	ADAMTS6	210	257	555	258	460	0.56087	0.873146
ADAMTS6_v3_6-4	ADAMTS6	451	596	707	597	586	1.01877	0.873146
ADAMTS6_v3_6-5	ADAMTS6	195	7	148	8	123	0.0650407	0.873146
ADAMTS6_v3_6-6	ADAMTS6	68	178	157	179	131	1.36641	0.873146
ADAMTS7_v3_6-1	ADAMTS7	269	175	326	176	271	0.649446	1.48394
ADAMTS7_v3_6-2	ADAMTS7	455	197	164	198	137	1.44526	1.48394
ADAMTS7_v3_6-3	ADAMTS7	638	31	21	32	18	1.77778	1.48394
ADAMTS7_v3_6-4	ADAMTS7	433	884	763	885	632	1.40032	1.48394
ADAMTS7_v3_6-5	ADAMTS7	274	301	406	302	337	0.896142	1.48394
ADAMTS7_v3_6-6	ADAMTS7	445	133	58	134	49	2.73469	1.48394
ADAMTS8_v3_6-1	ADAMTS8	279	20	0	21	1	21	4.34399
ADAMTS8_v3_6-2	ADAMTS8	223	201	174	202	145	1.3931	4.34399
ADAMTS8_v3_6-3	ADAMTS8	211	415	531	416	440	0.945455	4.34399
ADAMTS8_v3_6-4	ADAMTS8	816	838	1476	839	1221	0.687142	4.34399
ADAMTS8_v3_6-5	ADAMTS8	290	371	394	372	327	1.13761	4.34399
ADAMTS8_v3_6-6	ADAMTS8	393	289	388	290	322	0.900621	4.34399
ADAMTS9_v3_6-1	ADAMTS9	744	682	976	683	808	0.845297	0.828441
ADAMTS9_v3_6-2	ADAMTS9	398	545	732	546	606	0.90099	0.828441
ADAMTS9_v3_6-3	ADAMTS9	576	236	685	237	567	0.417989	0.828441
ADAMTS9_v3_6-4	ADAMTS9	557	457	518	458	429	1.0676	0.828441
ADAMTS9_v3_6-5	ADAMTS9	301	152	260	153	216	0.708333	0.828441
ADAMTS9_v3_6-6	ADAMTS9	333	913	1071	914	887	1.03044	0.828441
ADAMTSL1_v3_6-1	ADAMTSL1	344	1065	1228	1066	1016	1.04921	1.0094
ADAMTSL1_v3_6-2	ADAMTSL1	615	615	745	616	617	0.998379	1.0094
ADAMTSL1_v3_6-3	ADAMTSL1	229	148	175	149	146	1.02055	1.0094
ADAMTSL1_v3_6-4	ADAMTSL1	265	563	516	564	428	1.31776	1.0094
ADAMTSL1_v3_6-5	ADAMTSL1	972	1448	2612	1449	2161	0.670523	1.0094
ADAMTSL1_v3_6-6	ADAMTSL1	191	0	0	1	1	1	1.0094
ADAMTSL2_v3_6-1	ADAMTSL2	633	340	269	341	223	1.52915	1.46693
ADAMTSL2_v3_6-2	ADAMTSL2	280	130	40	131	34	3.85294	1.46693
ADAMTSL2_v3_6-3	ADAMTSL2	584	500	949	501	786	0.637405	1.46693
ADAMTSL2_v3_6-4	ADAMTSL2	223	113	118	114	99	1.15152	1.46693
ADAMTSL2_v3_6-5	ADAMTSL2	724	453	596	454	494	0.919028	1.46693
ADAMTSL2_v3_6-6	ADAMTSL2	413	184	313	185	260	0.711538	1.46693
ADAMTSL3_v3_6-1	ADAMTSL3	395	338	456	339	378	0.896825	0.597994
ADAMTSL3_v3_6-2	ADAMTSL3	478	588	657	589	544	1.08272	0.597994
ADAMTSL3_v3_6-3	ADAMTSL3	338	475	913	476	756	0.62963	0.597994
ADAMTSL3_v3_6-4	ADAMTSL3	194	28	120	29	100	0.29	0.597994
ADAMTSL3_v3_6-5	ADAMTSL3	588	177	470	178	390	0.45641	0.597994
ADAMTSL3_v3_6-6	ADAMTSL3	334	121	634	122	525	0.232381	0.597994
ADAMTSL4_v3_6-1	ADAMTSL4	152	0	0	1	1	1	10.3546
ADAMTSL4_v3_6-2	ADAMTSL4	331	27	30	28	26	1.07692	10.3546
ADAMTSL4_v3_6-3	ADAMTSL4	289	0	0	1	1	1	10.3546
ADAMTSL4_v3_6-4	ADAMTSL4	146	23	0	24	1	24	10.3546
ADAMTSL4_v3_6-5	ADAMTSL4	446	249	287	250	238	1.05042	10.3546
ADAMTSL4_v3_6-6	ADAMTSL4	94	33	0	34	1	34	10.3546
ADAMTSL5_v3_6-1	ADAMTSL5	92	126	0	127	1	127	43.4912
ADAMTSL5_v3_6-2	ADAMTSL5	370	213	433	214	359	0.5961	43.4912
ADAMTSL5_v3_6-3	ADAMTSL5	209	310	163	311	136	2.28676	43.4912
ADAMTSL5_v3_6-4	ADAMTSL5	257	1432	1664	1433	1377	1.04067	43.4912
ADAMTSL5_v3_6-5	ADAMTSL5	609	253	100	254	84	3.02381	43.4912
ADAMTSL5_v3_6-6	ADAMTSL5	207	126	0	127	1	127	43.4912
ADAP1_v3_6-1	ADAP1	265	1199	2218	1200	1835	0.653951	1.2543
ADAP1_v3_6-2	ADAP1	94	6	3	7	3	2.33333	1.2543
ADAP1_v3_6-3	ADAP1	504	358	289	359	240	1.49583	1.2543
ADAP1_v3_6-4	ADAP1	346	184	206	185	171	1.08187	1.2543
ADAP1_v3_6-5	ADAP1	203	48	61	49	51	0.960784	1.2543
ADAP1_v3_6-6	ADAP1	231	0	0	1	1	1	1.2543
ADAP2_v3_6-1	ADAP2	314	112	178	113	148	0.763514	1.16348
ADAP2_v3_6-2	ADAP2	333	122	107	123	89	1.38202	1.16348
ADAP2_v3_6-3	ADAP2	256	54	65	55	55	1	1.16348
ADAP2_v3_6-4	ADAP2	301	274	440	275	365	0.753425	1.16348
ADAP2_v3_6-5	ADAP2	396	252	151	253	126	2.00794	1.16348
ADAP2_v3_6-6	ADAP2	332	1073	1208	1074	1000	1.074	1.16348
ADAR_v3_6-1	ADAR	881	569	607	570	503	1.1332	1.02267
ADAR_v3_6-2	ADAR	176	25	73	26	61	0.42623	1.02267
ADAR_v3_6-3	ADAR	223	405	449	406	372	1.0914	1.02267
ADAR_v3_6-4	ADAR	294	239	398	240	330	0.727273	1.02267
ADAR_v3_6-5	ADAR	772	1826	1129	1827	935	1.95401	1.02267
ADAR_v3_6-6	ADAR	281	81	122	82	102	0.803922	1.02267
ADARB1_v3_6-1	ADARB1	448	758	1090	759	902	0.841463	1.01347
ADARB1_v3_6-2	ADARB1	440	1357	1383	1358	1145	1.18603	1.01347
ADARB1_v3_6-3	ADARB1	101	18	93	19	78	0.24359	1.01347
ADARB1_v3_6-4	ADARB1	932	550	734	551	608	0.90625	1.01347
ADARB1_v3_6-5	ADARB1	450	438	244	439	203	2.16256	1.01347
ADARB1_v3_6-6	ADARB1	433	511	835	512	691	0.740955	1.01347
ADARB2_v3_6-1	ADARB2	617	1114	1080	1115	894	1.2472	0.823132
ADARB2_v3_6-2	ADARB2	100	45	126	46	105	0.438095	0.823132
ADARB2_v3_6-3	ADARB2	163	45	136	46	113	0.40708	0.823132
ADARB2_v3_6-4	ADARB2	184	127	160	128	133	0.962406	0.823132
ADARB2_v3_6-5	ADARB2	795	692	675	693	559	1.23971	0.823132
ADARB2_v3_6-6	ADARB2	769	287	539	288	447	0.644295	0.823132
ADAT1_v3_6-1	ADAT1	249	202	564	203	467	0.43469	7.79361
ADAT1_v3_6-2	ADAT1	231	233	336	234	279	0.83871	7.79361
ADAT1_v3_6-3	ADAT1	690	752	761	753	630	1.19524	7.79361
ADAT1_v3_6-4	ADAT1	107	42	0	43	1	43	7.79361
ADAT1_v3_6-5	ADAT1	352	108	256	109	213	0.511737	7.79361
ADAT1_v3_6-6	ADAT1	510	992	1536	993	1271	0.781275	7.79361
ADAT2_v3_8-1	ADAT2	300	21	0	22	1	22	5.46037
ADAT2_v3_8-2	ADAT2	326	0	0	1	1	1	5.46037
ADAT2_v3_8-3	ADAT2	667	55	87	56	73	0.767123	5.46037
ADAT2_v3_8-4	ADAT2	317	15	0	16	1	16	5.46037
ADAT2_v3_8-5	ADAT2	96	0	0	1	1	1	5.46037
ADAT2_v3_8-6	ADAT2	108	169	157	170	131	1.29771	5.46037
ADAT2_v3_8-7	ADAT2	208	14	152	15	127	0.11811	5.46037
ADAT2_v3_8-8	ADAT2	223	152	122	153	102	1.5	5.46037
ADAT3_v3_6-1	ADAT3	487	68	0	69	1	69	17.3498
ADAT3_v3_6-2	ADAT3	182	24	0	25	1	25	17.3498
ADAT3_v3_6-3	ADAT3	606	264	478	265	396	0.669192	17.3498
ADAT3_v3_6-4	ADAT3	188	77	289	78	240	0.325	17.3498
ADAT3_v3_6-5	ADAT3	461	136	149	137	124	1.10484	17.3498
ADAT3_v3_6-6	ADAT3	129	7	0	8	1	8	17.3498
ADCK1_v3_6-1	ADCK1	375	63	13	64	12	5.33333	1.65714
ADCK1_v3_6-2	ADCK1	188	5	67	6	56	0.107143	1.65714
ADCK1_v3_6-3	ADCK1	77	21	136	22	113	0.19469	1.65714
ADCK1_v3_6-4	ADCK1	360	192	198	193	165	1.1697	1.65714
ADCK1_v3_6-5	ADCK1	302	670	489	671	405	1.65679	1.65714
ADCK1_v3_6-6	ADCK1	452	393	321	394	266	1.4812	1.65714
ADCK2_v3_6-1	ADCK2	285	263	342	264	284	0.929577	1.30696
ADCK2_v3_6-2	ADCK2	353	580	348	581	289	2.01038	1.30696
ADCK2_v3_6-3	ADCK2	670	416	511	417	424	0.983491	1.30696
ADCK2_v3_6-4	ADCK2	157	485	529	486	438	1.10959	1.30696
ADCK2_v3_6-5	ADCK2	280	191	139	192	116	1.65517	1.30696
ADCK2_v3_6-6	ADCK2	243	292	306	293	254	1.15354	1.30696
ADCK3_v3_6-1	ADCK3	145	18	220	19	183	0.103825	0.834313
ADCK3_v3_6-2	ADCK3	256	750	825	751	683	1.09956	0.834313
ADCK3_v3_6-3	ADCK3	619	576	1074	577	889	0.649044	0.834313
ADCK3_v3_6-4	ADCK3	313	188	227	189	189	1	0.834313
ADCK3_v3_6-5	ADCK3	658	879	906	880	750	1.17333	0.834313
ADCK3_v3_6-6	ADCK3	172	344	425	345	352	0.980114	0.834313
ADCK4_v3_6-1	ADCK4	399	446	599	447	496	0.90121	1.56587
ADCK4_v3_6-2	ADCK4	144	0	0	1	1	1	1.56587
ADCK4_v3_6-3	ADCK4	191	61	49	62	42	1.47619	1.56587
ADCK4_v3_6-4	ADCK4	622	483	727	484	602	0.803987	1.56587
ADCK4_v3_6-5	ADCK4	348	273	529	274	438	0.625571	1.56587
ADCK4_v3_6-6	ADCK4	185	77	19	78	17	4.58824	1.56587
ADCK5_v3_6-1	ADCK5	381	161	191	162	159	1.01887	0.968909
ADCK5_v3_6-2	ADCK5	469	129	293	130	243	0.534979	0.968909
ADCK5_v3_6-3	ADCK5	179	904	857	905	710	1.27465	0.968909
ADCK5_v3_6-4	ADCK5	864	445	312	446	259	1.72201	0.968909
ADCK5_v3_6-5	ADCK5	716	209	476	210	395	0.531646	0.968909
ADCK5_v3_6-6	ADCK5	252	312	517	313	428	0.731308	0.968909
ADCY1_v3_6-1	ADCY1	232	37	26	38	22	1.72727	1.14949
ADCY1_v3_6-2	ADCY1	520	525	403	526	334	1.57485	1.14949
ADCY1_v3_6-3	ADCY1	333	103	133	104	111	0.936937	1.14949
ADCY1_v3_6-4	ADCY1	475	254	316	255	262	0.973282	1.14949
ADCY1_v3_6-5	ADCY1	250	24	61	25	51	0.490196	1.14949
ADCY1_v3_6-6	ADCY1	605	552	559	553	463	1.19438	1.14949
ADCY10_v3_6-1	ADCY10	331	178	349	179	290	0.617241	0.710504
ADCY10_v3_6-2	ADCY10	235	23	32	24	27	0.888889	0.710504
ADCY10_v3_6-3	ADCY10	594	487	585	488	485	1.00619	0.710504
ADCY10_v3_6-4	ADCY10	317	172	168	173	140	1.23571	0.710504
ADCY10_v3_6-5	ADCY10	279	118	888	119	735	0.161905	0.710504
ADCY10_v3_6-6	ADCY10	215	142	489	143	405	0.353086	0.710504
ADCY2_v3_6-1	ADCY2	367	424	376	425	312	1.36218	1.02898
ADCY2_v3_6-2	ADCY2	187	180	164	181	137	1.32117	1.02898
ADCY2_v3_6-3	ADCY2	416	524	612	525	507	1.0355	1.02898
ADCY2_v3_6-4	ADCY2	423	44	177	45	147	0.306122	1.02898
ADCY2_v3_6-5	ADCY2	532	850	1124	851	930	0.915054	1.02898
ADCY2_v3_6-6	ADCY2	606	400	392	401	325	1.23385	1.02898
ADCY3_v3_6-1	ADCY3	338	220	246	221	204	1.08333	0.825779
ADCY3_v3_6-2	ADCY3	262	155	293	156	243	0.641975	0.825779
ADCY3_v3_6-3	ADCY3	613	229	524	230	434	0.529954	0.825779
ADCY3_v3_6-4	ADCY3	91	83	87	84	73	1.15068	0.825779
ADCY3_v3_6-5	ADCY3	551	635	1177	636	974	0.652977	0.825779
ADCY3_v3_6-6	ADCY3	609	652	880	653	729	0.895748	0.825779
ADCY4_v3_6-1	ADCY4	220	365	250	366	208	1.75962	3.28412
ADCY4_v3_6-2	ADCY4	162	11	0	12	1	12	3.28412
ADCY4_v3_6-3	ADCY4	488	430	620	431	514	0.838521	3.28412
ADCY4_v3_6-4	ADCY4	347	71	45	72	38	1.89474	3.28412
ADCY4_v3_6-5	ADCY4	302	177	97	178	81	2.19753	3.28412
ADCY4_v3_6-6	ADCY4	260	424	505	425	419	1.01432	3.28412
ADCY5_v3_6-1	ADCY5	164	21	179	22	149	0.147651	1.0451
ADCY5_v3_6-2	ADCY5	215	174	296	175	246	0.711382	1.0451
ADCY5_v3_6-3	ADCY5	290	83	256	84	213	0.394366	1.0451
ADCY5_v3_6-4	ADCY5	306	217	291	218	242	0.900826	1.0451
ADCY5_v3_6-5	ADCY5	402	330	201	331	167	1.98204	1.0451
ADCY5_v3_6-6	ADCY5	389	142	80	143	67	2.13433	1.0451
ADCY6_v3_6-1	ADCY6	215	101	170	102	142	0.71831	0.896869
ADCY6_v3_6-2	ADCY6	652	445	428	446	355	1.25634	0.896869
ADCY6_v3_6-3	ADCY6	294	63	413	64	342	0.187135	0.896869
ADCY6_v3_6-4	ADCY6	100	43	128	44	107	0.411215	0.896869
ADCY6_v3_6-5	ADCY6	200	50	61	51	51	1	0.896869
ADCY6_v3_6-6	ADCY6	283	131	87	132	73	1.80822	0.896869
ADCY7_v3_6-1	ADCY7	500	272	389	273	323	0.845201	0.880869
ADCY7_v3_6-2	ADCY7	812	488	519	489	430	1.13721	0.880869
ADCY7_v3_6-3	ADCY7	505	465	474	466	393	1.18575	0.880869
ADCY7_v3_6-4	ADCY7	214	200	272	201	226	0.889381	0.880869
ADCY7_v3_6-5	ADCY7	500	572	856	573	709	0.808181	0.880869
ADCY7_v3_6-6	ADCY7	380	197	570	198	472	0.419492	0.880869
ADCY8_v3_6-1	ADCY8	530	839	538	840	446	1.88341	1.07052
ADCY8_v3_6-2	ADCY8	474	327	730	328	605	0.542149	1.07052
ADCY8_v3_6-3	ADCY8	599	821	1503	822	1244	0.660772	1.07052
ADCY8_v3_6-4	ADCY8	88	58	101	59	85	0.694118	1.07052
ADCY8_v3_6-5	ADCY8	185	66	44	67	37	1.81081	1.07052
ADCY8_v3_6-6	ADCY8	329	187	272	188	226	0.831858	1.07052
ADCY9_v3_6-1	ADCY9	327	731	619	732	513	1.4269	1.01858
ADCY9_v3_6-2	ADCY9	157	123	210	124	175	0.708571	1.01858
ADCY9_v3_6-3	ADCY9	284	60	247	61	205	0.297561	1.01858
ADCY9_v3_6-4	ADCY9	685	348	500	349	414	0.842995	1.01858
ADCY9_v3_6-5	ADCY9	514	599	761	600	630	0.952381	1.01858
ADCY9_v3_6-6	ADCY9	210	321	206	322	171	1.88304	1.01858
ADCYAP1_v3_6-1	ADCYAP1	568	326	734	327	608	0.537829	0.905231
ADCYAP1_v3_6-2	ADCYAP1	956	718	867	719	718	1.00139	0.905231
ADCYAP1_v3_6-3	ADCYAP1	234	315	232	316	193	1.63731	0.905231
ADCYAP1_v3_6-4	ADCYAP1	468	202	433	203	359	0.56546	0.905231
ADCYAP1_v3_6-5	ADCYAP1	334	119	135	120	113	1.06195	0.905231
ADCYAP1_v3_6-6	ADCYAP1	365	95	184	96	153	0.627451	0.905231
ADCYAP1R1_v3_6-1	ADCYAP1R1	334	125	276	126	229	0.550218	30.2504
ADCYAP1R1_v3_6-2	ADCYAP1R1	480	177	0	178	1	178	30.2504
ADCYAP1R1_v3_6-3	ADCYAP1R1	296	1	28	2	24	0.0833333	30.2504
ADCYAP1R1_v3_6-4	ADCYAP1R1	217	224	355	225	295	0.762712	30.2504
ADCYAP1R1_v3_6-5	ADCYAP1R1	465	237	292	238	242	0.983471	30.2504
ADCYAP1R1_v3_6-6	ADCYAP1R1	170	54	58	55	49	1.12245	30.2504
ADD1_v3_6-1	ADD1	101	120	90	121	75	1.61333	0.96386
ADD1_v3_6-2	ADD1	524	253	293	254	243	1.04527	0.96386
ADD1_v3_6-3	ADD1	857	772	962	773	796	0.971106	0.96386
ADD1_v3_6-4	ADD1	335	1136	1659	1137	1373	0.828114	0.96386
ADD1_v3_6-5	ADD1	699	228	513	229	425	0.538824	0.96386
ADD1_v3_6-6	ADD1	314	69	106	70	89	0.786517	0.96386
ADD2_v3_6-1	ADD2	261	31	0	32	1	32	6.56975
ADD2_v3_6-2	ADD2	413	918	721	919	597	1.53936	6.56975
ADD2_v3_6-3	ADD2	193	145	315	146	261	0.559387	6.56975
ADD2_v3_6-4	ADD2	445	140	46	141	39	3.61538	6.56975
ADD2_v3_6-5	ADD2	547	2839	5714	2840	4726	0.600931	6.56975
ADD2_v3_6-6	ADD2	472	287	315	288	261	1.10345	6.56975
ADD3_v3_6-1	ADD3	584	117	369	118	306	0.385621	1.31613
ADD3_v3_6-2	ADD3	497	220	236	221	196	1.12755	1.31613
ADD3_v3_6-3	ADD3	321	148	255	149	212	0.70283	1.31613
ADD3_v3_6-4	ADD3	514	310	723	311	599	0.519199	1.31613
ADD3_v3_6-5	ADD3	406	511	154	512	128	4	1.31613
ADD3_v3_6-6	ADD3	330	531	553	532	458	1.16157	1.31613
ADGB_v3_6-1	ADGB	228	132	297	133	247	0.538462	8.20313
ADGB_v3_6-2	ADGB	264	300	681	301	564	0.533688	8.20313
ADGB_v3_6-3	ADGB	805	1458	1359	1459	1125	1.29689	8.20313
ADGB_v3_6-4	ADGB	190	50	34	51	29	1.75862	8.20313
ADGB_v3_6-5	ADGB	573	1041	1154	1042	955	1.0911	8.20313
ADGB_v3_6-6	ADGB	154	43	0	44	1	44	8.20313
ADGRA1_v3_6-1	ADGRA1	260	226	317	227	263	0.863118	0.927546
ADGRA1_v3_6-2	ADGRA1	189	0	51	1	43	0.0232558	0.927546
ADGRA1_v3_6-3	ADGRA1	965	573	308	574	256	2.24219	0.927546
ADGRA1_v3_6-4	ADGRA1	332	48	207	49	172	0.284884	0.927546
ADGRA1_v3_6-5	ADGRA1	350	346	309	347	256	1.35547	0.927546
ADGRA1_v3_6-6	ADGRA1	141	218	331	219	275	0.796364	0.927546
ADGRA2_v3_6-1	ADGRA2	372	120	87	121	73	1.65753	3.28121
ADGRA2_v3_6-2	ADGRA2	481	558	768	559	636	0.878931	3.28121
ADGRA2_v3_6-3	ADGRA2	356	248	336	249	279	0.892473	3.28121
ADGRA2_v3_6-4	ADGRA2	205	13	0	14	1	14	3.28121
ADGRA2_v3_6-5	ADGRA2	247	872	1545	873	1278	0.683099	3.28121
ADGRA2_v3_6-6	ADGRA2	733	470	361	471	299	1.57525	3.28121
ADGRA3_v3_6-1	ADGRA3	361	21	0	22	1	22	5.60639
ADGRA3_v3_6-2	ADGRA3	981	672	95	673	80	8.4125	5.60639
ADGRA3_v3_6-3	ADGRA3	124	0	0	1	1	1	5.60639
ADGRA3_v3_6-4	ADGRA3	451	132	540	133	448	0.296875	5.60639
ADGRA3_v3_6-5	ADGRA3	313	206	1193	207	987	0.209726	5.60639
ADGRA3_v3_6-6	ADGRA3	290	544	382	545	317	1.71924	5.60639
ADGRB1_v3_6-1	ADGRB1	332	345	691	346	572	0.604895	1.83621
ADGRB1_v3_6-2	ADGRB1	286	164	38	165	32	5.15625	1.83621
ADGRB1_v3_6-3	ADGRB1	211	697	826	698	684	1.02047	1.83621
ADGRB1_v3_6-4	ADGRB1	191	211	167	212	139	1.52518	1.83621
ADGRB1_v3_6-5	ADGRB1	587	259	572	260	474	0.548523	1.83621
ADGRB1_v3_6-6	ADGRB1	365	306	170	307	142	2.16197	1.83621
ADGRB2_v3_6-1	ADGRB2	148	0	0	1	1	1	1.20843
ADGRB2_v3_6-2	ADGRB2	60	71	55	72	46	1.56522	1.20843
ADGRB2_v3_6-3	ADGRB2	831	327	452	328	375	0.874667	1.20843
ADGRB2_v3_6-4	ADGRB2	540	350	284	351	236	1.48729	1.20843
ADGRB2_v3_6-5	ADGRB2	398	85	55	86	46	1.86957	1.20843
ADGRB2_v3_6-6	ADGRB2	220	289	771	290	639	0.453834	1.20843
ADGRB3_v3_6-1	ADGRB3	349	457	446	458	370	1.23784	1.31846
ADGRB3_v3_6-2	ADGRB3	151	35	252	36	209	0.172249	1.31846
ADGRB3_v3_6-3	ADGRB3	578	388	653	389	541	0.719039	1.31846
ADGRB3_v3_6-4	ADGRB3	188	431	429	432	356	1.21348	1.31846
ADGRB3_v3_6-5	ADGRB3	417	417	563	418	467	0.895075	1.31846
ADGRB3_v3_6-6	ADGRB3	210	190	62	191	52	3.67308	1.31846
ADGRD1_v3_6-1	ADGRD1	525	916	1161	917	961	0.954214	0.673567
ADGRD1_v3_6-2	ADGRD1	206	78	270	79	224	0.352679	0.673567
ADGRD1_v3_6-3	ADGRD1	661	423	526	424	436	0.972477	0.673567
ADGRD1_v3_6-4	ADGRD1	164	80	303	81	252	0.321429	0.673567
ADGRD1_v3_6-5	ADGRD1	420	125	220	126	183	0.688525	0.673567
ADGRD1_v3_6-6	ADGRD1	655	451	726	452	601	0.75208	0.673567
ADGRE1_v3_6-1	ADGRE1	117	60	101	61	85	0.717647	0.944031
ADGRE1_v3_6-2	ADGRE1	121	14	17	15	15	1	0.944031
ADGRE1_v3_6-3	ADGRE1	503	521	804	522	666	0.783784	0.944031
ADGRE1_v3_6-4	ADGRE1	225	201	372	202	309	0.653722	0.944031
ADGRE1_v3_6-5	ADGRE1	479	246	151	247	126	1.96032	0.944031
ADGRE1_v3_6-6	ADGRE1	242	213	470	214	390	0.548718	0.944031
ADGRE2_v3_6-1	ADGRE2	156	0	0	1	1	1	1.09226
ADGRE2_v3_6-2	ADGRE2	343	390	272	391	226	1.73009	1.09226
ADGRE2_v3_6-3	ADGRE2	225	410	532	411	441	0.931973	1.09226
ADGRE2_v3_6-4	ADGRE2	332	408	361	409	299	1.36789	1.09226
ADGRE2_v3_6-5	ADGRE2	650	367	595	368	493	0.74645	1.09226
ADGRE2_v3_6-6	ADGRE2	428	1488	2316	1489	1916	0.77714	1.09226
ADGRE3_v3_6-1	ADGRE3	420	337	308	338	256	1.32031	1.43774
ADGRE3_v3_6-2	ADGRE3	127	175	328	176	272	0.647059	1.43774
ADGRE3_v3_6-3	ADGRE3	177	447	445	448	369	1.21409	1.43774
ADGRE3_v3_6-4	ADGRE3	263	324	105	325	88	3.69318	1.43774
ADGRE3_v3_6-5	ADGRE3	759	578	412	579	342	1.69298	1.43774
ADGRE3_v3_6-6	ADGRE3	84	0	19	1	17	0.0588235	1.43774
ADGRE5_v3_6-1	ADGRE5	219	227	273	228	227	1.00441	0.771061
ADGRE5_v3_6-2	ADGRE5	466	285	588	286	487	0.587269	0.771061
ADGRE5_v3_6-3	ADGRE5	101	25	61	26	51	0.509804	0.771061
ADGRE5_v3_6-4	ADGRE5	303	270	409	271	339	0.79941	0.771061
ADGRE5_v3_6-5	ADGRE5	438	522	726	523	601	0.870216	0.771061
ADGRE5_v3_6-6	ADGRE5	176	64	91	65	76	0.855263	0.771061
ADGRF1_v3_6-1	ADGRF1	95	81	54	82	46	1.78261	1.78045
ADGRF1_v3_6-2	ADGRF1	770	829	1115	830	923	0.899242	1.78045
ADGRF1_v3_6-3	ADGRF1	356	208	100	209	84	2.4881	1.78045
ADGRF1_v3_6-4	ADGRF1	547	224	145	225	121	1.8595	1.78045
ADGRF1_v3_6-5	ADGRF1	237	38	15	39	13	3	1.78045
ADGRF1_v3_6-6	ADGRF1	237	485	898	486	744	0.653226	1.78045
ADGRF2_v3_6-1	ADGRF2	398	326	302	327	251	1.30279	4.41764
ADGRF2_v3_6-2	ADGRF2	476	510	512	511	424	1.20519	4.41764
ADGRF2_v3_6-3	ADGRF2	377	257	550	258	456	0.565789	4.41764
ADGRF2_v3_6-4	ADGRF2	348	565	537	566	445	1.27191	4.41764
ADGRF2_v3_6-5	ADGRF2	275	622	648	623	537	1.16015	4.41764
ADGRF2_v3_6-6	ADGRF2	120	20	0	21	1	21	4.41764
ADGRF3_v3_6-1	ADGRF3	447	268	234	269	194	1.3866	1.54697
[truncated: 111,528 more rows]
