# Supplementary material for: Genome-wide screening identifies Polycomb repressive complex 1.3 as an essential regulator of human naïve pluripotent cell reprogramming
Source: Sci Adv. 2022 Mar 25;8(12):eabk0013. doi: 10.1126/sciadv.abk0013 (PMC8956265; doi:10.1126/sciadv.abk0013)
Supplement: Supplementary file 2 — Data S1 to S4 [file sciadv.abk0013_data_s1_to_s4.zip › sciadv.abk0013_data_s2.xlsx]

## Sheet: Whole dataset
			Negative selection = Depleted in nascent naive cells				Positive selection = Enriched in nascent naive cells
Gene	Number	Fold change	lo negative selection	p-value negative selection	rank negative selection	good gRNA negative selection	lo positive selection	p-value positive selection	rank positive selection	good gRNA positive selection
TAF5L	6	4.59818	3.5503e-16	2.6955e-07	1	5	0.1686	0.36003	6567	1
PCGF3	6	0.186485	9.1951e-13	2.6955e-07	2	6	1	1	18364	0
SUPT7L	6	0.18866	4.0789e-12	2.6955e-07	3	6	1	1	18366	0
GRHL2	6	0.220891	1.0348e-11	2.6955e-07	4	6	1	1	18365	0
SUPT20H	6	0.20994	9.9918e-11	2.6955e-07	5	6	0.99869	0.99869	18315	0
TADA2B	6	6.62456	2.3342e-09	2.6955e-07	6	4	0.12421	0.29353	5437	2
TADA1	6	0.38031	7.6629e-09	2.6955e-07	7	5	0.91431	0.91977	16717	1
NF2	9	0.989124	1.5707e-07	1.8868e-06	8	5	0.18984	0.38559	7022	4
BCL2L11	15	14.7249	4.9253e-07	4.5823e-06	9	8	0.0072425	0.029866	744	4
FBRS	6	0.266404	9.2523e-07	7.8169e-06	10	6	1	1	18363	0
TAF6L	6	0.359112	1.5588e-06	1.1591e-05	11	5	0.98597	0.98594	18013	0
BAX	10	0.658493	3.6563e-06	2.5068e-05	12	7	0.9157	0.9208	16736	2
CENPU	6	0.217234	5.0592e-06	3.3693e-05	13	6	0.99999	1	18362	0
CCDC101	6	0.216209	9.5623e-06	5.1483e-05	14	6	0.99999	0.99999	18361	0
RNF2	6	0.238536	1.1289e-05	6.6578e-05	15	6	0.99999	0.99999	18360	0
HCCS	6	0.488516	1.2271e-05	7.0891e-05	16	6	0.99996	0.99997	18358	0
HEY2	6	0.501809	1.8519e-05	0.00011024	17	5	0.86255	0.88869	16124	1
NIPSNAP3B	6	0.469968	2.5797e-05	0.00016308	18	6	0.99997	0.99997	18359	0
GAREML	6	1.17958	2.6425e-05	0.00016793	19	2	0.33002	0.54407	9814	2
RBBP5	6	3.89473	5.6295e-05	0.00033181	20	4	0.19991	0.39752	7209	1
FAM69A	9	0.603538	5.9387e-05	0.00034475	21	8	0.78203	0.8545	15486	1
HSD17B10	6	0.286672	6.1535e-05	0.00035284	22	5	0.98843	0.98841	18069	0
SETDB1	6	0.484815	7.4934e-05	0.00041591	23	5	0.99318	0.9931	18162	0
TFEB	6	0.601237	7.9255e-05	0.00043909	24	5	0.50481	0.68521	12419	1
HSD11B1	6	0.729701	7.9274e-05	0.00043963	25	4	0.87455	0.8949	16245	1
PCDH18	6	0.367323	8.8081e-05	0.00048114	26	6	0.99991	0.99992	18357	0
IL6ST	6	0.259061	8.9425e-05	0.00048977	27	6	0.99962	0.9996	18345	0
EXOSC3	6	0.440195	9.8092e-05	0.00053775	28	5	0.95842	0.95908	17482	0
PMEPA1	6	0.208698	0.00012059	0.00066928	29	6	0.99985	0.99984	18354	0
GAK	6	0.744338	0.00012262	0.00068141	30	5	0.53939	0.7075	12834	1
LYPD2	6	0.48399	0.00012303	0.00068492	31	5	0.95462	0.95536	17406	0
ST6GAL1	12	6.20248	0.00012987	0.00071565	32	8	0.11873	0.28357	5253	3
ILDR1	6	0.51182	0.00013082	0.00072158	33	6	0.99987	0.99987	18355	0
SCO2	6	0.416566	0.00014351	0.00078789	34	5	0.90051	0.91027	16519	1
ALG1L	6	0.919391	0.00014451	0.00079274	35	4	0.30036	0.51183	9231	2
RUFY3	6	0.288389	0.0001536	0.00084126	36	6	0.99946	0.99945	18341	0
RFNG	6	0.411952	0.00015652	0.00085635	37	5	0.9176	0.92227	16759	1
ARID3A	6	0.298104	0.00015691	0.00085851	38	6	0.99984	0.99984	18353	0
VHL	6	0.360814	0.00015842	0.00086767	39	5	0.94846	0.94938	17286	0
MEN1	6	0.517469	0.00016078	0.00087576	40	5	0.92788	0.93038	16920	1
TTLL3	6	0.517556	0.00017356	0.000955	41	6	0.99983	0.99982	18352	0
HHEX	6	0.877781	0.00017765	0.00097711	42	3	0.25214	0.45826	8300	3
HTR3A	6	0.947295	0.00017946	0.00099328	43	3	0.1645	0.35506	6501	3
IL22	6	0.623406	0.00018232	0.0010095	44	6	0.99982	0.99981	18351	0
SSRP1	6	0.947698	0.00018497	0.0010251	45	1	0.71836	0.83032	15029	1
WARS2	6	0.388928	0.00021867	0.001224	46	5	0.82347	0.8706	15797	1
ZFAND6	7	0.543893	0.00022159	0.0012375	47	6	0.7781	0.85309	15463	1
UBXN8	8	0.5041	0.00022538	0.0012591	48	5	0.99218	0.99209	18144	0
CTNNBIP1	5	0.40252	0.00022552	0.0012596	49	4	0.91971	0.92387	16784	0
CASP3	6	0.466422	0.00022837	0.0012774	50	5	0.9965	0.99649	18240	0
TRIM26	6	0.380828	0.00023324	0.0013016	51	5	0.97521	0.9753	17825	0
MAPK7	6	0.441875	0.00023545	0.0013173	52	6	0.99976	0.99976	18350	0
EGLN1	6	0.495858	0.00023607	0.0013221	53	6	0.99976	0.99976	18349	0
LRRC61	6	0.907597	0.00023781	0.0013351	54	4	0.57583	0.73153	13244	2
VPS37B	6	0.502798	0.00024436	0.0013669	55	4	0.97545	0.97556	17830	0
UROC1	6	2.08777	0.00025373	0.0014116	56	3	0.20337	0.40163	7289	3
TAS2R8	6	0.449684	0.00025499	0.0014192	57	6	0.99975	0.99974	18348	0
NCOR2	6	0.894128	0.00025749	0.0014316	58	4	0.33878	0.55354	9977	2
SUMF2	10	0.878777	0.00029659	0.0016418	59	5	0.32404	0.53768	9696	4
ZNF491	6	0.435275	0.00030273	0.0016661	60	6	0.9997	0.9997	18347	0
SCN4B	10	0.749234	0.00031087	0.0017173	61	5	0.7633	0.84781	15377	2
PRMT8	6	0.502333	0.00031142	0.00172	62	6	0.99969	0.99969	18346	0
KRTAP5-7	6	0.45669	0.00031381	0.0017335	63	5	0.75406	0.84472	15305	1
ZNF536	6	0.679594	0.00032379	0.0017863	64	3	0.71966	0.8313	15044	2
BTK	6	0.985569	0.00034348	0.0018968	65	3	0.39331	0.61089	11071	1
ZIC4	11	0.732434	0.00037429	0.0020537	66	7	0.98477	0.98475	17993	1
MED19	6	0.674473	0.00037636	0.0020623	67	4	0.76013	0.84675	15352	1
NCOA2	6	0.41522	0.00037669	0.0020645	68	5	0.99762	0.99762	18249	0
CENPE	6	3.67973	0.00038228	0.0020833	69	4	0.20678	0.40569	7353	1
PHF6	7	0.5255	0.00039192	0.0021302	70	6	0.91811	0.92264	16769	1
MMP13	6	0.600896	0.00040139	0.0021858	71	6	0.9996	0.99958	18344	0
DPPA4	6	0.50137	0.00040309	0.0021933	72	4	0.93244	0.93424	16997	1
CCNC	7	0.521869	0.0004038	0.0021938	73	6	0.97681	0.97687	17856	0
PRDM14	6	13.8966	0.00041754	0.0022634	74	4	0.048638	0.14463	2863	2
ASPH	19	11.0607	0.00041832	0.0022682	75	5	0.035457	0.1154	2337	7
PSMF1	6	0.617606	0.00042205	0.0022903	76	4	0.94695	0.94793	17265	0
DCP1A	6	0.40346	0.0004353	0.0023728	77	5	0.97278	0.97294	17773	0
FAM135B	6	0.402163	0.00043775	0.002389	78	5	0.95394	0.95467	17390	0
TCP11X2	6	21.982	0.00044915	0.0024564	79	3	0.015542	0.057925	1268	2
DDX20	6	4.65343	0.00046518	0.0025345	80	4	0.041313	0.12857	2555	2
FAM222B	6	0.451258	0.00047746	0.0026025	81	5	0.96805	0.96838	17670	0
ZNRF3	6	0.429557	0.00049136	0.0026712	82	6	0.99951	0.9995	18343	0
GRPEL2	6	0.389865	0.00049652	0.0026941	83	6	0.99935	0.99934	18337	0
PGA5	6	0.467636	0.00049894	0.002706	84	6	0.9995	0.99949	18342	0
KLHL26	6	0.426596	0.0005085	0.0027529	85	5	0.98975	0.98974	18092	0
NUTM2A	6	4.46993	0.00051149	0.0027615	86	5	0.17445	0.36698	6713	1
SALL1	6	0.553647	0.00052172	0.0028165	87	5	0.69414	0.81276	14721	1
CSNK2A3	6	0.307634	0.00052467	0.0028284	88	5	0.99035	0.99032	18100	0
WDR31	6	0.551524	0.00052608	0.0028332	89	4	0.98121	0.98122	17931	0
CHMP2B	6	2.64025	0.00052801	0.0028451	90	5	0.27805	0.48738	8822	1
KRTAP5-8	6	0.96496	0.00052809	0.0028456	91	4	0.28401	0.49396	8923	1
FZD10	6	0.739706	0.00055481	0.0029815	92	3	0.71163	0.82538	14942	2
RUNX1T1	6	0.424704	0.0005549	0.0029825	93	6	0.99945	0.99943	18340	0
PRDM1	6	0.477516	0.0005628	0.0030224	94	5	0.99762	0.99762	18302	0
LMTK2	6	0.769852	0.0005927	0.0031723	95	4	0.46649	0.66086	11959	1
DDX5	6	3.17408	0.00059689	0.0031917	96	5	0.23148	0.43461	7850	1
NEUROG2	6	4.96433	0.00059825	0.0031982	97	4	0.1686	0.36003	6580	2
XKR5	6	6.35242	0.00059829	0.0031982	98	5	0.13105	0.30589	5649	1
GCNT2	18	0.819917	0.00059926	0.0032014	99	10	0.80095	0.86155	15618	3
KIAA0355	6	0.686176	0.00060139	0.00321	100	4	0.53752	0.70635	12809	2
MED16	6	0.436032	0.0006286	0.0033464	101	5	0.96187	0.96242	17549	0
C14orf80	6	0.530712	0.00063256	0.0033621	102	4	0.87975	0.89772	16302	1
CYTH3	6	0.450784	0.0006359	0.0033793	103	6	0.99936	0.99935	18338	0
SMARCA2	15	0.771624	0.00064798	0.0034505	104	10	0.75907	0.84639	15343	2
RPP30	8	3.15702	0.00065771	0.0034947	105	4	0.275	0.48404	8744	2
ZNF93	6	0.872774	0.00066046	0.0035071	106	3	0.58885	0.74015	13416	1
TADA3	6	7.45954	0.00066087	0.0035082	107	5	0.10865	0.26504	4921	1
C17orf70	6	0.336643	0.00068264	0.0036284	108	5	0.99762	0.99762	18288	0
IL1R1	6	0.837244	0.00069779	0.0037065	109	4	0.56164	0.72213	13071	1
GRIK3	6	1.27766	0.00070764	0.0037513	110	2	0.36683	0.58322	10523	2
HNRNPDL	6	1.2767	0.00071328	0.0037755	111	1	0.32848	0.54241	9778	3
UQCC1	6	0.463403	0.00073295	0.0038737	112	6	0.99927	0.99925	18336	0
TUBD1	14	0.745924	0.00074956	0.0039551	113	8	0.84274	0.87916	15950	2
LIN9	6	0.65904	0.00077962	0.0041038	114	5	0.65534	0.78557	14222	1
WDR26	6	0.5948	0.0007809	0.0041082	115	4	0.68521	0.80641	14612	1
ABHD12	6	0.585926	0.00079571	0.0041761	116	6	0.9992	0.9992	18335	0
GALNT14	6	0.800038	0.00080041	0.004195	117	3	0.59397	0.74365	13485	2
CNPY3	6	0.593564	0.00080864	0.0042343	118	5	0.74243	0.84096	15243	1
RRM1	6	3.26175	0.00081125	0.0042472	119	4	0.23148	0.43461	7867	1
MPHOSPH6	6	0.328226	0.00081666	0.004271	120	6	0.99918	0.99918	18334	0
GOLGA6L2	6	1.35554	0.00081892	0.0042812	121	1	0.18187	0.3759	6862	3
TMPRSS4	6	0.598663	0.00082176	0.0042968	122	6	0.99918	0.99918	18333	0
SDR39U1	6	1.83554	0.00085231	0.0044553	123	4	0.21776	0.41856	7594	2
METTL21B	6	0.54532	0.00085712	0.0044764	124	5	0.97312	0.97326	17781	0
INF2	6	0.705479	0.00086087	0.0044958	125	5	0.51908	0.69431	12597	1
ALG3	6	26.0924	0.00087173	0.0045448	126	2	0.0012577	0.0063912	228	3
EZH2	6	1.14583	0.00090279	0.0046925	127	4	0.38091	0.59793	10810	2
SEMA4C	6	0.50677	0.00091105	0.0047292	128	6	0.99909	0.9991	18330	0
RERE	6	0.536546	0.00091386	0.0047411	129	4	0.96156	0.96212	17541	0
NBPF3	6	0.337441	0.00091562	0.0047529	130	6	0.99908	0.99909	18329	0
ZNF652	6	0.539974	0.0009181	0.0047664	131	5	0.77373	0.85152	15439	1
ZNF518A	6	0.90098	0.00092196	0.0047874	132	4	0.40616	0.62323	11295	1
RHEBL1	6	0.512802	0.00092579	0.0048109	133	5	0.97501	0.9751	17815	0
ASB15	6	1.18977	0.00093825	0.004865	134	4	0.37895	0.5959	10763	1
ZBTB32	6	1.09284	0.00094235	0.0048909	135	4	0.32789	0.5418	9762	1
HDHD2	6	0.463056	0.0009467	0.0049082	136	5	0.97774	0.97778	17874	0
CELF1	6	0.475614	0.00094872	0.0049157	137	6	0.99905	0.99906	18328	0
SYT14	6	0.731545	0.00096389	0.0049885	138	3	0.82651	0.87192	15828	1
INTS1	6	0.569423	0.00096503	0.0049912	139	4	0.6764	0.80024	14489	2
TRIM28	6	0.541968	0.00097335	0.0050316	140	4	0.96208	0.96261	17553	0
ERC1	6	0.601012	0.00097371	0.0050327	141	6	0.99903	0.99903	18326	0
PAAF1	6	0.563438	0.00097371	0.0050327	142	6	0.99903	0.99903	18327	0
MRPL38	6	5.23855	0.00097616	0.0050408	143	4	0.15464	0.34303	6312	1
CD300LD	6	0.802016	0.00097735	0.0050478	144	2	0.81235	0.866	15717	1
APOBEC3A_B	6	0.431809	0.00098529	0.0050888	145	6	0.99901	0.99902	18325	0
NABP2	6	2.00824	0.00098652	0.0050958	146	4	0.36232	0.57852	10447	1
NPIPB3	6	0.531497	0.00099025	0.0051093	147	6	0.99901	0.99902	18324	0
C1QA	6	1.10367	0.00099218	0.0051157	148	4	0.33172	0.54587	9846	1
SLC5A7	6	0.593534	0.001029	0.0053006	149	6	0.99897	0.99898	18323	0
SULF1	6	1.21712	0.0010302	0.0053082	150	2	0.21742	0.41817	7588	3
FOSL1	12	0.592373	0.0010569	0.005437	151	8	0.93988	0.9411	17133	1
SPAG5	6	0.420505	0.0010588	0.0054446	152	5	0.97102	0.9712	17733	0
SDCCAG3	6	0.443223	0.0010742	0.0055163	153	6	0.99893	0.99893	18322	0
MYBPHL	6	0.518814	0.0010927	0.0056047	154	6	0.99891	0.99891	18321	0
SPAG7	6	0.260699	0.0010984	0.0056273	155	5	0.97368	0.97382	17797	0
SRCAP	6	3.74759	0.0011052	0.0056624	156	5	0.20678	0.40569	7345	1
TLE3	6	3.70494	0.0011147	0.0057114	157	4	0.22268	0.42426	7697	2
RFPL3	6	0.543018	0.0011207	0.0057335	158	6	0.99888	0.99888	18320	0
RGS17	6	0.534718	0.0011249	0.0057529	159	4	0.68358	0.80523	14585	1
STK32C	6	0.940927	0.0011358	0.0058023	160	2	0.51994	0.69486	12608	1
PPA1	6	1.70988	0.0011402	0.0058225	161	4	0.39592	0.61358	11134	1
CDH19	6	0.626228	0.0011663	0.0059594	162	6	0.99883	0.99884	18319	0
MYL2	6	0.399423	0.0011801	0.0060236	163	4	0.96659	0.96698	17640	0
CCDC74A	13	0.610362	0.0011839	0.0060473	164	8	0.93441	0.93602	17040	2
CUL5	6	5.0133	0.0011937	0.0060915	165	5	0.1632	0.35348	6463	1
RBM4B	10	2.74567	0.001206	0.0061465	166	5	0.03078	0.10463	2153	4
BEST1	6	0.87605	0.0012063	0.0061486	167	2	0.32056	0.5339	9626	3
COL15A1	6	2.53174	0.0012106	0.0061637	168	4	0.18992	0.38569	7023	1
C1orf228	6	1.25192	0.0012133	0.0061745	169	2	0.21699	0.41768	7579	3
CSTF2T	6	0.580889	0.0012257	0.0062295	170	5	0.86285	0.88885	16127	1
AXIN2	6	0.50797	0.0012266	0.0062354	171	5	0.97019	0.9704	17710	0
C5orf15	6	0.577502	0.0012436	0.0063136	172	4	0.88577	0.90109	16366	1
PCGF2	6	1.19919	0.0012624	0.0064085	173	3	0.19975	0.39733	7201	3
RAX2	6	0.488023	0.0012715	0.0064467	174	6	0.99873	0.99872	18318	0
ZNF250	6	5.6183	0.0012806	0.0064958	175	3	0.15877	0.34807	6390	2
CXCR5	6	0.472058	0.0012828	0.0065071	176	6	0.99872	0.99871	18317	0
FCRL6	6	0.550441	0.0012884	0.0065373	177	6	0.99871	0.9987	18316	0
MTHFSD	6	0.730036	0.0012942	0.006567	178	4	0.6745	0.7989	14456	1
FEN1	6	11.6333	0.0013198	0.0066872	179	3	0.0089705	0.03582	856	3
SMKR1	6	0.566007	0.0013283	0.0067228	180	6	0.99867	0.99867	18313	0
PROSER2	6	6.24884	0.001347	0.0068106	181	4	0.13471	0.31238	5781	1
DBH	6	0.673562	0.0013754	0.0069524	182	5	0.77154	0.85073	15430	1
BMF	6	7.95081	0.0013859	0.0069993	183	2	0.10865	0.26504	4930	1
CCDC124	6	0.797636	0.0013883	0.0070079	184	4	0.63039	0.76822	13908	1
ACOT1	6	0.796279	0.0013997	0.0070613	185	2	0.89353	0.90581	16445	1
CD84	8	0.691478	0.0014002	0.0070619	186	7	0.81719	0.86793	15754	1
PTPN20	18	0.69385	0.0014057	0.0070829	187	11	0.99941	0.99941	18339	1
H6PD	6	0.58786	0.0014107	0.0071088	188	3	0.96488	0.96538	17598	0
ATP8B2	6	0.626876	0.0014167	0.0071395	189	4	0.87708	0.89628	16272	1
EWSR1	6	8.3301	0.0014431	0.0072554	190	3	0.098274	0.2452	4572	1
TANC1	6	17.8102	0.0014433	0.0072559	191	2	0.026834	0.093044	1948	2
FOXK1	6	10.1871	0.0014768	0.0073896	192	3	0.075294	0.20037	3828	1
LRRC41	6	0.38715	0.0014899	0.0074403	193	5	0.99065	0.99062	18112	0
SLC25A45	6	0.520077	0.0014984	0.0074797	194	5	0.99839	0.99838	18305	0
MCHR1	6	0.517679	0.0015008	0.0074894	195	4	0.99176	0.9917	18136	0
TMCO1	6	0.452797	0.0015022	0.0074947	196	4	0.99361	0.99352	18177	0
ARL14EP	3	0.389221	0.0015148	0.0075395	197	3	0.97217	0.97235	17758	0
C1orf198	6	0.842742	0.0015226	0.0075702	198	3	0.54483	0.71107	12895	2
CRISPLD2	6	0.685706	0.001531	0.0076015	199	4	0.46272	0.65848	11925	1
MORC2	6	0.411344	0.0015664	0.0077497	200	5	0.97964	0.97967	17905	0
PCID2	6	0.787238	0.0015696	0.0077632	201	3	0.37645	0.59332	10715	3
ZFP36L2	6	0.317289	0.001589	0.0078408	202	5	0.98498	0.98495	17997	0
TRPC5	6	0.888144	0.0015945	0.007864	203	3	0.28655	0.49673	8975	2
NBPF12	6	0.336982	0.0015976	0.0078807	204	5	0.98574	0.9857	18011	0
SYPL1	8	0.814992	0.0016044	0.0079055	205	7	0.73906	0.83985	15219	1
APAF1	6	0.495613	0.0016066	0.0079115	206	5	0.99104	0.991	18124	0
VTI1A	6	0.956384	0.0016109	0.007933	207	2	0.33095	0.54506	9832	2
ZNF671	6	0.511454	0.0016369	0.0080349	208	5	0.94301	0.94414	17196	0
ANKMY2	6	1.7592	0.001644	0.008071	209	3	0.074913	0.1996	3812	3
SKA3	6	0.540675	0.0016478	0.0080888	210	4	0.78851	0.8569	15530	1
RNF125	6	0.665663	0.0016715	0.0081816	211	4	0.81055	0.8653	15699	1
PLA2G6	6	0.925127	0.0016838	0.0082268	212	3	0.33897	0.55375	9980	3
SPATA2	6	0.880277	0.0016914	0.0082549	213	3	0.21326	0.4133	7495	3
PHF13	6	0.470724	0.0017038	0.0082964	214	5	0.94182	0.94302	17173	0
VOPP1	6	5.10452	0.0017123	0.0083287	215	4	0.080727	0.21107	4004	2
NECAB1	6	0.666897	0.0017128	0.0083309	216	4	0.93356	0.93523	17016	1
USP22	6	0.784403	0.0017164	0.0083444	217	3	0.68129	0.80362	14548	1
CLYBL	6	0.43664	0.0017186	0.0083535	218	5	0.94205	0.94323	17175	0
IKBIP	9	0.989163	0.0017359	0.0084268	219	5	0.49673	0.68003	12328	3
HS1BP3	6	0.707077	0.0017406	0.00845	220	4	0.55247	0.71615	12975	1
FOXN4	6	0.945704	0.001745	0.0084662	221	4	0.24816	0.45381	8202	2
MTO1	6	0.650725	0.0017477	0.0084797	222	3	0.9488	0.9497	17294	0
CSNK1A1	6	7.16282	0.001749	0.0084834	223	3	0.11933	0.28465	5268	2
NTRK3	6	0.586852	0.0017548	0.0085126	224	4	0.97048	0.97068	17718	0
XPO5	6	0.681002	0.0017601	0.0085379	225	5	0.64583	0.77889	14109	1
POLQ	6	17.0392	0.0017875	0.0086425	226	3	0.029647	0.10144	2106	3
PGPEP1L	6	0.52054	0.0017952	0.0086791	227	5	0.98403	0.98402	17979	0
RSL1D1	6	2.79479	0.0018386	0.0088562	228	4	0.26471	0.47243	8534	1
ADGRL4	6	0.875023	0.0018748	0.0090021	229	5	0.49581	0.67945	12315	1
POLE4	6	4.28747	0.001879	0.0090177	230	4	0.19991	0.39752	7210	2
RFC3	6	4.69395	0.0018973	0.0090905	231	3	0.17445	0.36698	6719	1
MAU2	6	0.691612	0.0019323	0.0092393	232	3	0.92055	0.92449	16798	1
SCN4A	6	0.422821	0.001946	0.0092867	233	5	0.96719	0.96758	17655	0
CDKL4	6	0.496799	0.0019802	0.0094209	234	5	0.99506	0.99503	18207	0
ZNF14	6	2.55421	0.0019803	0.0094215	235	2	0.075123	0.20002	3814	4
NAPSA	6	0.7594	0.0020002	0.0094996	236	3	0.84725	0.8813	15985	1
DCTN2	6	1.63046	0.0020331	0.0096252	237	3	0.22211	0.42358	7678	2
TNIP2	6	0.931872	0.0020355	0.0096355	238	5	0.20969	0.4091	7432	1
CPOX	6	0.598379	0.0020395	0.0096538	239	4	0.92621	0.929	16886	1
MIB1	6	0.684884	0.0020567	0.0097174	240	4	0.68053	0.80312	14538	2
DDRGK1	6	0.381053	0.0020626	0.0097406	241	5	0.98925	0.98923	18082	0
SLC39A2	7	0.756012	0.0020638	0.0097449	242	4	0.89296	0.90547	16440	1
FBXO22	6	0.839244	0.0020858	0.0098209	243	2	0.85592	0.88542	16070	1
AXIN1	6	0.525853	0.0020863	0.009822	244	4	0.95131	0.95214	17345	0
PIH1D2	6	0.959934	0.0021033	0.0098829	245	3	0.47846	0.66847	12092	2
CHD2	6	0.618551	0.0021163	0.0099277	246	5	0.96973	0.96997	17706	0
HNRNPF	6	0.528882	0.0021345	0.0099988	247	5	0.99593	0.9959	18222	0
PRSS27	6	1.25276	0.0021386	0.010016	248	3	0.3114	0.52394	9429	2
RB1	6	0.750088	0.0021461	0.010045	249	5	0.677	0.80066	14495	1
PPP5C	6	0.668096	0.0021567	0.010088	250	3	0.86532	0.89011	16151	1
RNASEH2A	6	1.09182	0.0021772	0.010159	251	3	0.17316	0.36544	6668	3
F2RL3	6	0.594774	0.0021905	0.010211	252	5	0.99119	0.99115	18129	0
MRPS10	5	5.06098	0.0021976	0.010249	253	3	0.15774	0.3468	6365	1
GALC	6	1.16973	0.0022441	0.010424	254	2	0.48174	0.67058	12137	2
LRRC16B	6	0.777406	0.0022521	0.010453	255	5	0.31067	0.52311	9408	1
ZNF32	6	0.652809	0.0022543	0.010461	256	5	0.888	0.90244	16385	1
CPQ	6	0.673558	0.0022555	0.010465	257	3	0.8033	0.86248	15632	1
RPS17	6	0.351475	0.0023061	0.01064	258	5	0.99762	0.99762	18291	0
IER3	6	0.918917	0.0023409	0.010775	259	3	0.24562	0.4509	8156	3
PRKRA	6	1.13543	0.0023496	0.010812	260	2	0.40954	0.62532	11324	2
GORASP1	6	0.649523	0.0023521	0.010819	261	4	0.41758	0.63022	11417	2
HMGN2	2	0.182446	0.0023878	0.010969	262	2	0.99761	0.99762	18246	0
YAE1D1	9	0.545883	0.0023959	0.010996	263	7	0.99988	0.99989	18356	0
ISG15	6	0.905204	0.0024023	0.011021	264	3	0.28264	0.49246	8896	3
PRPF4	6	3.08865	0.0024183	0.011071	265	4	0.24102	0.44556	8048	1
MON1B	6	0.671004	0.0024207	0.01108	266	5	0.99762	0.99762	18281	0
CREBBP	6	0.660652	0.0024284	0.011113	267	5	0.77855	0.85325	15466	1
COX4I1	6	0.533868	0.0024307	0.011121	268	5	0.96312	0.96365	17571	0
LONP2	6	0.605683	0.0024524	0.011198	269	5	0.8788	0.89719	16293	1
DMC1	7	2.55462	0.0024551	0.011209	270	4	0.17558	0.36831	6743	3
MCM9	6	0.44364	0.0024567	0.011219	271	4	0.98661	0.98659	18028	0
RPS19BP1	6	1.55289	0.0024622	0.011238	272	5	0.26786	0.47603	8590	1
DLL1	6	13.9895	0.0024663	0.011253	273	5	0.0446	0.13575	2702	1
SREK1	12	5.72101	0.0024834	0.011321	274	8	0.13673	0.31596	5846	1
PRKG1	6	0.387926	0.0024898	0.011347	275	5	0.99624	0.99624	18231	0
C1orf87	6	0.317366	0.0024932	0.011358	276	5	0.99857	0.99856	18312	0
SS18	6	0.547729	0.0025078	0.011407	277	5	0.98509	0.98506	18000	0
DHDH	6	0.625401	0.0025229	0.011466	278	4	0.77855	0.85325	15467	1
MRFAP1	6	0.672533	0.0025497	0.011561	279	4	0.69997	0.81701	14778	1
NDNF	6	0.63529	0.0025606	0.011605	280	5	0.99633	0.99633	18233	0
MED24	6	0.913171	0.0025627	0.011612	281	4	0.45195	0.65174	11792	2
ERCC5	6	1.19648	0.0025961	0.011742	282	2	0.40218	0.62016	11240	3
RAD21	6	17.9094	0.0026095	0.011779	283	4	0.025878	0.090167	1880	1
APOA2	6	2.73901	0.0026097	0.011781	284	4	0.27805	0.48738	8825	1
THAP10	6	0.560938	0.0026268	0.01185	285	5	0.98185	0.98186	17945	0
ZSCAN10	6	0.590116	0.002643	0.011909	286	4	0.97786	0.9779	17876	0
MIA2	6	1.00533	0.0026437	0.011912	287	4	0.44601	0.648	11714	2
BAZ2A	6	13.2236	0.0026466	0.011922	288	3	0.050892	0.14951	2931	2
LVRN	6	1.0699	0.002666	0.011987	289	3	0.21679	0.41746	7577	3
PARP2	6	0.624281	0.0026812	0.012047	290	4	0.82437	0.87099	15808	1
MAN2A1	6	0.482611	0.0026864	0.012063	291	5	0.98793	0.98793	18059	0
SCGB1D1	5	0.556389	0.0026882	0.012071	292	5	0.99731	0.99733	18245	0
DPCD	6	0.809992	0.0027113	0.012162	293	3	0.70662	0.82175	14868	2
POU5F1	13	7.96551	0.002721	0.012204	294	6	0.01409	0.0531	1180	6
CALU	6	8.26899	0.0027277	0.012231	295	5	0.10086	0.25017	4670	1
PHIP	6	7.18737	0.0027321	0.012244	296	4	0.11425	0.27542	5090	1
HSD17B2	6	0.742922	0.0027426	0.012278	297	5	0.63589	0.77204	13999	1
KAT2A	6	0.801847	0.0027715	0.012385	298	3	0.6843	0.80576	14597	2
GJA8	6	0.759744	0.0027732	0.012393	299	4	0.52091	0.69548	12623	1
SPATA16	6	0.721657	0.0027804	0.01242	300	3	0.91491	0.9202	16725	1
TUBB1	6	0.634983	0.0027916	0.012464	301	5	0.89206	0.90489	16425	1
HIST2H3A	4	0.445506	0.0028016	0.012503	302	4	0.9972	0.99722	18243	0
HIST2H3C	4	0.445506	0.0028016	0.012503	303	4	0.9972	0.99722	18244	0
DRAP1	6	0.533484	0.002825	0.012602	304	4	0.98926	0.98924	18083	0
SARS2	6	12.1328	0.0028429	0.012679	305	4	0.0573	0.1631	3187	1
GCNT3	6	1.01988	0.0028464	0.012688	306	3	0.38616	0.60343	10928	3
AARSD1	6	0.702009	0.0028712	0.012782	307	4	0.58092	0.7349	13309	1
CAP2	6	0.593769	0.0028812	0.012823	308	5	0.92993	0.93204	16947	1
MED10	5	0.458063	0.0029037	0.012914	309	4	0.93152	0.93341	16970	0
DOC2B	6	6.27237	0.0029218	0.012986	310	5	0.13105	0.30589	5635	1
HIST1H2BG	6	0.386453	0.0029393	0.013057	311	5	0.99762	0.99762	18276	0
C5orf51	6	0.51273	0.0029491	0.013091	312	5	0.98751	0.9875	18051	0
SUFU	6	0.425791	0.0029628	0.013141	313	5	0.98681	0.98677	18034	0
SLC4A5	6	0.543879	0.0029907	0.013256	314	3	0.96036	0.96098	17517	0
TRADD	6	0.589832	0.0030033	0.013309	315	5	0.99511	0.99508	18209	0
CCDC182	6	1.5346	0.0030351	0.013437	316	2	0.039631	0.12483	2499	3
DNAJC14	6	0.608748	0.0030402	0.013457	317	5	0.98058	0.9806	17922	0
MRPS31	6	4.44234	0.0030491	0.01349	318	3	0.18616	0.38109	6943	2
SFMBT2	6	4.3246	0.0030528	0.013504	319	5	0.18616	0.38109	6932	1
MRPL15	6	0.644061	0.0031042	0.013701	320	3	0.81383	0.8666	15724	1
TPTE	10	2.74827	0.0031127	0.013729	321	6	0.22703	0.42937	7779	3
ARL2	6	2.42876	0.0031348	0.013808	322	5	0.29524	0.5062	9133	1
RASL11A	6	0.428892	0.0031405	0.013832	323	4	0.99071	0.99067	18114	0
CLRN3	6	0.548147	0.00316	0.013904	324	4	0.55582	0.71838	13005	2
TLK1	6	0.906639	0.0031799	0.01398	325	4	0.43715	0.64235	11610	1
TTC34	6	0.665274	0.0031837	0.013995	326	3	0.83041	0.87356	15857	1
HIST1H2AA	6	0.8586	0.0031962	0.014041	327	3	0.35679	0.57269	10342	2
C2orf42	6	1.49308	0.0032024	0.014063	328	4	0.25682	0.46356	8368	2
POLR1E	6	36.217	0.0032091	0.014095	329	4	0.0025078	0.012272	380	1
RAD51B	6	9.10108	0.0032129	0.014109	330	3	0.095555	0.23992	4479	3
CCDC167	6	3.54434	0.0032296	0.014169	331	4	0.22268	0.42426	7691	1
RHBDD2	6	0.766983	0.003246	0.014237	332	3	0.68262	0.80457	14567	2
CCDC134	6	13.114	0.0032545	0.014275	333	4	0.0131	0.049825	1122	2
CCT4	6	0.657939	0.0032782	0.014358	334	4	0.80631	0.86363	15656	1
NR5A2	6	0.422626	0.0032989	0.014433	335	4	0.99622	0.99622	18230	0
AGAP2	6	1.03119	0.0033	0.014439	336	5	0.33236	0.5466	9861	1
HMBS	6	0.800423	0.0033205	0.014524	337	4	0.56384	0.72359	13096	1
CLTB	6	0.521793	0.0033514	0.014635	338	4	0.96718	0.96757	17654	0
FOLR3	6	1.49072	0.0033574	0.014654	339	2	0.065914	0.18128	3496	3
CHRNA7	6	0.534475	0.0033651	0.01468	340	4	0.96148	0.96204	17539	0
CPEB1	6	0.464925	0.0033802	0.014742	341	5	0.99762	0.99762	18253	0
TFF2	6	0.503594	0.0034298	0.014929	342	5	0.98615	0.98611	18015	0
DTX4	6	0.804102	0.0034438	0.014975	343	3	0.53604	0.70537	12789	2
NPAS2	6	0.602125	0.0035157	0.015253	344	5	0.7652	0.84846	15390	1
RNF24	6	0.694502	0.0035503	0.01539	345	5	0.54287	0.70977	12872	1
MED12	6	0.64393	0.0035633	0.015446	346	4	0.95044	0.9513	17323	0
EGLN2	6	1.00216	0.0035646	0.015451	347	3	0.60918	0.75393	13662	2
ACTR3C	6	0.477699	0.0035719	0.015474	348	5	0.98739	0.98737	18047	0
CORO1A	6	0.617451	0.003578	0.0155	349	5	0.84521	0.88031	15969	1
TRAPPC5	6	0.596048	0.0036149	0.015629	350	5	0.76245	0.84753	15372	1
BCL2L13	18	3.42106	0.0036375	0.015711	351	6	0.22646	0.42869	7769	7
ZFP82	6	0.60119	0.0036552	0.015785	352	5	0.74975	0.8433	15275	1
GTF2H5	4	0.428515	0.0036563	0.015788	353	3	0.77662	0.85254	15454	1
AGXT2	6	0.643301	0.0036688	0.015827	354	5	0.97028	0.9705	17712	0
SPP2	6	0.865887	0.0036973	0.015934	355	2	0.38242	0.59953	10846	3
PHACTR1	6	1.37494	0.0037202	0.016019	356	1	0.25223	0.45836	8301	3
ATP2C2	6	0.766522	0.0037305	0.016058	357	5	0.73557	0.83872	15200	1
CDC5L	6	0.562929	0.0037469	0.016111	358	5	0.96961	0.96987	17704	0
EPYC	6	0.547348	0.0037477	0.016116	359	4	0.92649	0.92923	16895	1
B3GNT8	6	0.727437	0.0037511	0.016131	360	4	0.79559	0.85953	15582	1
SLC39A14	6	12.7815	0.0037729	0.016204	361	2	0.0573	0.1631	3178	3
SLC35F1	6	1.64116	0.0037792	0.01622	362	3	0.26135	0.46868	8460	2
ADGRA3	6	5.60639	0.0038256	0.016402	363	2	0.018107	0.066146	1441	3
FERD3L	6	0.866854	0.0038278	0.016411	364	4	0.51669	0.69282	12565	1
TRABD	6	0.644558	0.0038295	0.016415	365	4	0.86435	0.88961	16146	1
INSIG1	6	16.2199	0.0038558	0.016515	366	4	0.032504	0.10858	2223	1
FAM189B	6	0.774997	0.0038783	0.016602	367	2	0.82713	0.87218	15834	1
PPP2R5D	6	0.875241	0.0039082	0.016715	368	3	0.60338	0.74996	13584	2
APOL3	8	0.692853	0.0039101	0.016722	369	4	0.90895	0.91597	16649	1
CNOT7	6	6.06535	0.0039209	0.016767	370	2	0.14678	0.33343	6137	2
CASP9	8	0.599101	0.0039251	0.016787	371	6	0.98446	0.98446	17987	0
CACTIN	6	0.430188	0.0039283	0.016798	372	5	0.99079	0.99075	18117	0
SLC46A1	6	0.850783	0.003931	0.016807	373	1	0.866	0.89047	16158	1
MBP	16	1.16157	0.0039685	0.016947	374	6	0.10245	0.25328	4716	7
MAFG	6	2.40582	0.0039806	0.016992	375	5	0.31413	0.52698	9483	1
PPIB	6	18.2502	0.0039836	0.017001	376	2	0.025878	0.090167	1877	3
TIMM17B	6	0.892088	0.0040159	0.017131	377	4	0.43651	0.64197	11604	1
ZNF121	6	0.703115	0.0040363	0.017216	378	4	0.72491	0.83515	15119	1
EPRS	6	0.603591	0.0040406	0.017232	379	4	0.67114	0.7966	14412	1
PADI3	6	0.460103	0.0040785	0.01737	380	5	0.97717	0.97721	17862	0
DMTN	6	0.657773	0.0040818	0.017382	381	4	0.91721	0.92198	16756	1
CXXC1	6	1.86183	0.0040937	0.017436	382	3	0.14261	0.32633	6034	3
EIF2B3	6	0.516529	0.0040945	0.017439	383	4	0.99762	0.99762	18267	0
IKZF1	9	0.604098	0.0040988	0.017454	384	6	0.98664	0.98662	18029	0
CEP95	6	1.07833	0.0041027	0.017473	385	3	0.096896	0.24254	4530	3
TXNDC9	6	2.03656	0.0041037	0.017479	386	4	0.24578	0.45108	8158	1
ZNF20	6	4.86245	0.0041205	0.017541	387	4	0.17445	0.36698	6696	2
GNG13	4	0.338084	0.0041319	0.017589	388	4	0.99363	0.99353	18179	0
LRRC36	6	1.71643	0.0041417	0.017624	389	2	0.23911	0.44334	8018	3
EARS2	6	0.432966	0.004148	0.017644	390	4	0.98851	0.98849	18073	0
ORMDL3	6	0.711811	0.0041824	0.017782	391	3	0.89167	0.90464	16421	1
LRRC37A3	11	1.73838	0.0041884	0.017798	392	5	0.47348	0.66528	12030	2
LCE2C	6	0.661695	0.0041911	0.017805	393	4	0.63945	0.77446	14040	2
TCEB3	6	3.24489	0.0042126	0.017887	394	5	0.24102	0.44556	8060	1
HEATR1	6	0.950083	0.004247	0.018023	395	2	0.42601	0.63537	11504	2
PLEKHG4	6	0.586952	0.0042483	0.018028	396	4	0.95813	0.95881	17475	0
MAP7D2	6	0.76583	0.0042831	0.018159	397	4	0.52716	0.69951	12689	2
RYBP	6	0.747729	0.0042878	0.018176	398	4	0.37121	0.58778	10619	2
CALB1	6	0.673677	0.0042916	0.018187	399	4	0.92245	0.92596	16829	1
ADCY10	6	0.710504	0.0042997	0.018215	400	3	0.91798	0.92254	16767	1
YIPF1	6	1.00255	0.0043255	0.01831	401	5	0.4952	0.67907	12306	1
KLF7	6	7.46615	0.0043447	0.018374	402	4	0.11425	0.27542	5092	1
PSIP1	6	0.557264	0.0043618	0.018424	403	4	0.92398	0.9272	16854	1
PPM1B	12	5.40143	0.0043751	0.018484	404	6	0.14766	0.33449	6162	2
PPA2	8	0.676133	0.0043989	0.018569	405	6	0.70132	0.81792	14798	1
KCNMB2	6	0.798552	0.0044064	0.018593	406	2	0.62712	0.76601	13871	2
RIF1	6	4.28456	0.0044099	0.018605	407	4	0.13626	0.31513	5828	2
LCNL1	6	0.621027	0.0044111	0.01861	408	3	0.95393	0.95467	17389	0
TMEM181	6	0.610582	0.0044259	0.018666	409	4	0.99213	0.99204	18143	0
POMP	6	1.29783	0.0044313	0.018695	410	2	0.043915	0.13427	2662	4
ERICH4	6	0.914603	0.0044313	0.018695	411	5	0.57475	0.73082	13229	1
C1GALT1	6	7.78298	0.0044743	0.018854	412	4	0.10865	0.26504	4920	2
IPO9	6	0.468109	0.0044866	0.018889	413	5	0.90875	0.91583	16647	1
NOS1AP	8	0.914618	0.0044898	0.018901	414	4	0.4441	0.64676	11688	3
CDR2	6	22.5144	0.0044934	0.018914	415	4	0.014107	0.053158	1185	1
MRPL19	6	0.648574	0.0045103	0.018964	416	4	0.96864	0.96894	17684	0
USP10	6	1.56839	0.004526	0.019021	417	3	0.44004	0.64426	11644	2
SNX25	6	4.03854	0.0045479	0.019105	418	3	0.20678	0.40569	7374	2
FOXP1	13	0.872805	0.0045582	0.019141	419	9	0.68891	0.809	14653	1
ARAF	6	0.701531	0.0045587	0.019143	420	5	0.87448	0.89486	16244	1
PSME4	6	0.626402	0.0045595	0.019145	421	5	0.92443	0.92757	16865	1
DNAJB6	6	3.29006	0.0045779	0.019224	422	4	0.23148	0.43461	7873	1
EMID1	6	1.57752	0.0045833	0.019245	423	4	0.49923	0.68162	12367	1
TADA2A	6	0.441522	0.004592	0.019278	424	5	0.953	0.95378	17371	0
SPINK7	5	0.562942	0.0045941	0.01929	425	3	0.88097	0.89837	16318	1
LDLRAD1	9	0.730361	0.0045995	0.019309	426	5	0.85304	0.88401	16037	1
CFAP20	6	15.5295	0.004605	0.019329	427	3	0.038938	0.12328	2468	2
TBX6	6	0.943612	0.0046156	0.019365	428	2	0.41829	0.63066	11426	2
FLRT3	6	0.899721	0.0046245	0.019393	429	4	0.35127	0.5669	10240	2
PCGF1	6	3.48367	0.0046294	0.019408	430	5	0.22268	0.42426	7702	1
PKD1L3	6	1.06645	0.0046404	0.01945	431	3	0.35709	0.57303	10348	3
SLC46A3	6	0.802872	0.0046448	0.019466	432	4	0.75509	0.84506	15311	1
TCP1	6	1.2467	0.0046762	0.019575	433	3	0.32214	0.53556	9659	3
FAM155B	6	0.855256	0.0046799	0.019587	434	3	0.35791	0.57387	10364	3
KMT2D	6	0.508913	0.0046835	0.019599	435	4	0.97898	0.979	17899	0
SPAG16	7	0.775898	0.0047053	0.01968	436	4	0.73764	0.83938	15209	1
CACNG6	6	0.542442	0.0047097	0.019698	437	5	0.97732	0.97735	17864	0
TMEM155	6	1.16596	0.004718	0.019722	438	3	0.29865	0.5099	9202	1
STOX2	6	1.12618	0.0047209	0.019731	439	1	0.24462	0.44973	8127	2
CELF4	6	0.780356	0.0047546	0.01985	440	3	0.38492	0.60216	10896	2
XRCC4	6	0.541401	0.0047546	0.01985	441	3	0.93677	0.93817	17081	1
CDC42EP5	6	0.637428	0.0047546	0.01985	442	4	0.6318	0.76917	13934	2
PGM2	6	0.584114	0.0047702	0.019906	443	5	0.85328	0.88414	16040	1
FBXL4	6	0.6176	0.0047735	0.019925	444	4	0.98897	0.98894	18077	0
CRP	6	2.32412	0.0047831	0.019961	445	4	0.31413	0.52698	9500	1
KIF21B	6	0.841443	0.0047919	0.019997	446	5	0.6071	0.7525	13633	1
PDHX	8	1.03596	0.0047949	0.020012	447	5	0.42641	0.63561	11510	2
SFRP5	6	0.662759	0.0048362	0.020149	448	5	0.99648	0.99648	18239	0
ABCB4	6	0.358454	0.0048441	0.020176	449	5	0.99845	0.99843	18306	0
PLEKHJ1	6	14.0947	0.0048569	0.020228	450	4	0.0446	0.13575	2701	1
RAD54L2	6	0.513201	0.004862	0.020243	451	5	0.96095	0.96153	17530	0
MTX1	6	0.848489	0.0048788	0.020313	452	2	0.744	0.84144	15252	1
KDM2A	6	0.412139	0.004894	0.020362	453	5	0.91169	0.91789	16688	1
BIN3	6	2.74897	0.0049314	0.020494	454	3	0.091736	0.2326	4360	2
MYPOP	6	0.557186	0.0049419	0.020535	455	5	0.89819	0.90878	16495	1
FBXO47	6	0.681404	0.004955	0.020587	456	4	0.7308	0.83722	15164	1
ATP13A4	6	3.45051	0.0049552	0.020589	457	3	0.23148	0.43461	7848	1
C6orf106	6	0.772839	0.0049666	0.020627	458	4	0.74919	0.84312	15271	1
THBS3	6	0.585738	0.0049984	0.020741	459	4	0.88563	0.90102	16364	1
MMAA	6	0.611429	0.0050216	0.020824	460	3	0.9275	0.93005	16912	1
FBXW7	14	1.63386	0.0050386	0.020886	461	9	0.099905	0.24832	4617	3
CTAGE1	6	10.8458	0.0050517	0.020943	462	5	0.069286	0.18835	3628	1
ERN2	6	2.16415	0.0050746	0.021031	463	3	0.047947	0.14312	2834	3
SLC16A2	6	0.662184	0.0050782	0.021048	464	5	0.96199	0.96253	17551	0
PMEL	6	6.73514	0.0050832	0.021068	465	5	0.12421	0.29353	5431	1
PPP6R3	6	0.416178	0.0050893	0.021086	466	5	0.99282	0.99273	18154	0
GOLGA8M	5	0.630769	0.0051133	0.021175	467	3	0.70278	0.81894	14815	1
TMX1	6	0.512013	0.0051434	0.021297	468	4	0.90081	0.91046	16520	1
ZNF616	6	1.03886	0.0051744	0.021417	469	2	0.34038	0.55527	10007	3
IL13RA2	6	0.612152	0.0051861	0.021461	470	5	0.92159	0.92529	16815	1
SEBOX	6	3.02944	0.0051892	0.021471	471	4	0.25188	0.458	8261	1
DDX47	6	11.6861	0.0051946	0.021486	472	1	0.0031929	0.01513	437	3
PITPNM3	6	0.829102	0.0052419	0.021642	473	3	0.63418	0.77085	13967	2
PRAMEF14	6	2.0268	0.0052472	0.02167	474	3	0.41857	0.63082	11429	2
SEMA4D	6	0.562324	0.0052709	0.021755	475	5	0.82602	0.87171	15822	1
CYP2S1	6	0.765325	0.0052788	0.021782	476	5	0.63444	0.77102	13971	1
TMEM191B	6	4.18998	0.0052876	0.021813	477	5	0.19315	0.38955	7079	1
MAD2L1	6	0.574035	0.0052939	0.021834	478	4	0.83286	0.87464	15875	1
CHD7	6	0.693824	0.0053123	0.021888	479	4	0.59021	0.74106	13435	2
HLA-F	6	0.815818	0.0053182	0.021908	480	4	0.48413	0.67208	12170	2
FRG2B	6	0.576273	0.0053182	0.021908	481	4	0.86646	0.89069	16169	1
RUNDC1	6	1.01475	0.0053222	0.021927	482	3	0.15709	0.34604	6358	3
GFI1B	6	0.576351	0.0053359	0.021979	483	5	0.96309	0.96361	17569	0
CREB3	6	0.649	0.005358	0.022063	484	5	0.92533	0.92825	16875	1
RPL35A	2	0.110005	0.005362	0.022075	485	2	0.99464	0.99457	18195	0
ARF3	6	2.69082	0.0053696	0.02211	486	3	0.12282	0.29101	5385	2
THEM5	6	0.983301	0.0053736	0.022123	487	5	0.41294	0.62737	11369	1
PON2	6	0.465172	0.0054558	0.022456	488	4	0.97086	0.97105	17729	0
THRSP	6	2.79275	0.0054558	0.022456	489	3	0.15676	0.34564	6351	3
RFESD	6	0.467937	0.0054558	0.022456	490	4	0.99492	0.99488	18204	0
HECTD3	6	0.606793	0.0054968	0.022609	491	4	0.81606	0.8675	15748	1
STX5	6	8.27667	0.0055103	0.022662	492	2	0.0018177	0.009146	304	4
NOS3	6	0.499998	0.0055111	0.022666	493	5	0.99478	0.99474	18200	0
HEYL	6	0.861886	0.0055629	0.022859	494	2	0.61652	0.75891	13744	2
CD6	6	1.0279	0.0055653	0.022867	495	3	0.36789	0.58434	10549	1
CKLF	4	0.716332	0.0055985	0.023004	496	3	0.5988	0.74687	13538	1
RPL37A	4	0.392173	0.005615	0.023059	497	4	0.99439	0.9943	18194	0
TMC4	6	0.758026	0.0056221	0.02308	498	3	0.45238	0.65202	11795	1
UBXN7	6	0.614306	0.0056343	0.02312	499	5	0.72946	0.83681	15152	1
WHSC1L1	6	0.552194	0.0056608	0.023225	500	4	0.98666	0.98664	18030	0
SIGLEC6	6	0.867646	0.0056843	0.023309	501	4	0.45372	0.65286	11818	2
RASSF3	6	0.618803	0.0056904	0.023335	502	4	0.8519	0.88349	16026	1
UPF3A	6	0.520327	0.0057089	0.023405	503	4	0.9141	0.91964	16713	1
NGRN	6	17.8788	0.00571	0.02341	504	4	0.026834	0.093044	1952	2
SUV420H2	6	1.04445	0.0057207	0.023454	505	1	0.36772	0.58415	10545	3
PRDM16	6	0.747465	0.0057873	0.02367	506	4	0.7319	0.83757	15174	1
DNAJC17	6	0.830385	0.0057996	0.023709	507	2	0.89551	0.907	16461	1
TRMT1	6	0.992862	0.0057996	0.023709	508	2	0.57423	0.73045	13225	2
GDPD1	7	21.7192	0.0058123	0.023768	509	5	0.01245	0.047604	1077	2
APC	6	0.938315	0.0058243	0.023803	510	3	0.39469	0.61234	11100	2
LMAN2L	6	0.703032	0.0058445	0.023872	511	4	0.71228	0.82586	14949	2
ACTR10	6	1.02159	0.0058539	0.023909	512	2	0.54487	0.7111	12896	1
TMEM208	6	0.623496	0.0058563	0.023917	513	4	0.97968	0.97971	17906	0
IL17REL	6	0.770586	0.0058615	0.023934	514	4	0.60362	0.75012	13590	2
INTS7	6	0.547664	0.0058737	0.023978	515	4	0.95195	0.95278	17353	0
BZW2	6	0.927876	0.0058785	0.024001	516	3	0.49018	0.67588	12249	2
ACLY	6	1.6747	0.0058861	0.02403	517	3	0.24828	0.45394	8203	1
NUP214	6	0.757351	0.0059162	0.02413	518	5	0.52986	0.70127	12718	1
ABHD17B	6	0.671928	0.0059169	0.024133	519	4	0.74516	0.84182	15258	1
PXYLP1	6	0.638818	0.0059311	0.024183	520	3	0.97324	0.97337	17783	0
XKR9	6	1.01303	0.0059357	0.024204	521	2	0.25676	0.46348	8366	3
TRIM50	6	1.07869	0.0059366	0.024207	522	4	0.35381	0.56948	10286	1
PADI2	6	0.678485	0.0059619	0.024282	523	4	0.68993	0.80971	14668	1
CEP85	6	1.61275	0.0059837	0.024349	524	3	0.22837	0.43092	7808	3
MSANTD4	6	0.659109	0.0060154	0.024461	525	5	0.85967	0.88727	16105	1
BRD8	6	2.0685	0.0060723	0.024657	526	4	0.36232	0.57852	10443	2
ZFYVE27	6	1.21662	0.0060734	0.02466	527	5	0.30826	0.52049	9377	1
ZBTB8OS	5	8.59928	0.0060843	0.02469	528	4	0.09616	0.24111	4512	1
GNG3	5	4.34469	0.0060885	0.024707	529	2	0.11205	0.27135	5052	2
RASGRP4	6	1.18093	0.0060888	0.02471	530	2	0.24252	0.44729	8079	2
BMP6	6	0.683982	0.0060894	0.024712	531	4	0.75725	0.84579	15325	1
ANGPTL3	6	0.921476	0.0061044	0.02476	532	3	0.6041	0.75044	13596	1
SC5D	5	0.961483	0.0061289	0.024858	533	2	0.48943	0.67541	12238	2
USP38	6	0.64095	0.0061641	0.024978	534	3	0.98306	0.98306	17961	0
PIDD1	6	0.680978	0.0061703	0.024999	535	5	0.87506	0.89516	16253	1
DUSP2	6	0.639375	0.0061896	0.025063	536	5	0.99762	0.99762	18294	0
C11orf70	7	0.667636	0.0062058	0.025118	537	4	0.73036	0.83708	15159	2
AUP1	6	0.507789	0.0062274	0.025198	538	5	0.92266	0.92613	16833	1
ERI2	6	0.958642	0.0062466	0.025272	539	1	0.41547	0.62891	11392	2
HES3	6	0.616967	0.0062478	0.025275	540	4	0.91636	0.92134	16746	1
CBX3	6	0.53806	0.0062682	0.025354	541	4	0.9724	0.97258	17764	0
PCDH1	6	0.608355	0.0062737	0.025369	542	5	0.87411	0.89468	16242	1
ZPR1	6	7.99675	0.0062844	0.025404	543	4	0.1033	0.25489	4753	1
SEC62	6	4.4192	0.006299	0.025453	544	3	0.18616	0.38109	6949	1
ACTL8	6	0.708119	0.0062991	0.025453	545	3	0.84911	0.88215	15998	1
PIH1D1	6	0.456111	0.0063173	0.025528	546	5	0.99762	0.99762	18260	0
TMEM128	6	0.569086	0.0063362	0.0256	547	4	0.97292	0.97307	17776	0
SLC38A1	6	0.802436	0.0063517	0.02564	548	1	0.93509	0.93667	17051	1
SLC12A5	6	0.8877	0.0063785	0.02574	549	4	0.31756	0.53069	9570	2
IL17RA	6	0.998738	0.0063931	0.02579	550	4	0.35988	0.57599	10397	2
LCE1B	4	0.721221	0.0064163	0.025867	551	2	0.72144	0.83261	15068	1
COG5	6	0.613791	0.0064298	0.025923	552	4	0.70363	0.81955	14823	1
S100A7L2	6	0.59705	0.0064714	0.026073	553	4	0.93239	0.93419	16994	1
MTERF4	6	16.626	0.0065094	0.026206	554	3	0.032504	0.10858	2230	3
BLVRA	6	0.666546	0.0065233	0.026255	555	4	0.88597	0.9012	16369	1
ABCB5	8	0.694149	0.0065312	0.026285	556	4	0.85053	0.88284	16015	1
WDR81	6	1.59426	0.006562	0.026395	557	4	0.2252	0.42721	7744	1
ITCH	6	1.40771	0.0065702	0.026421	558	3	0.084247	0.21799	4095	3
KRT6B	6	0.578273	0.0066262	0.02661	559	5	0.90163	0.91103	16531	1
LRP2BP	6	0.7194	0.0066277	0.026616	560	4	0.70919	0.82358	14901	1
PTPN9	6	0.773947	0.0066331	0.026635	561	4	0.48549	0.67294	12188	1
ENTPD3	6	0.925362	0.0066671	0.02675	562	2	0.67635	0.80021	14487	2
ATL3	6	0.75647	0.006717	0.026922	563	3	0.83145	0.874	15867	1
PHF19	15	7.71346	0.0067382	0.026991	564	8	0.06729	0.1842	3552	6
PPARGC1B	6	0.554337	0.0067583	0.027062	565	4	0.78262	0.8547	15494	1
ARHGAP26	6	3.84176	0.0067722	0.0271	566	2	0.22268	0.42426	7715	3
BEND7	6	0.861182	0.0067753	0.027108	567	5	0.49274	0.6775	12284	1
NDUFAB1	6	0.595774	0.0067888	0.027159	568	3	0.93432	0.93595	17036	1
SHFM1	3	0.14703	0.0068119	0.027241	569	3	0.99319	0.99311	18163	0
RPF1	6	0.898385	0.0068248	0.027284	570	3	0.60211	0.74909	13572	2
ORC5	8	0.769097	0.0068638	0.027448	571	5	0.41942	0.63132	11436	2
LPCAT3	6	7.05948	0.0068773	0.027506	572	2	0.041313	0.12857	2552	3
MRGBP	6	0.628063	0.0068784	0.027508	573	4	0.61037	0.75475	13672	2
FBXO36	6	0.564006	0.0068813	0.027516	574	4	0.82715	0.87219	15835	1
IL22RA2	11	1.13802	0.0068891	0.027541	575	4	0.15558	0.34418	6326	5
EPM2AIP1	6	0.576314	0.0068894	0.027542	576	4	0.61249	0.75622	13696	2
NKX6-3	6	1.37686	0.0068894	0.027542	577	2	0.29146	0.50207	9062	2
FZD4	6	0.524739	0.0068894	0.027542	578	4	0.99606	0.99604	18225	0
SLC7A8	6	7.98847	0.0069293	0.027678	579	4	0.10586	0.25973	4836	2
SERPINA2	6	5.79224	0.0069299	0.027679	580	1	0.084482	0.21846	4104	2
TTF1	7	7.71283	0.0069429	0.027726	581	3	0.026528	0.092115	1917	2
BZRAP1	6	17.7118	0.006967	0.02781	582	3	0.026834	0.093044	1950	1
TMEM109	6	3.28951	0.0069824	0.02787	583	2	0.039683	0.12493	2500	4
CPSF4L	6	0.618323	0.0070071	0.027961	584	5	0.90669	0.91443	16608	1
FAR2	6	0.722026	0.0070349	0.02807	585	4	0.54998	0.71445	12947	1
ARF6	6	0.871012	0.0070692	0.028199	586	3	0.35198	0.56762	10258	3
CAV3	6	1.04463	0.0070792	0.028237	587	5	0.46151	0.65772	11909	1
PROCR	6	1.06458	0.0070875	0.028263	588	2	0.56347	0.72335	13088	2
USP4	6	0.739975	0.0070908	0.028271	589	2	0.87761	0.89656	16278	1
ATP6V1E2	6	0.834459	0.0071287	0.028425	590	3	0.47963	0.6692	12107	1
G3BP2	6	1.17425	0.00714	0.028459	591	2	0.37264	0.58928	10646	1
NT5C1A	6	0.985455	0.0071425	0.028469	592	4	0.28533	0.49539	8953	2
TRAF3IP3	6	1.03455	0.0071662	0.028561	593	4	0.35791	0.57387	10365	1
UPB1	6	8.54186	0.0071721	0.028582	594	3	0.068941	0.18761	3620	3
KCNJ11	6	0.597618	0.0071725	0.028584	595	5	0.94475	0.94579	17223	0
A2ML1	6	0.689022	0.0071765	0.028601	596	4	0.96557	0.966	17615	0
ATF1	6	0.98419	0.0071926	0.02865	597	2	0.28893	0.49937	9020	3
TRAPPC3	11	3.02877	0.0071951	0.028657	598	7	0.28718	0.4974	8988	2
DNM3	6	0.585078	0.0071991	0.028669	599	5	0.93739	0.93875	17097	1
SCMH1	6	0.457909	0.0072045	0.028696	600	5	0.95374	0.95449	17384	0
PEX3	6	1.38621	0.0072048	0.028697	601	2	0.10466	0.25746	4808	3
PEX16	6	1.07203	0.0072286	0.028777	602	4	0.30892	0.52121	9385	1
C3orf36	6	1.13559	0.0072451	0.028847	603	3	0.22531	0.42732	7746	2
BTBD7	14	0.782086	0.007264	0.028911	604	9	0.78703	0.85631	15522	2
PDCD7	6	0.880442	0.0072832	0.028977	605	5	0.46935	0.66268	11988	1
ZNF224	6	0.936721	0.0072944	0.029017	606	4	0.42627	0.63553	11508	2
CALN1	6	0.640285	0.0072976	0.029027	607	4	0.80224	0.86206	15628	1
GAB1	6	1.08038	0.0073128	0.029083	608	5	0.36876	0.58522	10570	1
C15orf62	6	0.865211	0.0073141	0.029088	609	3	0.66039	0.78903	14272	1
CCL18	5	0.742127	0.0073554	0.029228	610	3	0.58531	0.73781	13369	2
STMN3	6	0.687011	0.0073597	0.029246	611	5	0.99762	0.99762	18268	0
MICB	6	8.14852	0.0073636	0.029257	612	3	0.1033	0.25489	4744	1
PPP2R5E	6	0.803941	0.007364	0.02926	613	4	0.56991	0.72759	13170	1
TSPAN8	6	0.613915	0.0073691	0.02928	614	4	0.8862	0.90133	16373	1
RBP3	6	0.55309	0.0073803	0.029308	615	4	0.93705	0.93844	17088	1
DNAAF1	6	12.6613	0.0073856	0.029326	616	3	0.054353	0.15689	3056	1
TM4SF5	6	0.560964	0.0074027	0.029386	617	4	0.99388	0.99379	18186	0
REL	6	0.584114	0.0074295	0.029482	618	5	0.81953	0.86894	15770	1
TRAPPC11	6	1.92349	0.0074668	0.029619	619	4	0.28925	0.49972	9027	2
MED1	6	0.679987	0.0074829	0.029667	620	5	0.82107	0.86959	15782	1
CCDC96	6	0.887312	0.0075204	0.029815	621	4	0.54435	0.71076	12885	1
TMTC4	6	1.42046	0.0075288	0.029845	622	5	0.19595	0.39284	7147	1
MRPL37	6	1.55242	0.0075288	0.029845	623	4	0.25946	0.46658	8426	1
ARMC7	9	0.652123	0.0075328	0.029861	624	5	0.78757	0.85652	15524	1
COX6C	3	0.266492	0.0075538	0.029938	625	3	0.99245	0.99235	18147	0
PYGM	6	1.04817	0.0075574	0.02995	626	3	0.45773	0.65534	11864	1
C1RL	6	1.32013	0.0075602	0.029958	627	2	0.3516	0.56725	10246	1
INTS6	17	3.12216	0.0075717	0.030004	628	8	0.20751	0.40654	7393	4
HAS2	6	0.506928	0.0075732	0.030007	629	5	0.99854	0.99852	18310	0
PFN1	6	1.41282	0.0075937	0.030081	630	4	0.28297	0.49281	8908	1
ENTPD4	6	0.589306	0.0075958	0.030085	631	4	0.99563	0.99562	18219	0
DGCR8	6	0.55597	0.0075996	0.030099	632	4	0.90143	0.91089	16528	1
GPR20	6	0.621125	0.0075998	0.0301	633	5	0.99314	0.99306	18161	0
NUDT16L1	6	0.652573	0.0076128	0.030136	634	4	0.70474	0.82036	14842	2
KLK2	9	0.661761	0.0076129	0.030136	635	6	0.82071	0.86944	15778	2
CSK	6	0.86765	0.0076313	0.030213	636	4	0.30906	0.52135	9387	2
KRTAP4-1	6	9.65023	0.0076313	0.030213	637	4	0.080431	0.21052	3985	1
TMEM223	6	0.576226	0.0076413	0.030253	638	5	0.90044	0.91023	16518	1
DUSP3	6	0.886305	0.0076653	0.030332	639	2	0.61912	0.7607	13786	2
MEGF11	6	0.701521	0.0077132	0.030495	640	5	0.71017	0.8243	14916	1
TBC1D29	6	2.01006	0.0077178	0.030513	641	3	0.36232	0.57852	10451	1
BNIP3	6	0.750409	0.007727	0.030542	642	5	0.59508	0.7444	13496	1
C4B_2	12	0.806367	0.007728	0.030548	643	8	0.46643	0.66082	11958	2
ISL1	6	0.598544	0.0077356	0.030572	644	5	0.97613	0.97623	17845	0
CD200R1	9	0.691882	0.0077594	0.030656	645	6	0.94675	0.94773	17255	1
IDO2	6	0.549215	0.0077654	0.030675	646	4	0.98649	0.98646	18026	0
TSGA13	6	1.14978	0.0077703	0.030689	647	1	0.44588	0.64792	11708	2
DBF4B	6	0.814474	0.0077704	0.03069	648	3	0.65805	0.78745	14249	2
PDS5A	6	0.468098	0.0077765	0.030714	649	5	0.98823	0.98822	18064	0
LAPTM4B	6	0.53892	0.0077792	0.030722	650	5	0.84887	0.88204	15995	1
RPL13	6	0.914624	0.0077874	0.030746	651	2	0.71017	0.82431	14917	2
MRPL4	6	0.430312	0.0078046	0.03081	652	5	0.97213	0.97231	17757	0
SMARCAD1	6	0.874777	0.0078101	0.030823	653	3	0.37984	0.59681	10789	1
TCEB2	6	0.748393	0.0078228	0.030864	654	3	0.81263	0.86611	15718	1
SHISA7	6	1.1866	0.0078278	0.030885	655	5	0.30577	0.51774	9330	1
ZNF780B	6	0.646597	0.0078314	0.030892	656	4	0.92929	0.93153	16937	1
ZNF37A	6	0.852267	0.0078448	0.03094	657	4	0.58804	0.73959	13405	1
ZNF136	6	0.546882	0.0078552	0.030979	658	5	0.99762	0.99762	18298	0
MRPS18A	6	5.21845	0.0078554	0.03098	659	4	0.15877	0.34807	6389	2
ACTB	6	8.35552	0.0078554	0.03098	660	3	0.029445	0.10086	2078	3
TCEANC	6	0.881403	0.0078753	0.031054	661	3	0.61732	0.75944	13756	1
CALR3	6	0.877708	0.0078868	0.031095	662	4	0.46394	0.65923	11936	2
UQCR11	4	0.380052	0.0078906	0.031108	663	4	0.99211	0.99202	18142	0
SRL	6	0.724682	0.0079236	0.03124	664	2	0.93645	0.93788	17073	1
SLFN12L	6	0.566867	0.0079312	0.031262	665	4	0.99482	0.99477	18203	0
DTWD2	8	0.601563	0.0079603	0.031364	666	6	0.97722	0.97726	17863	0
ZNF281	6	4.97608	0.0079775	0.031428	667	4	0.1632	0.35348	6472	1
F8A2	6	1.14647	0.0079803	0.031434	668	2	0.23294	0.43631	7905	3
F8A3	6	1.14647	0.0079803	0.031434	669	2	0.23294	0.43631	7906	3
F8A1	6	1.14647	0.0079803	0.031434	670	2	0.23294	0.43631	7904	3
PPFIA3	6	0.580183	0.0080252	0.031581	671	5	0.98352	0.98352	17970	0
PNP	6	10.122	0.00804	0.031635	672	4	0.078532	0.20677	3942	2
ACVR1	6	3.02531	0.0080429	0.031643	673	5	0.25188	0.458	8283	1
PLSCR2	7	0.774847	0.0080509	0.031675	674	5	0.54555	0.71155	12903	1
GAS2L2	6	0.664202	0.0080666	0.031731	675	5	0.94882	0.94971	17295	0
RGS5	9	1.04218	0.008073	0.031752	676	7	0.49487	0.67887	12302	2
MED23	6	3.15394	0.0081378	0.031973	677	3	0.25188	0.458	8281	2
SUPT4H1	5	43.8039	0.0081433	0.031991	678	2	0.0046159	0.020482	548	3
CDT1	6	0.667352	0.0081494	0.032014	679	5	0.54563	0.7116	12904	1
ALKBH7	6	0.898128	0.0081645	0.032071	680	2	0.39267	0.61021	11058	3
SYCE1	6	0.833098	0.0081751	0.032102	681	3	0.61394	0.75718	13713	1
MAP9	6	1.1525	0.0081903	0.032148	682	2	0.19374	0.39029	7109	3
ZFAND5	6	0.580149	0.0082111	0.032221	683	4	0.99762	0.99762	18286	0
MED25	6	0.642261	0.0082148	0.032235	684	5	0.98622	0.98619	18017	0
ACTG1	6	0.682157	0.0082223	0.032254	685	2	0.97364	0.97379	17795	0
ETV6	6	0.673039	0.0082571	0.032379	686	5	0.80663	0.86376	15660	1
BACH2	6	0.771055	0.0082656	0.03241	687	4	0.7221	0.83308	15078	1
EIF4EBP1	6	0.559024	0.0082688	0.032424	688	4	0.95091	0.95175	17332	0
ZNF549	6	0.567754	0.0082751	0.032455	689	5	0.99037	0.99033	18101	0
TOPBP1	6	0.867162	0.0082769	0.03246	690	4	0.33356	0.54792	9892	2
CWC15	6	2.706	0.0082804	0.032473	691	2	0.067536	0.18471	3585	4
TMEM247	6	6.68112	0.0083261	0.032633	692	5	0.1274	0.29936	5520	1
SPRY3	6	0.860862	0.0083431	0.032691	693	3	0.59934	0.74722	13545	2
SSBP3	6	3.89702	0.0083478	0.032709	694	3	0.21459	0.41485	7524	2
TOR3A	6	0.553311	0.0083516	0.032721	695	5	0.97363	0.97377	17794	0
PRICKLE3	6	0.777214	0.0083528	0.032724	696	5	0.86324	0.88904	16132	1
MFAP2	6	4.75309	0.0083561	0.032732	697	4	0.17445	0.36698	6716	1
SLC35D2	7	6.86193	0.0083583	0.032737	698	5	0.12557	0.29599	5469	1
NOXO1	6	0.585382	0.008362	0.032752	699	4	0.98913	0.98911	18079	0
PTGER4	6	0.663315	0.008365	0.032761	700	5	0.63155	0.769	13930	1
TRUB1	6	1.0719	0.0084002	0.032883	701	2	0.59717	0.74575	13524	2
ABRA	6	1.01462	0.0084351	0.033013	702	2	0.063295	0.17584	3406	4
XPOT	6	1.26035	0.0084351	0.033013	703	3	0.30885	0.52113	9384	2
GPR156	6	0.8511	0.008441	0.033028	704	4	0.57339	0.7299	13216	2
ZC3H7B	6	0.665075	0.0084817	0.033169	705	3	0.66999	0.7958	14402	2
SH3GLB2	6	0.766042	0.0084828	0.033172	706	5	0.70898	0.82342	14897	1
LRCH4	6	0.778411	0.0085341	0.033361	707	4	0.71102	0.82492	14933	2
CYP39A1	10	10.7035	0.0085426	0.033398	708	6	0.047742	0.14267	2829	3
SUPT16H	6	13.8471	0.0085988	0.033588	709	4	0.029445	0.10086	2087	2
ANKRD34B	6	0.504335	0.0085988	0.033588	710	5	0.99762	0.99762	18247	0
SMARCA4	6	0.665121	0.0086101	0.033622	711	4	0.98075	0.98077	17926	0
FAM96B	6	8.63482	0.0086367	0.033714	712	4	0.057402	0.16333	3192	2
NFE4	6	0.518942	0.0086509	0.033767	713	4	0.92027	0.92429	16789	1
ZNF345	6	5.3003	0.0086509	0.033767	714	3	0.15877	0.34807	6388	2
FBXW5	6	18.0281	0.0086626	0.033815	715	2	0.02748	0.094985	1983	4
AP2B1	6	0.406025	0.0087101	0.033954	716	5	0.98384	0.98384	17974	0
SOS2	6	0.805283	0.0087113	0.033957	717	4	0.70872	0.82324	14890	2
BLMH	6	0.685418	0.0087318	0.034025	718	4	0.96321	0.96373	17572	0
RHBDL3	6	0.620831	0.0087398	0.034054	719	5	0.952	0.95285	17355	0
DUSP18	6	1.20291	0.0087675	0.034149	720	2	0.32042	0.53375	9625	1
TSPAN9	6	0.612605	0.0087802	0.0342	721	5	0.7837	0.85509	15502	1
C6orf1	6	0.671191	0.0087859	0.034225	722	5	0.9653	0.96576	17608	0
OBSCN	6	0.662455	0.0087954	0.034258	723	5	0.9848	0.98478	17995	0
LSM14B	6	0.787277	0.0088018	0.034271	724	5	0.82607	0.87173	15823	1
CHP1	6	0.668271	0.0088258	0.034361	725	4	0.51567	0.69217	12547	2
ZMYM3	6	12.2407	0.0088513	0.034447	726	5	0.0573	0.1631	3174	1
UIMC1	6	0.679013	0.0088722	0.034525	727	4	0.94893	0.94982	17297	0
SEC11C	6	1.92103	0.0088725	0.034527	728	2	0.31785	0.531	9574	3
BAG4	6	0.47614	0.0088791	0.034548	729	4	0.99762	0.99762	18258	0
TRIM64C	6	2.93273	0.0088972	0.03461	730	4	0.13918	0.32028	5924	2
ZNF280A	6	16.329	0.0089249	0.034713	731	3	0.03502	0.11439	2318	2
DARS2	6	0.952285	0.0089276	0.034722	732	3	0.53289	0.70327	12761	2
CLDN15	6	0.980575	0.0089303	0.034727	733	3	0.48205	0.67077	12141	2
ENHO	5	0.641478	0.0089494	0.03479	734	4	0.77141	0.85068	15428	1
PLCXD3	6	0.523749	0.0089698	0.034865	735	5	0.98763	0.98762	18053	0
KLHL18	6	0.613447	0.0089724	0.034877	736	5	0.70971	0.82398	14911	1
RNF126	6	0.738347	0.0089886	0.034935	737	3	0.83419	0.87524	15885	1
POP5	6	0.724815	0.0089942	0.034953	738	4	0.75871	0.84627	15339	1
SCGB1A1	6	11.1436	0.0090037	0.034983	739	3	0.067443	0.18451	3573	2
CCDC91	6	4.11559	0.0090158	0.035026	740	2	0.21459	0.41485	7537	2
CYP1A2	6	4.00788	0.0090298	0.035075	741	2	0.21459	0.41485	7525	2
UXS1	6	1.3517	0.0090365	0.035095	742	3	0.38511	0.60234	10902	2
TNRC6C	6	1.01529	0.0090461	0.035132	743	3	0.34291	0.55802	10062	3
KATNBL1	5	0.525647	0.0090787	0.035242	744	3	0.88382	0.89998	16348	1
RANBP2	6	4.37504	0.0090823	0.035259	745	3	0.19315	0.38955	7071	1
SQSTM1	6	0.665856	0.0090973	0.035315	746	5	0.76012	0.84674	15351	1
SERF1A	6	0.647225	0.0090982	0.035318	747	3	0.94413	0.94521	17210	0
SERF1B	6	0.647225	0.0090982	0.035318	748	3	0.94413	0.94521	17211	0
SMIM24	6	3.34153	0.0091018	0.035334	749	5	0.23148	0.43461	7864	1
BEAN1	14	1.77649	0.0091317	0.035433	750	8	0.34529	0.56053	10111	4
ZC3H3	6	0.67226	0.0091347	0.035445	751	5	0.58738	0.73915	13396	1
ARHGDIG	6	0.597425	0.0091872	0.035637	752	5	0.88393	0.90004	16349	1
TRIM17	6	0.588902	0.0091967	0.035663	753	4	0.99178	0.99171	18137	0
RDH10	6	0.573447	0.0092137	0.035719	754	5	0.9208	0.92469	16802	1
QPRT	6	0.897661	0.0092153	0.035725	755	3	0.32839	0.54232	9775	2
WDR74	6	2.2373	0.0092281	0.035779	756	5	0.17105	0.36295	6619	1
PANK1	6	0.80142	0.0092934	0.03599	757	5	0.49536	0.67916	12307	1
MIPEP	6	0.633417	0.009304	0.036034	758	4	0.89985	0.90985	16512	1
TMEM132C	6	0.941168	0.009304	0.036034	759	3	0.32548	0.53923	9723	2
DNAJC8	6	11.1247	0.009304	0.036034	760	3	0.078279	0.20623	3912	3
EIF1AX	6	0.510501	0.009304	0.036034	761	3	0.99762	0.99762	18264	0
BAHD1	6	0.659474	0.009304	0.036034	762	4	0.6503	0.78204	14160	2
C6orf222	6	0.597563	0.0093378	0.036151	763	5	0.97761	0.97764	17873	0
SMURF1	6	0.680226	0.0093445	0.036176	764	3	0.68465	0.80599	14602	2
CTSD	6	0.689384	0.0093571	0.036224	765	5	0.83071	0.87369	15863	1
LIG3	6	0.841606	0.009379	0.036297	766	3	0.38962	0.60701	10994	3
COL19A1	6	0.539098	0.0093964	0.036363	767	5	0.94584	0.94685	17240	0
EXOC8	6	20.5317	0.009397	0.036366	768	3	0.0079892	0.032477	783	3
ADAMTS4	6	0.613962	0.0094067	0.036402	769	3	0.90762	0.91505	16627	1
IFNA17	5	1.12152	0.0094146	0.036425	770	4	0.29047	0.50102	9046	1
NPBWR2	6	0.580271	0.0094242	0.036457	771	4	0.95022	0.9511	17318	0
RPTOR	6	0.588019	0.0094284	0.036466	772	5	0.99762	0.99762	18257	0
PGBD4	6	3.57756	0.0094293	0.036468	773	5	0.22268	0.42426	7694	1
ALKBH6	6	0.559241	0.0094378	0.036494	774	5	0.68445	0.80587	14599	1
ERLEC1	6	0.788165	0.0094418	0.036511	775	5	0.51322	0.69059	12518	1
PATE3	6	0.883315	0.0094494	0.036533	776	3	0.41496	0.62862	11386	2
PPOX	6	0.563759	0.0094599	0.03656	777	5	0.99264	0.99255	18149	0
CENPN	8	0.743265	0.0094903	0.036678	778	3	0.9507	0.95155	17328	1
SERPINA7	6	1.54986	0.0095018	0.036721	779	1	0.24486	0.45001	8137	2
IMPG2	6	0.69486	0.0095095	0.036752	780	4	0.53606	0.70538	12790	2
PRSS16	6	0.757838	0.0095491	0.036903	781	4	0.69948	0.81664	14775	1
ZBTB44	6	1.2296	0.0095721	0.036979	782	3	0.14631	0.33286	6126	3
BPGM	6	0.825147	0.0095792	0.037007	783	4	0.57896	0.73365	13281	2
MRPL33	2	0.323711	0.0095961	0.03708	784	2	0.9904	0.99038	18103	0
HYKK	6	4.06967	0.0096112	0.037121	785	5	0.19991	0.39752	7217	1
PITX3	6	0.53356	0.0096203	0.037151	786	5	0.99762	0.99762	18273	0
ANKS6	6	2.14	0.0096474	0.037241	787	4	0.36232	0.57852	10449	2
LRRC6	6	0.807512	0.0096591	0.037274	788	2	0.97348	0.97361	17787	0
ZNF140	6	0.543173	0.0096975	0.037406	789	5	0.99244	0.99234	18146	0
SATB1	6	1.57445	0.0096987	0.037412	790	2	0.13498	0.31284	5794	2
KCNC1	6	0.520058	0.0097064	0.037433	791	5	0.99634	0.99634	18234	0
RAB11B	6	7.45194	0.0097187	0.037479	792	4	0.13105	0.30589	5641	2
DUSP27	6	0.738563	0.0097363	0.037538	793	3	0.92105	0.92486	16804	1
C2orf15	5	0.500721	0.0097678	0.037655	794	4	0.96614	0.96655	17630	0
CTPS2	6	0.982074	0.0098164	0.037823	795	4	0.4323	0.6393	11564	1
USP5	6	4.26006	0.0098232	0.037846	796	5	0.18616	0.38109	6948	1
CMTM2	6	1.41913	0.0098306	0.037872	797	4	0.25554	0.46209	8346	1
PDE12	6	1.16346	0.0098688	0.038012	798	4	0.33051	0.54461	9824	2
ANTXRL	6	0.734943	0.0098729	0.038024	799	5	0.65615	0.78612	14230	1
ADAMTSL3	6	0.597994	0.0098779	0.03804	800	4	0.94986	0.95076	17313	0
PSMB1	6	1.15469	0.0098796	0.038045	801	3	0.14532	0.33113	6100	2
BCO1	6	1.48842	0.0098796	0.038045	802	3	0.026053	0.090668	1887	3
CTSH	6	0.778245	0.0098891	0.038079	803	4	0.55188	0.71575	12966	1
TDO2	6	0.522114	0.0099042	0.038127	804	5	0.996	0.99598	18224	0
LRRC4	6	0.73912	0.0099058	0.038131	805	4	0.49169	0.67682	12275	1
LIMK1	6	1.02532	0.0099212	0.038178	806	2	0.48242	0.67103	12147	1
EHD1	6	1.12073	0.0099251	0.038195	807	3	0.23884	0.44303	8008	3
PDGFRL	6	0.88774	0.00993	0.038207	808	4	0.38966	0.60706	10997	2
TMEM150B	6	0.670912	0.0099635	0.038329	809	4	0.81531	0.86719	15744	1
WDR88	6	0.825207	0.01	0.038445	810	5	0.45365	0.65282	11815	1
MAP1LC3B2	4	0.651797	0.010004	0.03846	811	2	0.71353	0.82681	14965	1
FA2H	6	0.603977	0.010013	0.038495	812	5	0.88809	0.90248	16386	1
SMIM13	6	0.718371	0.010022	0.038522	813	3	0.87507	0.89516	16254	1
GDPD3	6	0.793265	0.010026	0.038538	814	3	0.6741	0.79862	14449	2
MAPK8IP3	6	1.02406	0.010028	0.038543	815	3	0.41517	0.62874	11390	1
GPR4	6	0.816254	0.010041	0.038586	816	5	0.68006	0.80282	14531	1
SLC22A11	6	1.01662	0.010078	0.038701	817	3	0.49415	0.67841	12295	1
INTS3	6	0.562738	0.010083	0.038717	818	4	0.99762	0.99762	18274	0
VPS13A	6	0.749689	0.010131	0.038878	819	4	0.76452	0.84824	15385	1
SLC39A3	6	1.02978	0.010138	0.038897	820	4	0.40218	0.62015	11239	2
RPS6KA1	6	5.51931	0.01016	0.038966	821	2	0.15464	0.34303	6314	1
CCNI2	6	0.822236	0.010183	0.039038	822	3	0.78879	0.857	15534	1
AP2A2	6	0.778392	0.010215	0.03914	823	5	0.73914	0.83988	15221	1
HERC1	6	0.729025	0.010227	0.039183	824	4	0.58966	0.74069	13425	2
SIGLEC11	6	0.911243	0.010243	0.039242	825	4	0.50475	0.68517	12418	2
TMEM221	6	0.527655	0.01025	0.039267	826	4	0.99323	0.99315	18164	0
SNAPC4	6	1.22204	0.010268	0.039341	827	5	0.35292	0.56858	10275	1
PITRM1	6	9.69888	0.010288	0.039407	828	4	0.082376	0.2143	4058	2
ZNF845	6	0.564555	0.010304	0.039466	829	5	0.99762	0.99762	18296	0
TMEM259	6	0.879363	0.010327	0.039547	830	2	0.34829	0.56374	10174	3
KCNC3	6	0.83376	0.010329	0.039552	831	3	0.39474	0.6124	11102	3
PLIN3	6	0.868294	0.01034	0.039593	832	2	0.48378	0.67187	12166	2
SMIM1	6	0.599126	0.010388	0.039756	833	4	0.73555	0.83872	15199	1
ZNF230	6	0.548535	0.01039	0.039762	834	5	0.97423	0.97436	17802	0
DHX29	6	0.888703	0.010392	0.039765	835	4	0.51249	0.69014	12508	2
CD247	6	0.631078	0.010436	0.039922	836	5	0.99387	0.99378	18185	0
IL1B	6	0.672623	0.010445	0.039955	837	4	0.92845	0.93084	16926	1
FASN	6	0.447908	0.01045	0.039972	838	5	0.98693	0.98689	18038	0
WDR41	6	0.690202	0.010456	0.039994	839	4	0.91589	0.92096	16739	1
ICMT	6	7.62485	0.010498	0.040144	840	4	0.1115	0.27034	5026	1
TCEB3CL	18	0.909157	0.010499	0.040149	841	8	0.49976	0.68196	12376	7
FXYD3	14	0.847368	0.010502	0.040162	842	9	0.58196	0.73563	13321	3
LBR	6	15.5524	0.010518	0.040222	843	4	0.036712	0.11823	2376	2
UCHL5	6	2.05869	0.010526	0.040243	844	3	0.18402	0.37847	6897	1
FANCC	6	0.500257	0.010546	0.040316	845	5	0.94117	0.94237	17162	0
KRIT1	6	1.08778	0.01055	0.040331	846	1	0.11097	0.26936	5012	4
SLC25A32	6	0.737008	0.010569	0.040398	847	5	0.94925	0.95015	17304	0
OSER1	6	0.616073	0.010576	0.040418	848	4	0.95771	0.95838	17467	0
DAGLA	6	0.615522	0.010587	0.040454	849	5	0.99295	0.99285	18158	0
CFD	6	0.702668	0.010599	0.040501	850	4	0.72367	0.83424	15101	2
MSL2	6	1.14156	0.010602	0.040512	851	3	0.16346	0.35378	6487	3
RYR2	6	0.823748	0.010608	0.040536	852	5	0.75104	0.84373	15283	1
CASS4	6	0.735584	0.010612	0.040548	853	5	0.80668	0.86377	15661	1
TRIB2	6	0.665945	0.010621	0.040589	854	4	0.83547	0.87581	15897	1
PEBP1	6	3.6511	0.010636	0.040646	855	4	0.10958	0.26679	4968	2
DFNA5	6	19.5117	0.010655	0.040708	856	2	0.0036644	0.016911	476	4
SAMM50	6	1.49045	0.010707	0.040893	857	2	0.33206	0.54627	9857	2
PRPF4B	6	3.24497	0.01071	0.040902	858	3	0.25188	0.458	8288	2
AQP4	6	0.632324	0.010721	0.040949	859	4	0.69046	0.81009	14676	1
DDC	8	0.763798	0.010735	0.040996	860	6	0.71064	0.82464	14930	1
GABRG2	6	0.908006	0.01076	0.041081	861	3	0.31836	0.53153	9581	2
RBMXL3	6	1.23699	0.010769	0.041114	862	3	0.33484	0.54931	9906	2
BCL11A	6	0.892702	0.010812	0.041261	863	2	0.60935	0.75405	13664	2
SNAI3	6	0.603983	0.010833	0.041325	864	3	0.98829	0.98829	18065	0
ELMSAN1	6	0.585491	0.010842	0.041359	865	5	0.95598	0.95668	17434	0
AZGP1	6	0.847828	0.010864	0.041437	866	2	0.8112	0.86554	15705	1
HIVEP1	6	7.60845	0.010865	0.041438	867	5	0.1115	0.27034	5037	1
C2orf80	6	0.809443	0.010907	0.041576	868	3	0.48493	0.67258	12180	1
DCANP1	6	0.503926	0.010914	0.041599	869	5	0.88609	0.90126	16371	1
SRP72	6	1.17474	0.010921	0.04162	870	5	0.34213	0.55718	10042	1
KRT78	6	0.577782	0.010935	0.041668	871	5	0.988	0.98799	18061	0
P2RX5	6	0.750413	0.010962	0.041761	872	3	0.71698	0.82931	15014	2
C19orf57	6	24.4619	0.010965	0.041772	873	3	0.004415	0.019729	534	2
FCAMR	6	0.604959	0.010969	0.041785	874	4	0.70008	0.81708	14780	2
CNPY2	6	0.787721	0.010978	0.041816	875	3	0.82921	0.87306	15847	1
PDE4DIP	24	5.15973	0.010992	0.041867	876	11	0.13556	0.31391	5815	7
REG4	9	12.2519	0.011003	0.041906	877	6	0.038565	0.12243	2455	1
SLC2A5	6	1.11974	0.011005	0.041916	878	4	0.39113	0.6086	11028	1
CAPN6	6	1.32899	0.011021	0.041978	879	1	0.17118	0.36309	6622	3
TRIM38	6	0.640375	0.011074	0.04215	880	3	0.78077	0.85405	15476	1
UCHL3	6	3.44835	0.011093	0.042222	881	4	0.23148	0.43461	7857	1
GALNS	6	0.814845	0.011108	0.042277	882	5	0.45174	0.6516	11789	1
ACADL	6	0.999032	0.011126	0.042333	883	4	0.37595	0.59276	10703	2
GLIS1	6	1.27023	0.011144	0.042396	884	4	0.12471	0.29442	5448	2
FAM71F1	6	0.675787	0.011147	0.042402	885	3	0.90817	0.91543	16638	1
ITGA3	6	0.738326	0.011178	0.042497	886	4	0.71352	0.8268	14963	1
PPP6C	8	1.04319	0.0112	0.042577	887	5	0.47846	0.66847	12093	2
RGS21	3	0.790212	0.011228	0.042684	888	1	0.7076	0.82243	14873	1
RC3H2	6	2.09402	0.011236	0.042704	889	4	0.18901	0.38454	6999	1
PSMG1	6	0.470402	0.011236	0.042704	890	4	0.89232	0.90505	16431	1
GKN2	6	0.636935	0.011236	0.042704	891	4	0.71182	0.82552	14944	1
MS4A15	6	0.865761	0.011262	0.042795	892	3	0.38059	0.59759	10804	2
CCDC51	6	0.737029	0.011282	0.042856	893	4	0.65065	0.78229	14167	1
PLS3	6	0.642398	0.011283	0.042859	894	5	0.96146	0.96202	17538	0
TPPP	6	3.63072	0.011298	0.04291	895	4	0.22268	0.42426	7712	2
HLCS	6	0.67769	0.011299	0.042912	896	5	0.94819	0.94914	17282	0
MRPL22	8	4.12253	0.011324	0.042998	897	4	0.17139	0.36335	6627	2
PDSS2	6	0.737975	0.01133	0.043013	898	5	0.92866	0.93101	16929	1
SULT2A1	6	0.705306	0.011331	0.043016	899	3	0.70095	0.81767	14793	2
FAM231A	5	2.81999	0.011332	0.04302	900	3	0.25292	0.45913	8313	1
C6orf62	5	0.43556	0.011332	0.04302	901	4	0.76912	0.84987	15420	1
ABCA10	6	0.587004	0.011346	0.043066	902	5	0.99856	0.99855	18311	0
EIF4ENIF1	6	0.684211	0.011348	0.043071	903	3	0.89228	0.90503	16429	1
NDRG4	6	0.713547	0.011354	0.043089	904	4	0.59741	0.74592	13528	1
DHRS2	6	0.613099	0.01138	0.043174	905	5	0.77344	0.85141	15438	1
COL3A1	6	0.707898	0.011388	0.043199	906	3	0.91896	0.92327	16776	1
KLHDC7B	6	2.10867	0.011408	0.043271	907	2	0.21095	0.41058	7460	3
TCHHL1	6	0.931249	0.01142	0.043315	908	3	0.538	0.70665	12813	2
C1orf234	6	0.653182	0.011427	0.043333	909	5	0.85541	0.88518	16064	1
PANX1	6	0.795258	0.011435	0.04336	910	5	0.61378	0.75709	13709	1
PIP4K2B	6	0.707283	0.011466	0.043468	911	4	0.929	0.93128	16932	1
DIAPH1	6	0.83308	0.011493	0.043553	912	3	0.60997	0.75447	13669	2
CLCN7	6	0.771805	0.011539	0.0437	913	5	0.88677	0.90168	16375	1
RITA1	6	0.870571	0.011545	0.043719	914	1	0.88364	0.89989	16345	1
ZNF441	6	0.528051	0.011551	0.043739	915	5	0.88359	0.89985	16344	1
PKD2	6	0.713011	0.011577	0.043827	916	5	0.63103	0.76865	13921	1
POLR2E	6	0.463722	0.011584	0.043852	917	4	0.99762	0.99762	18280	0
SUSD1	6	0.48979	0.011586	0.043854	918	5	0.99853	0.99851	18309	0
P2RX3	6	1.10141	0.011644	0.044046	919	3	0.16447	0.35501	6500	3
BCLAF1	6	3.10345	0.01165	0.044066	920	3	0.25188	0.458	8287	1
CPNE6	6	0.897913	0.011675	0.044143	921	5	0.45552	0.65397	11835	1
HORMAD1	6	0.723401	0.011677	0.044149	922	4	0.7556	0.84523	15313	1
SEC22B	6	1.86915	0.011679	0.044156	923	2	0.44163	0.64524	11660	1
RHOU	6	0.706147	0.011699	0.044229	924	5	0.85228	0.88366	16031	1
STK10	6	0.655603	0.011702	0.044238	925	4	0.95267	0.95348	17367	0
MSH5	6	0.902024	0.01171	0.044265	926	3	0.32765	0.54153	9759	3
FDX1	6	0.794212	0.011732	0.044338	927	3	0.49076	0.67623	12256	2
BSG	8	0.755218	0.011742	0.044369	928	5	0.84525	0.88033	15970	2
APLN	6	0.674194	0.011753	0.044396	929	5	0.95198	0.95282	17354	0
POU4F2	6	1.14928	0.011754	0.044402	930	4	0.28641	0.49658	8973	2
ZDHHC9	6	0.770294	0.011783	0.0445	931	5	0.86538	0.89014	16152	1
BLK	6	0.603892	0.011791	0.044532	932	5	0.9961	0.99609	18226	0
PSMA8	9	1.37822	0.011792	0.044536	933	3	0.22601	0.42814	7758	4
CAGE1	6	6.2875	0.011807	0.04459	934	2	0.0028158	0.013668	412	3
PPP1R14A	6	0.601639	0.011818	0.044626	935	5	0.95933	0.95999	17500	0
GALNT15	6	0.925018	0.011859	0.044768	936	2	0.41551	0.62894	11393	2
HSPA9	6	5.00899	0.011864	0.044789	937	3	0.1686	0.36003	6576	2
ERBB2	6	10.5995	0.011897	0.044896	938	4	0.074179	0.19811	3782	2
FBXO33	6	0.776717	0.011905	0.044921	939	4	0.68958	0.80946	14665	2
SRRM3	6	1.4668	0.011911	0.044943	940	3	0.18834	0.38374	6985	2
CYLC1	6	0.75497	0.011913	0.04495	941	5	0.95963	0.96029	17505	0
LLGL1	6	0.781986	0.011926	0.044994	942	3	0.66791	0.79436	14370	2
C15orf40	6	0.838337	0.011964	0.04512	943	2	0.54791	0.71313	12924	1
FZR1	6	0.689005	0.011977	0.045163	944	5	0.99271	0.99261	18151	0
FTL	6	0.47184	0.011981	0.045175	945	4	0.9736	0.97373	17793	0
RBPMS2	6	0.704948	0.011981	0.045175	946	3	0.62747	0.76625	13872	2
HRASLS2	6	1.61707	0.011988	0.0452	947	2	0.29837	0.50959	9193	3
RREB1	6	0.68062	0.012	0.045238	948	4	0.59326	0.74317	13474	2
SORL1	6	1.07181	0.012016	0.045295	949	1	0.3083	0.52053	9378	2
APOL4	6	1.1561	0.012036	0.045368	950	2	0.11443	0.27576	5118	3
GSTA5	6	3.49072	0.012061	0.045452	951	5	0.23148	0.43461	7845	1
CCNA1	6	1.42491	0.012068	0.045476	952	3	0.2521	0.45823	8299	3
OGFOD3	6	0.901153	0.012121	0.045657	953	4	0.30858	0.52083	9381	2
FCER2	6	0.644926	0.012129	0.045683	954	5	0.96513	0.96561	17605	0
FIGN	6	0.55877	0.012135	0.045701	955	4	0.97668	0.97674	17853	0
ANKRD44	6	4.01543	0.012153	0.045771	956	5	0.20678	0.40569	7372	1
COA3	6	0.628109	0.012263	0.046136	957	4	0.95816	0.95883	17476	0
FAM60A	6	3.25736	0.012278	0.0462	958	2	0.18373	0.37813	6888	2
TSFM	6	0.901237	0.012284	0.04622	959	4	0.47032	0.66328	11999	1
HIGD1A	4	23.8606	0.012293	0.046251	960	3	0.022325	0.079346	1658	1
CDHR5	6	0.840698	0.012324	0.046359	961	4	0.65498	0.78531	14216	1
P3H2	6	1.03039	0.01233	0.046378	962	3	0.42167	0.63271	11459	2
MXRA7	7	8.27221	0.012362	0.046484	963	5	0.093193	0.23537	4396	1
MARS	6	0.763912	0.012366	0.0465	964	4	0.66345	0.79121	14310	1
PALM2	6	0.69818	0.01239	0.046573	965	5	0.99762	0.99762	18270	0
EGFL6	6	1.06299	0.012434	0.046732	966	2	0.24949	0.45528	8225	3
S100A11	5	0.411482	0.012456	0.046805	967	4	0.87775	0.89664	16283	1
F9	6	1.47282	0.012482	0.0469	968	3	0.21061	0.41019	7454	3
SENP6	6	1.47809	0.012487	0.046917	969	2	0.29269	0.50345	9083	2
B3GNT2	6	0.643033	0.012539	0.047102	970	5	0.98709	0.98706	18043	0
TNXB	6	0.820988	0.012543	0.047115	971	4	0.41788	0.6304	11423	2
LRR1	6	0.594738	0.012556	0.047165	972	4	0.71135	0.82518	14938	1
HSFX1	6	1.26223	0.012565	0.047192	973	3	0.081243	0.21211	4021	2
HSFX2	6	1.26223	0.012565	0.047192	974	3	0.081243	0.21211	4022	2
CRHR1	6	0.650895	0.012625	0.047375	975	4	0.97701	0.97706	17857	0
SPATA25	6	0.517799	0.012632	0.047401	976	4	0.8258	0.8716	15819	1
SRP19	6	3.92861	0.012696	0.047631	977	3	0.13214	0.30785	5672	2
FAM120AOS	6	1.32568	0.012701	0.047645	978	3	0.28744	0.49772	8993	1
PSMD8	6	11.433	0.012713	0.04769	979	4	0.064672	0.1787	3467	1
DCAF17	6	0.536648	0.012723	0.047724	980	5	0.98628	0.98625	18020	0
PRUNE	6	0.696354	0.012726	0.047738	981	4	0.55463	0.71757	12994	2
ZNF768	6	0.702138	0.012729	0.047747	982	5	0.99411	0.99403	18191	0
SHBG	6	0.63014	0.012748	0.047804	983	3	0.98033	0.98036	17915	0
MITF	12	0.839639	0.012764	0.047862	984	8	0.81519	0.86714	15741	3
TIMM23B	8	15.7306	0.012779	0.047907	985	5	0.032062	0.10756	2210	3
GLT1D1	6	0.812447	0.012785	0.047927	986	5	0.73262	0.83781	15180	1
NDUFA7	6	0.934527	0.012793	0.047951	987	2	0.11327	0.27362	5075	4
ZXDC	6	1.14722	0.0128	0.047977	988	1	0.14402	0.32882	6064	4
C16orf13	8	0.686046	0.012836	0.0481	989	4	0.92771	0.93023	16918	1
CDH26	12	0.981131	0.012841	0.048112	990	7	0.32426	0.53791	9703	4
SLAMF6	6	0.69583	0.012881	0.048242	991	4	0.7124	0.82597	14951	2
SNRPD2	6	0.74632	0.012896	0.04829	992	5	0.53008	0.70143	12725	1
CCT2	6	6.52246	0.012905	0.04831	993	2	0.026824	0.093025	1934	2
HSPA4	6	0.517899	0.012916	0.048343	994	4	0.97208	0.97227	17756	0
KRT8	6	1.27046	0.012919	0.048355	995	4	0.26073	0.46797	8444	2
IRX1	6	0.846124	0.012939	0.048418	996	3	0.50556	0.68569	12433	2
PRM1	2	0.492494	0.012942	0.04843	997	1	0.71836	0.83031	15028	0
UEVLD	17	0.894853	0.012952	0.048471	998	10	0.76531	0.84849	15392	2
VPS36	6	7.48277	0.012957	0.048487	999	2	0.11933	0.28465	5277	3
CCDC27	6	0.684194	0.012959	0.04849	1000	5	0.88984	0.90351	16402	1
ERC2	6	1.06839	0.012991	0.048613	1001	3	0.38592	0.60319	10923	2
NOP9	6	7.76276	0.013014	0.048686	1002	2	0.027976	0.096449	2008	3
AURKB	6	0.625158	0.013014	0.048686	1003	3	0.84741	0.88137	15988	1
THTPA	6	17.4562	0.013043	0.048773	1004	5	0.02748	0.094985	1979	1
IFITM2	6	0.665959	0.01309	0.048923	1005	3	0.92431	0.92747	16863	1
GLYAT	7	1.07762	0.01309	0.048924	1006	3	0.43215	0.63921	11563	3
SLC34A3	6	0.661134	0.013107	0.048972	1007	5	0.85549	0.88522	16065	1
ANG	6	3.62848	0.013114	0.049001	1008	3	0.07927	0.20825	3954	2
SLC9B1	7	0.534577	0.01312	0.049019	1009	5	0.99913	0.99913	18331	0
CACNA1D	6	0.705112	0.013134	0.049069	1010	5	0.98846	0.98844	18071	0
CSRNP3	6	0.890255	0.013166	0.049181	1011	3	0.29426	0.50513	9109	2
KLRC4	5	0.554371	0.013231	0.049391	1012	4	0.98347	0.98346	17968	0
KCNS1	6	0.567072	0.013246	0.049438	1013	4	0.82225	0.8701	15788	1
NRAS	6	0.608667	0.013251	0.04946	1014	5	0.99119	0.99115	18130	0
PLA2G4C	6	0.693837	0.013255	0.049479	1015	4	0.67852	0.80176	14511	2
TMC2	6	1.11919	0.013269	0.049522	1016	3	0.2767	0.48589	8775	3
SMAD1	6	1.40134	0.013271	0.049528	1017	4	0.27103	0.47956	8655	1
KIF4A	6	2.05946	0.01328	0.049555	1018	4	0.21967	0.42077	7626	2
MPHOSPH9	6	0.813352	0.013286	0.04958	1019	4	0.38108	0.59812	10814	2
CASP10	6	0.541747	0.013295	0.049608	1020	5	0.96895	0.96925	17690	0
ZNF148	6	0.695414	0.013337	0.04975	1021	5	0.9953	0.99528	18212	0
GSK3B	6	0.608688	0.013337	0.049751	1022	4	0.98169	0.98169	17939	0
SMDT1	6	0.652605	0.013344	0.049776	1023	4	0.91315	0.91896	16705	1
C16orf58	6	0.627846	0.013405	0.049974	1024	5	0.9906	0.99057	18109	0
DYNC1I1	6	20.3431	0.013428	0.050049	1025	1	0.021007	0.07526	1608	4
DISP1	6	0.85586	0.01348	0.050223	1026	2	0.62989	0.76788	13902	2
GSC2	6	0.773506	0.013532	0.050394	1027	2	0.81384	0.86661	15725	1
ESRP1	6	0.734968	0.013534	0.050398	1028	5	0.73396	0.83822	15187	1
UBTFL1	6	0.562097	0.013564	0.050503	1029	4	0.94538	0.94641	17233	0
TSHZ3	6	0.889363	0.013585	0.050565	1030	3	0.32409	0.53772	9697	3
SKOR2	6	0.677173	0.013629	0.050708	1031	5	0.99762	0.99762	18272	0
TMEM244	6	1.23712	0.013637	0.050738	1032	2	0.20665	0.40554	7342	2
POU2F1	6	0.748251	0.013673	0.050859	1033	4	0.6049	0.75098	13605	1
COMMD4	6	0.567539	0.013688	0.050912	1034	3	0.9027	0.91171	16547	1
FAM183A	6	0.600548	0.013688	0.050912	1035	3	0.9477	0.94867	17276	0
SYT11	6	0.584146	0.013688	0.050912	1036	4	0.64116	0.77563	14056	2
KRT35	6	0.660913	0.013706	0.050974	1037	4	0.71071	0.8247	14931	2
GTF2H2C_2	12	0.660274	0.013708	0.05098	1038	6	0.99869	0.99869	18314	0
GAL	6	0.596474	0.013714	0.051005	1039	4	0.92621	0.92901	16887	1
CDK13	6	0.6385	0.013716	0.051011	1040	5	0.99762	0.99762	18299	0
NUDT13	18	1.19211	0.013739	0.051086	1041	4	0.4276	0.63637	11520	7
AGBL2	6	11.205	0.013741	0.051093	1042	2	0.024633	0.086398	1799	2
TNFRSF19	6	0.738171	0.013742	0.051098	1043	4	0.63082	0.76852	13917	2
MNAT1	6	0.567572	0.013785	0.051236	1044	3	0.98292	0.98294	17958	0
ALDH6A1	6	1.07064	0.013791	0.051252	1045	3	0.18642	0.38141	6961	3
NDUFS8	6	4.33925	0.013842	0.051417	1046	3	0.091857	0.23282	4363	2
DDX54	6	1.20718	0.013847	0.051433	1047	3	0.34757	0.56296	10162	1
CYP7A1	6	0.824109	0.013898	0.051611	1048	3	0.63212	0.7694	13939	2
FUOM	7	2.60805	0.013955	0.051803	1049	5	0.30145	0.51305	9250	1
SMIM17	6	0.67529	0.014002	0.051959	1050	3	0.99155	0.99149	18133	0
MVP	6	0.75992	0.014011	0.05199	1051	5	0.96572	0.96615	17619	0
ZNF808	6	0.539995	0.014011	0.051992	1052	4	0.98834	0.98833	18068	0
CSNK2A1	10	5.65107	0.014048	0.052111	1053	3	0.045338	0.13735	2718	4
MMP7	6	0.640792	0.014049	0.052117	1054	3	0.87166	0.89337	16220	1
C5orf63	6	0.497448	0.014054	0.052135	1055	4	0.98937	0.98935	18086	0
SLC22A25	6	1.20259	0.014055	0.052137	1056	2	0.23213	0.43537	7889	2
DUSP12	6	0.460386	0.014057	0.052144	1057	4	0.98397	0.98397	17977	0
RPS6KA2	6	0.568487	0.014075	0.052208	1058	3	0.973	0.97313	17778	0
SRPK2	6	0.65302	0.014092	0.052264	1059	4	0.87311	0.89414	16231	1
ZNF814	6	0.763752	0.0141	0.052289	1060	4	0.79097	0.85782	15545	1
RLBP1	6	0.889194	0.014101	0.052291	1061	4	0.44368	0.64651	11678	2
DDB2	6	0.552677	0.01412	0.052362	1062	5	0.99762	0.99762	18295	0
TMEM71	6	0.756641	0.014146	0.052449	1063	4	0.64939	0.78137	14142	1
SERPING1	6	0.813977	0.014159	0.052492	1064	2	0.9581	0.95878	17474	0
ALPPL2	6	2.41282	0.014166	0.052514	1065	3	0.16046	0.35017	6418	1
SERPINI2	6	0.861532	0.0142	0.05263	1066	5	0.4602	0.65691	11891	1
ARIH2	6	0.928375	0.014216	0.052686	1067	3	0.48102	0.67011	12127	2
NCAPH	6	0.527593	0.014228	0.052728	1068	5	0.99762	0.99762	18278	0
TRMT44	6	0.978228	0.014235	0.052747	1069	4	0.40743	0.62406	11304	1
PLA2G2C	6	0.628073	0.014236	0.052749	1070	5	0.99289	0.9928	18156	0
RSPO3	6	0.851883	0.014264	0.052852	1071	3	0.4259	0.63529	11502	2
PPP1R3A	6	0.90218	0.014316	0.053049	1072	2	0.62447	0.7643	13846	2
NICN1	6	7.25591	0.014341	0.053139	1073	5	0.11688	0.28025	5188	1
PRDX3	6	0.772486	0.014361	0.053209	1074	4	0.72927	0.83675	15151	1
AGRN	6	0.867897	0.014375	0.053248	1075	4	0.52867	0.7005	12708	1
BAGE3	2	0.22719	0.014393	0.053309	1076	2	0.98561	0.98558	18008	0
OVOL2	6	0.460143	0.014415	0.053386	1077	5	0.99622	0.99622	18229	0
NUP107	6	0.838631	0.01442	0.053402	1078	2	0.50399	0.68466	12412	2
ADGRF5	6	0.752192	0.014434	0.053447	1079	4	0.64494	0.77826	14101	1
CLK4	6	0.704792	0.01444	0.053464	1080	4	0.60587	0.75165	13615	1
ZMAT3	6	6.61182	0.014452	0.053509	1081	2	0.12364	0.29247	5407	4
ZNF638	6	0.980588	0.014472	0.053578	1082	2	0.43577	0.6415	11595	2
TIPARP	6	4.55759	0.014508	0.053689	1083	5	0.099679	0.24791	4612	1
LYPD5	6	0.765158	0.014528	0.053751	1084	5	0.93193	0.93378	16983	1
FAM227B	6	3.18014	0.014539	0.053788	1085	4	0.14457	0.32978	6077	1
MRPL53	6	0.974511	0.014556	0.053848	1086	3	0.47934	0.66899	12105	2
CACHD1	6	0.655386	0.014565	0.053877	1087	4	0.94454	0.94558	17220	0
PRTN3	6	0.812	0.014577	0.053921	1088	2	0.88481	0.90053	16355	1
IL13	6	0.746921	0.014578	0.053924	1089	4	0.71816	0.83017	15025	1
ARPC5	6	0.872553	0.014595	0.053983	1090	4	0.53877	0.70714	12828	2
INSL5	6	1.26002	0.014602	0.054004	1091	2	0.32983	0.54385	9808	2
MORF4L2	6	0.874892	0.014628	0.054088	1092	4	0.61504	0.7579	13728	1
PREPL	6	1.74211	0.014639	0.054125	1093	5	0.44163	0.64524	11657	1
ACP2	6	15.7375	0.01464	0.054127	1094	3	0.035764	0.11608	2341	2
SLC44A3	6	1.42929	0.014664	0.054193	1095	4	0.31413	0.52698	9507	2
CHPF2	6	0.837052	0.014681	0.05425	1096	3	0.66563	0.79275	14337	2
SLC9B2	6	0.635341	0.014684	0.054262	1097	5	0.99851	0.99849	18308	0
ENKUR	6	0.804842	0.0147	0.054311	1098	5	0.76709	0.84915	15405	1
ZNF202	6	0.822518	0.014734	0.054412	1099	2	0.68783	0.80822	14638	2
MSL1	6	0.740271	0.014794	0.054628	1100	5	0.76707	0.84914	15404	1
WNT11	6	0.763993	0.014837	0.054766	1101	2	0.92787	0.93037	16919	1
SLC26A4	6	0.937281	0.014838	0.054769	1102	2	0.60137	0.74858	13564	2
SELENBP1	6	0.759668	0.014859	0.054841	1103	5	0.62827	0.76679	13882	1
SPATA3	6	3.4217	0.014887	0.054927	1104	4	0.15257	0.34049	6264	2
GREM2	6	1.22038	0.01489	0.054939	1105	1	0.30251	0.51423	9272	3
PRAMEF16	6	0.690527	0.014907	0.054991	1106	5	0.92202	0.92563	16823	1
PRAMEF17	6	0.690527	0.014907	0.054991	1107	5	0.92202	0.92563	16824	1
ARHGAP11A	15	14.5607	0.014932	0.055084	1108	6	0.016162	0.059931	1311	7
RBX1	6	4.89801	0.014936	0.055101	1109	2	0.17445	0.36698	6709	2
PRAMEF7	6	1.83813	0.014941	0.055114	1110	3	0.22499	0.42696	7739	3
RPRD1B	6	0.791432	0.014942	0.055118	1111	4	0.63491	0.77135	13988	1
MS4A12	6	0.67802	0.014947	0.05513	1112	4	0.91956	0.92376	16783	1
LHX4	6	0.61054	0.014952	0.055145	1113	5	0.97917	0.9792	17902	0
APOC1	6	0.559134	0.014975	0.055222	1114	5	0.96058	0.96119	17524	0
PCGF5	6	0.594235	0.014995	0.05528	1115	3	0.97819	0.97825	17884	0
EDA	6	0.721326	0.015015	0.05536	1116	5	0.922	0.92561	16821	1
CNKSR1	6	9.10204	0.015024	0.055395	1117	5	0.089536	0.22835	4271	1
TBC1D3B	3	0.380416	0.01504	0.055457	1118	3	0.98496	0.98492	17996	0
DCST2	6	0.726294	0.015074	0.055559	1119	4	0.9066	0.91437	16607	1
TM6SF1	6	0.629705	0.015106	0.055668	1120	5	0.96286	0.96336	17565	0
ESRRG	6	0.675857	0.015127	0.055725	1121	3	0.97899	0.97901	17900	0
PLK4	6	0.753331	0.015142	0.055769	1122	3	0.71196	0.82562	14946	2
PHB	6	0.598068	0.01515	0.055799	1123	3	0.99762	0.99762	18279	0
SLC30A3	6	0.767373	0.015151	0.055801	1124	4	0.68636	0.80723	14622	1
IL15RA	6	4.38977	0.015154	0.055813	1125	3	0.19315	0.38955	7081	1
RTL1	6	0.585938	0.015154	0.055813	1126	5	0.97144	0.97163	17739	0
PRKCD	6	3.45709	0.015156	0.05582	1127	4	0.23148	0.43461	7875	2
GBAS	6	0.620609	0.015191	0.05593	1128	5	0.987	0.98696	18040	0
JMJD1C	6	0.582718	0.015223	0.056035	1129	5	0.84803	0.88166	15992	1
ATL2	6	0.456826	0.015236	0.056074	1130	4	0.98391	0.98391	17975	0
ANKUB1	6	0.648475	0.015243	0.0561	1131	5	0.90497	0.91327	16582	1
PDC	7	0.747771	0.01525	0.056124	1132	3	0.91321	0.91901	16706	1
COX7A2	5	5.02565	0.015257	0.056137	1133	2	0.16961	0.36124	6597	2
PLK5	6	5.10595	0.015265	0.056161	1134	2	0.1686	0.36003	6572	1
ODF3	6	1.11312	0.015272	0.056184	1135	5	0.31846	0.53163	9585	1
KRTAP9-8	6	12.6722	0.015308	0.056301	1136	3	0.0573	0.1631	3182	3
KRTAP9-4	6	0.922288	0.015308	0.056301	1137	2	0.59106	0.74164	13450	1
KRTAP9-2	6	1.69874	0.015308	0.056301	1138	2	0.24447	0.44956	8124	3
ACOX2	6	0.680549	0.015369	0.056517	1139	3	0.71948	0.83116	15041	2
NXF5	6	0.808325	0.015388	0.056581	1140	5	0.80539	0.86328	15645	1
ZNF484	6	1.10844	0.015412	0.056661	1141	3	0.3843	0.6015	10883	2
SPIN1	6	0.887811	0.015422	0.056695	1142	3	0.51493	0.69168	12539	1
VRTN	6	0.839182	0.015435	0.056739	1143	3	0.58018	0.73442	13296	1
TOM1L2	6	0.754858	0.015458	0.056809	1144	5	0.6413	0.77573	14058	1
MUSTN1	5	0.782575	0.015472	0.056849	1145	3	0.64989	0.78173	14150	1
SP2	6	11.7627	0.015489	0.056894	1146	2	0.050918	0.14957	2944	2
DNAJA1	6	5.12611	0.015494	0.056908	1147	3	0.1686	0.36003	6577	2
ERCC4	6	0.955546	0.015497	0.056919	1148	3	0.51397	0.69108	12525	1
ZFYVE19	6	0.550066	0.015511	0.056966	1149	4	0.93623	0.93767	17070	1
GGA2	6	1.00092	0.015516	0.056985	1150	3	0.23674	0.44065	7971	2
AQP5	6	0.668152	0.015521	0.057007	1151	5	0.9883	0.98829	18066	0
KLF14	6	2.93181	0.015568	0.057186	1152	4	0.17082	0.36267	6617	2
TAAR9	6	0.648832	0.015568	0.057186	1153	4	0.91587	0.92094	16738	1
TBCCD1	6	1.14134	0.01559	0.057262	1154	2	0.18808	0.38342	6982	2
LMOD3	6	4.67439	0.015613	0.057343	1155	3	0.18052	0.37428	6843	1
DNAJB12	6	0.516559	0.015615	0.057349	1156	4	0.98983	0.98983	18094	0
GPA33	6	1.032	0.015621	0.057365	1157	1	0.31719	0.5303	9565	2
AMMECR1L	6	0.598993	0.015632	0.057405	1158	4	0.99116	0.99112	18126	0
GLB1L3	6	0.971785	0.01566	0.057501	1159	2	0.3302	0.54429	9817	3
C11orf87	6	0.821682	0.01566	0.057501	1160	5	0.56648	0.72533	13124	1
SUPT3H	12	3.19816	0.015696	0.057623	1161	5	0.061941	0.173	3360	7
CASC3	6	0.907436	0.015725	0.057705	1162	3	0.66917	0.79521	14390	1
C2CD2	6	0.903213	0.015738	0.057741	1163	3	0.83331	0.87484	15878	1
KRT1	6	1.34512	0.015753	0.057802	1164	5	0.32563	0.53939	9727	1
CD300LF	6	0.646989	0.015772	0.057863	1165	5	0.90513	0.91338	16584	1
GPR180	6	0.849922	0.015777	0.057875	1166	4	0.45533	0.65385	11832	2
FAM83F	6	0.696388	0.015791	0.057922	1167	5	0.89117	0.90432	16416	1
EED	6	3.40711	0.015805	0.057963	1168	4	0.097284	0.2433	4540	2
ECHS1	6	1.33402	0.015817	0.057989	1169	3	0.23843	0.44257	7996	3
ENPP5	6	0.836195	0.015824	0.058015	1170	3	0.66821	0.79456	14375	2
METTL8	6	2.81143	0.015832	0.058044	1171	2	0.063177	0.1756	3400	3
IL4	6	0.807328	0.01585	0.058098	1172	4	0.34325	0.5584	10073	2
MTG1	6	0.802733	0.015873	0.058182	1173	4	0.51307	0.69049	12516	1
NIP7	6	4.44777	0.01588	0.058209	1174	3	0.18616	0.38109	6944	1
SLC39A6	6	0.82984	0.015912	0.058309	1175	5	0.6199	0.76121	13795	1
NFU1	12	5.12587	0.015951	0.058432	1176	4	0.067543	0.18473	3586	6
DOHH	6	0.982523	0.016016	0.058628	1177	4	0.29185	0.50252	9070	2
EIF3CL	6	4.94755	0.016029	0.05867	1178	3	0.064384	0.17811	3442	2
AZI2	8	0.928984	0.016035	0.058692	1179	4	0.37702	0.59392	10726	3
WSB1	6	1.89107	0.016038	0.058698	1180	1	0.1046	0.25735	4805	4
GLRX	6	1.2454	0.016068	0.058785	1181	4	0.30491	0.51682	9314	1
COL6A3	6	1.1344	0.01609	0.058862	1182	1	0.25613	0.46275	8358	3
RNF113A	6	0.803738	0.016099	0.058895	1183	3	0.65265	0.78366	14189	1
SLC8A3	12	12.7847	0.016105	0.058911	1184	4	0.019524	0.070637	1526	4
PITPNM2	6	0.879329	0.016118	0.058959	1185	5	0.58794	0.73953	13403	1
TMEM241	6	0.960061	0.016142	0.059041	1186	2	0.51798	0.69364	12583	2
ZNF862	6	0.713213	0.016154	0.059083	1187	4	0.71876	0.83061	15038	1
MLLT3	6	12.5966	0.016175	0.059152	1188	3	0.055663	0.15973	3122	2
DEFB115	6	1.62906	0.016194	0.059205	1189	2	0.037158	0.11926	2390	4
C16orf91	6	2.90384	0.016249	0.059389	1190	4	0.14888	0.33597	6178	1
RFK	6	1.01278	0.016257	0.059419	1191	2	0.25617	0.4628	8359	3
KCNT1	6	9.03559	0.016326	0.059664	1192	4	0.058959	0.1666	3252	2
BOLL	8	0.850313	0.016341	0.059712	1193	6	0.67329	0.79804	14442	2
SGPL1	6	0.682479	0.016373	0.059815	1194	4	0.90315	0.91199	16556	1
FOSL2	6	0.803959	0.016403	0.059915	1195	2	0.86004	0.88745	16109	1
HTR2C	6	0.916337	0.016431	0.060006	1196	3	0.50105	0.68281	12385	2
GTF2E1	6	7.42115	0.016435	0.060014	1197	4	0.11688	0.28025	5199	2
RBM4	12	1.81329	0.016452	0.060065	1198	8	0.21339	0.41343	7496	2
PPAT	6	0.919644	0.016455	0.060076	1199	2	0.50319	0.68415	12404	2
COL5A2	6	3.66321	0.016479	0.060156	1200	3	0.22268	0.42426	7690	1
EXOC4	6	0.6128	0.016503	0.060236	1201	5	0.84749	0.88141	15989	1
MUC13	6	0.968242	0.016507	0.060257	1202	3	0.45627	0.65442	11846	2
ELP5	6	2.87111	0.016523	0.0603	1203	3	0.1132	0.27349	5071	3
SPIN3	6	0.804208	0.016559	0.060416	1204	3	0.70171	0.81819	14801	1
MEI1	6	0.655023	0.016567	0.060442	1205	3	0.97702	0.97706	17858	0
SDHC	16	11.0927	0.016567	0.060443	1206	5	0.0055354	0.023843	616	5
THSD4	6	2.66646	0.016568	0.060446	1207	3	0.18874	0.3842	6993	2
MTMR1	6	0.811011	0.016611	0.060596	1208	3	0.34432	0.55951	10096	3
CST9L	6	4.28808	0.016612	0.060596	1209	4	0.19315	0.38955	7074	1
NPTN	6	1.02291	0.016612	0.060598	1210	3	0.30498	0.51689	9315	2
ABI1	6	0.512334	0.016622	0.060632	1211	4	0.88568	0.90105	16365	1
ATF7IP	6	1.07446	0.016663	0.060767	1212	3	0.53006	0.70141	12723	1
RC3H1	6	0.706905	0.016671	0.060787	1213	4	0.60621	0.75188	13619	2
HNF4G	6	0.555587	0.016673	0.060794	1214	5	0.99762	0.99762	18277	0
FBXW4	6	0.53535	0.016684	0.060832	1215	5	0.98785	0.98784	18057	0
SPTAN1	6	1.02847	0.016716	0.060947	1216	2	0.245	0.45017	8140	2
NPR1	6	0.664354	0.016717	0.06095	1217	5	0.87101	0.89303	16214	1
MCFD2	7	5.05837	0.016738	0.061015	1218	4	0.17357	0.36592	6677	2
PPP1R15A	6	0.575849	0.016745	0.061041	1219	4	0.99362	0.99353	18178	0
FGFR4	6	7.21427	0.016768	0.061109	1220	3	0.11933	0.28465	5271	2
LRRC63	6	0.856052	0.016771	0.061121	1221	5	0.57154	0.72871	13194	1
PSMC3	6	3.56538	0.016783	0.061159	1222	3	0.068195	0.18605	3597	3
COX10	6	2.31085	0.016783	0.061159	1223	3	0.091173	0.23151	4332	2
FECH	6	1.01721	0.016783	0.061159	1224	3	0.45225	0.65193	11794	2
EFR3A	6	1.86476	0.016829	0.061304	1225	4	0.44163	0.64524	11666	2
TMEM25	6	0.706828	0.016848	0.061365	1226	3	0.8873	0.90201	16379	1
APPL1	6	1.56887	0.016872	0.06145	1227	2	0.26069	0.46792	8441	2
NPIPB15	5	3.22683	0.01689	0.061522	1228	2	0.23776	0.44182	7988	1
TNFRSF18	6	0.807514	0.016924	0.061634	1229	4	0.65283	0.78379	14191	1
TMEM212	6	7.96262	0.016945	0.061705	1230	5	0.10586	0.25973	4839	1
NLGN3	6	1.07918	0.016947	0.06171	1231	4	0.34416	0.55935	10093	1
KRTAP10-5	6	0.920581	0.016965	0.061771	1232	3	0.49112	0.67646	12260	2
DIP2C	6	0.554777	0.016968	0.061779	1233	4	0.99838	0.99836	18304	0
IYD	6	0.636246	0.016995	0.061857	1234	3	0.93444	0.93606	17041	1
LELP1	4	1.51629	0.01702	0.061941	1235	3	0.22933	0.43206	7826	1
ATP6V1C1	6	0.618868	0.017031	0.061974	1236	4	0.6967	0.8146	14750	2
CAMK1G	6	0.980055	0.017061	0.062074	1237	3	0.31402	0.52686	9472	3
UBE2J2	6	0.733813	0.017061	0.062074	1238	2	0.59963	0.74742	13548	2
DLEC1	6	0.710372	0.017072	0.062102	1239	5	0.96551	0.96594	17613	0
FERMT1	6	1.05625	0.01708	0.062133	1240	3	0.40446	0.62217	11277	2
IER5	6	6.64567	0.017083	0.062145	1241	4	0.075838	0.20143	3845	2
EDDM3B	6	0.620386	0.017089	0.062163	1242	5	0.99594	0.99592	18223	0
MREG	6	0.822165	0.017091	0.062167	1243	5	0.86134	0.88809	16117	1
UPF3B	6	0.625077	0.017104	0.062205	1244	4	0.97022	0.97043	17711	0
AQP10	6	19.5049	0.01713	0.06229	1245	4	0.004415	0.019729	536	2
DZIP1L	6	0.770163	0.01714	0.062315	1246	5	0.80974	0.86496	15687	1
ANXA2	6	0.56307	0.017163	0.0624	1247	4	0.89866	0.90908	16499	1
SCN7A	6	14.9835	0.017188	0.06248	1248	3	0.018845	0.068478	1488	2
SPG21	6	0.648851	0.017194	0.062504	1249	5	0.74807	0.84273	15267	1
IRF3	8	2.60982	0.017232	0.062624	1250	3	0.32085	0.53421	9631	3
KCTD1	6	7.47197	0.017237	0.062638	1251	3	0.11688	0.28025	5192	3
N6AMT2	6	0.68406	0.017256	0.062694	1252	4	0.98626	0.98623	18019	0
MYCBP2	6	1.30724	0.01726	0.062705	1253	2	0.42798	0.6366	11523	2
ZNF771	6	0.744043	0.017278	0.062764	1254	3	0.64791	0.78031	14127	2
FKBP3	6	0.533376	0.017295	0.062816	1255	4	0.89108	0.90427	16415	1
POLG2	6	4.09952	0.017323	0.062911	1256	4	0.20211	0.40012	7265	2
U2AF1L4	6	0.578434	0.017324	0.062912	1257	5	0.98688	0.98684	18036	0
NAA60	6	1.04262	0.017341	0.062965	1258	1	0.2295	0.43226	7828	3
PILRA	6	1.17237	0.017393	0.063131	1259	1	0.31631	0.52933	9541	3
TEX10	6	1.04898	0.017431	0.063247	1260	2	0.53682	0.70587	12802	2
HIST1H2AD	6	0.782992	0.017448	0.063294	1261	3	0.80896	0.86466	15680	1
CLEC4A	8	0.73623	0.017475	0.063389	1262	5	0.77324	0.85135	15437	1
ZFP14	6	1.8598	0.017497	0.063457	1263	1	0.28991	0.50043	9038	2
RNF10	6	0.950765	0.017506	0.063482	1264	4	0.39373	0.61134	11078	2
APOE	6	1.01967	0.017571	0.063693	1265	3	0.39203	0.60953	11043	3
PPP1R32	6	0.73296	0.017587	0.063745	1266	5	0.97198	0.97216	17753	0
TMEM139	6	0.951536	0.017597	0.06378	1267	5	0.52616	0.69888	12675	1
HIST1H1D	6	0.63623	0.017627	0.063875	1268	5	0.96629	0.96669	17633	0
LONRF2	6	7.0927	0.017629	0.063883	1269	3	0.12192	0.28936	5355	2
CCDC102B	6	0.589714	0.017639	0.063916	1270	5	0.97566	0.97576	17837	0
WIF1	6	0.586574	0.017661	0.063984	1271	4	0.91175	0.91793	16689	1
NAT2	6	0.70518	0.017678	0.064041	1272	5	0.99762	0.99762	18263	0
FUNDC2	6	1.73728	0.017709	0.064147	1273	4	0.44163	0.64524	11658	1
G6PC	6	17.3672	0.017714	0.064162	1274	4	0.028202	0.097166	2017	1
NFATC1	13	5.93516	0.01778	0.064377	1275	6	0.13486	0.31264	5789	5
TRPM2	6	0.791981	0.017792	0.064414	1276	2	0.95454	0.95527	17404	0
PPIL3	6	0.798834	0.017807	0.064466	1277	4	0.61527	0.75807	13732	1
C14orf119	6	0.654501	0.017809	0.064473	1278	3	0.99476	0.99471	18198	0
TNFRSF17	6	1.20601	0.017861	0.064649	1279	2	0.3803	0.59729	10799	2
SP100	6	0.850009	0.01792	0.064838	1280	2	0.58005	0.73434	13292	2
MGRN1	6	0.886006	0.017934	0.06488	1281	4	0.43881	0.64345	11629	1
CFAP52	6	0.650165	0.017935	0.064882	1282	4	0.8849	0.90058	16357	1
RAB7B	6	4.14781	0.01794	0.064899	1283	4	0.13214	0.30785	5683	2
ASH2L	6	0.599937	0.018042	0.06521	1284	5	0.80553	0.86334	15647	1
EGFR	6	1.04303	0.01807	0.065309	1285	2	0.48543	0.67291	12187	2
LYPLA1	12	0.651321	0.018072	0.065316	1286	8	0.99479	0.99475	18201	1
DDX60L	6	0.958807	0.018113	0.065442	1287	4	0.45241	0.65204	11797	1
SEH1L	6	0.958191	0.018121	0.065468	1288	4	0.44955	0.65022	11762	2
CRYGB	6	1.63393	0.018122	0.065471	1289	3	0.18743	0.38264	6973	3
PARVG	6	0.748704	0.018128	0.065491	1290	4	0.77542	0.8521	15448	1
ACADS	6	0.945036	0.018157	0.065573	1291	3	0.53393	0.70399	12769	2
SEPT1	6	0.874412	0.018164	0.065598	1292	5	0.4833	0.67158	12161	1
ZDHHC13	6	0.917312	0.018165	0.065603	1293	3	0.32255	0.53598	9670	3
PPFIBP2	6	1.99052	0.018174	0.065629	1294	3	0.23898	0.44321	8010	2
STARD7	6	0.838448	0.018195	0.065704	1295	5	0.76592	0.84872	15395	1
C16orf93	6	0.761226	0.018204	0.065729	1296	5	0.91836	0.92283	16772	1
CATSPER2	6	0.811163	0.018226	0.065796	1297	2	0.81019	0.86514	15691	1
METTL21A	6	0.876896	0.018241	0.065842	1298	5	0.51813	0.69372	12587	1
AASDHPPT	6	0.615284	0.018259	0.0659	1299	5	0.97889	0.97891	17896	0
CLRN1	6	0.675093	0.018272	0.065943	1300	4	0.63332	0.77023	13949	1
SAMD11	6	0.891663	0.018278	0.065972	1301	3	0.48919	0.67526	12232	2
TPRG1	6	0.635161	0.018297	0.066037	1302	5	0.96457	0.96507	17591	0
ZBED4	6	0.699082	0.018313	0.066083	1303	4	0.7985	0.86063	15599	1
LEPROTL1	6	0.731982	0.018337	0.066166	1304	5	0.8092	0.86475	15683	1
ANAPC15	6	0.686517	0.018361	0.066244	1305	2	0.9505	0.95136	17324	0
SPDYE3	3	0.348413	0.01838	0.066305	1306	2	0.95117	0.95201	17336	0
RNF11	5	0.517165	0.018401	0.066377	1307	4	0.93229	0.9341	16992	0
SPECC1L	6	1.16059	0.018434	0.066465	1308	1	0.24726	0.45273	8190	2
DDI2	6	0.56386	0.018436	0.066468	1309	4	0.9766	0.97666	17852	0
CARHSP1	6	0.681237	0.018441	0.066475	1310	4	0.93188	0.93373	16979	1
DNAJA3	6	12.1745	0.018444	0.066485	1311	4	0.069286	0.18835	3633	2
UBA7	6	0.684248	0.018475	0.066569	1312	4	0.90865	0.91575	16645	1
MALL	6	0.759735	0.018479	0.066576	1313	3	0.61915	0.76072	13787	2
FAM160B2	6	29.1848	0.018483	0.066585	1314	3	0.00012097	0.00066713	77	3
DCDC2B	6	2.40149	0.018486	0.066592	1315	1	0.11632	0.27923	5168	4
SV2C	6	1.0204	0.018495	0.066608	1316	4	0.43638	0.64189	11601	1
APOBEC3G	6	1.08293	0.018504	0.066625	1317	4	0.4008	0.61874	11209	2
CNTD2	6	0.66359	0.018508	0.066639	1318	4	0.71443	0.82744	14979	1
FAM169B	6	0.578378	0.018554	0.066759	1319	4	0.98172	0.98172	17940	0
IAH1	6	1.17894	0.01859	0.066866	1320	1	0.13924	0.32039	5927	3
TACC2	18	0.980785	0.018592	0.066871	1321	10	0.63151	0.76897	13929	5
ALG12	6	0.96116	0.018616	0.066933	1322	3	0.36704	0.58344	10526	3
KIF17	6	0.90094	0.01871	0.067181	1323	3	0.56966	0.72743	13166	2
ZFP41	6	0.714677	0.01872	0.06721	1324	3	0.8094	0.86484	15685	1
PLA2G4B	6	1.17681	0.01872	0.06721	1325	1	0.37522	0.592	10686	3
B3GNT6	6	16.6823	0.018757	0.0673	1326	4	0.031089	0.10532	2171	2
NAIF1	6	0.849724	0.018794	0.06739	1327	4	0.50866	0.68768	12470	2
GNAO1	6	0.958755	0.018832	0.067479	1328	2	0.50805	0.6873	12464	2
JMJD7	6	1.86777	0.01885	0.067521	1329	2	0.10649	0.26095	4853	4
LRRC32	6	0.783534	0.018853	0.067526	1330	4	0.61708	0.75929	13754	1
C9orf116	6	1.09824	0.018902	0.067646	1331	4	0.24886	0.45456	8215	1
PTGFRN	6	0.928774	0.018925	0.067696	1332	3	0.38785	0.60519	10958	1
TDRP	8	1.22127	0.01894	0.067729	1333	4	0.34733	0.56269	10154	3
MRPL24	6	26.1435	0.018954	0.067771	1334	1	0.00169	0.008519	289	4
ATRIP	6	0.710718	0.018968	0.06781	1335	4	0.83638	0.87622	15901	1
B3GNT5	6	1.01394	0.019006	0.067893	1336	3	0.26647	0.47444	8563	2
ARSK	6	0.597989	0.019011	0.067904	1337	4	0.82624	0.8718	15825	1
LYVE1	6	1.07777	0.019046	0.068003	1338	3	0.31819	0.53136	9576	2
SERPINB11	6	0.762325	0.019058	0.068035	1339	3	0.91472	0.92007	16723	1
HYAL3	16	1.08383	0.019059	0.068035	1340	7	0.36942	0.58592	10581	7
TCEB1	3	0.211683	0.019078	0.068081	1341	3	0.98092	0.98094	17929	0
ZNF138	10	0.729678	0.019104	0.068143	1342	5	0.85231	0.88368	16032	1
NPTX1	6	0.788845	0.01911	0.068156	1343	3	0.83471	0.87546	15890	1
CCRN4L	6	1.05205	0.019115	0.068166	1344	3	0.35201	0.56764	10260	2
IL17RB	6	1.15055	0.019162	0.068283	1345	2	0.35748	0.57342	10357	3
OPA1	6	0.517585	0.019172	0.068316	1346	4	0.99762	0.99762	18252	0
INO80C	7	1.02537	0.019181	0.068346	1347	3	0.48254	0.6711	12149	3
CRCP	8	5.55617	0.019187	0.068364	1348	4	0.045989	0.13882	2747	3
UBR3	6	0.806817	0.019214	0.068429	1349	2	0.96323	0.96375	17573	0
DISC1	14	0.796682	0.019249	0.068502	1350	7	0.73941	0.83997	15224	3
VPS9D1	6	1.51504	0.019266	0.068537	1351	2	0.21515	0.41551	7555	3
TP53I13	6	13.9078	0.019276	0.068557	1352	4	0.045465	0.13762	2728	1
C2orf16	6	0.837078	0.019318	0.068668	1353	2	0.78277	0.85477	15496	1
NPIPB9	3	0.392855	0.01933	0.068694	1354	2	0.95117	0.95201	17338	0
KRTCAP2	6	9.08697	0.01937	0.0688	1355	3	0.090547	0.2303	4311	2
TDRD7	6	0.922394	0.019422	0.068942	1356	3	0.58685	0.73882	13390	2
UNKL	15	8.02792	0.019447	0.069013	1357	9	0.064625	0.17859	3453	4
TPM1	6	1.5451	0.019467	0.069066	1358	2	0.13862	0.3193	5914	4
SFT2D2	6	0.638148	0.019474	0.069082	1359	4	0.9805	0.98052	17920	0
SMCO2	6	1.45219	0.019485	0.069103	1360	4	0.23726	0.44122	7980	1
SOX13	6	0.74265	0.019561	0.069311	1361	3	0.66814	0.79451	14374	2
PIGC	6	0.813496	0.019599	0.069395	1362	3	0.51069	0.68897	12488	2
KDM2B	6	0.615575	0.01963	0.069477	1363	3	0.98411	0.98412	17982	0
SUSD2	6	11.118	0.019632	0.069482	1364	3	0.0086855	0.034843	832	3
MSRB1	6	5.42771	0.01968	0.069608	1365	3	0.15877	0.34807	6392	2
ENTPD1	6	9.59341	0.01968	0.069608	1366	4	0.082376	0.2143	4048	1
LIMCH1	6	0.734635	0.019708	0.069678	1367	4	0.61422	0.75736	13718	2
ADAM8	6	0.781239	0.019728	0.069742	1368	3	0.6919	0.8111	14693	2
C9orf91	6	0.815861	0.01976	0.069828	1369	2	0.88116	0.89848	16320	1
DVL2	6	51.6964	0.01976	0.06983	1370	1	0.00055481	0.0030025	146	5
TCL1B	6	1.5655	0.01982	0.069977	1371	2	0.30033	0.5118	9230	2
KCNV1	6	3.42842	0.019838	0.070032	1372	2	0.22731	0.42968	7785	3
RAB5C	6	0.909414	0.019838	0.070032	1373	2	0.58016	0.73441	13295	2
MEOX1	15	2.19117	0.019852	0.070065	1374	7	0.42741	0.63625	11518	5
DEFA5	5	1.39553	0.019858	0.070081	1375	1	0.36257	0.57881	10454	2
TRIM66	6	0.609498	0.019911	0.070237	1376	4	0.82114	0.86963	15784	1
URB1	6	1.27097	0.019912	0.07024	1377	4	0.32147	0.53487	9644	1
FGL1	6	13.2321	0.019942	0.070325	1378	2	0.052131	0.1522	2985	3
FAM195B	10	0.780615	0.019971	0.070395	1379	5	0.92031	0.92432	16791	2
NPPB	6	1.12367	0.019981	0.070422	1380	3	0.1983	0.39561	7184	3
ZSCAN22	6	0.725794	0.019982	0.070424	1381	4	0.74843	0.84286	15268	1
LRRC73	6	0.554514	0.019985	0.07043	1382	4	0.99063	0.9906	18111	0
HID1	6	0.83088	0.020002	0.070479	1383	3	0.59811	0.7464	13532	1
BCR	6	9.36461	0.02002	0.070521	1384	3	0.089536	0.22835	4280	2
SHPK	6	0.852798	0.020046	0.070586	1385	2	0.39046	0.60788	11011	3
COL11A2	6	0.776798	0.020081	0.070677	1386	4	0.55872	0.7202	13033	2
SEMA4G	6	5.74454	0.020082	0.07068	1387	4	0.067443	0.18451	3578	1
SIGLEC8	6	0.710836	0.020093	0.070705	1388	4	0.77686	0.85263	15457	1
PRR19	6	0.764523	0.020093	0.070705	1389	4	0.63733	0.77303	14019	1
GHR	6	1.33294	0.020098	0.070716	1390	2	0.3252	0.53892	9719	3
TMEM189	6	0.660869	0.02015	0.070845	1391	2	0.97502	0.97511	17816	0
JADE2	6	1.02158	0.020188	0.070929	1392	4	0.48174	0.67058	12138	1
SLC8A1	6	14.4307	0.020201	0.070953	1393	4	0.042767	0.13178	2625	1
UGDH	6	0.743756	0.020202	0.070955	1394	4	0.74729	0.84247	15265	1
ADIPOR2	6	1.06157	0.020254	0.071085	1395	2	0.20242	0.4005	7273	3
AGL	6	0.749948	0.020262	0.071106	1396	4	0.71738	0.82959	15017	2
LUC7L3	6	0.680346	0.020265	0.071117	1397	4	0.60021	0.74782	13551	2
FAM132A	6	0.898018	0.020296	0.071197	1398	3	0.54755	0.71289	12921	2
AKR1B10	6	0.742411	0.0203	0.071213	1399	3	0.62703	0.76596	13870	2
MCM4	6	1.02563	0.020306	0.071226	1400	1	0.73158	0.83748	15171	1
PANX3	6	0.829467	0.020334	0.071291	1401	3	0.57434	0.73052	13227	2
CBFA2T2	6	0.602134	0.020386	0.071414	1402	4	0.86684	0.89087	16173	1
NGLY1	6	0.730053	0.020395	0.071434	1403	2	0.96022	0.96086	17512	0
RALA	6	8.70708	0.020404	0.071459	1404	4	0.093561	0.23608	4413	1
TELO2	6	1.70087	0.02041	0.071477	1405	2	0.1389	0.3198	5919	3
F5	6	1.7294	0.020421	0.0715	1406	4	0.2197	0.42079	7627	2
QRSL1	6	14.3053	0.020439	0.07155	1407	3	0.043582	0.13354	2649	1
FGF14	6	0.705678	0.020462	0.071606	1408	3	0.68386	0.80542	14590	2
SMIM10	6	0.811497	0.020465	0.071614	1409	4	0.52992	0.70132	12720	2
TFAM	6	0.881404	0.020514	0.071737	1410	3	0.55159	0.71556	12964	1
ICAM3	6	0.821544	0.020517	0.071746	1411	4	0.60357	0.75008	13588	2
P2RX2	6	0.790923	0.020535	0.071792	1412	2	0.53078	0.70187	12733	2
MOCS2	7	1.11179	0.020565	0.071864	1413	2	0.29815	0.50933	9187	3
CD86	10	1.06302	0.020576	0.071894	1414	6	0.52284	0.69676	12636	3
ZNF562	9	0.602643	0.020586	0.071914	1415	6	0.94421	0.94528	17213	1
ZNF605	6	11.4131	0.020618	0.071996	1416	4	0.065996	0.18147	3499	2
CYP46A1	6	3.33789	0.02065	0.072067	1417	3	0.25188	0.458	8294	3
DNAH7	6	1.93653	0.020666	0.0721	1418	3	0.41974	0.63151	11441	2
SCRIB	6	0.739365	0.02069	0.072157	1419	4	0.74266	0.84103	15245	1
C7orf34	6	5.38273	0.020711	0.072211	1420	2	0.080431	0.21052	3986	2
IGFL2	6	0.774598	0.020712	0.072211	1421	4	0.64411	0.77771	14090	1
SLC33A1	6	2.60741	0.020718	0.072227	1422	4	0.29524	0.5062	9120	1
NAALADL2	6	1.08269	0.020773	0.072374	1423	1	0.57851	0.73336	13271	2
CDKN1A	6	0.642042	0.020809	0.072478	1424	3	0.79274	0.85848	15559	1
SPDL1	6	1.89444	0.020825	0.072526	1425	1	0.14492	0.33042	6089	3
NFYA	6	0.678835	0.020861	0.072599	1426	4	0.96192	0.96246	17550	0
CYP3A43	11	3.40993	0.020874	0.072632	1427	6	0.17665	0.36962	6758	3
ACSL1	6	1.33712	0.020877	0.07264	1428	1	0.096852	0.24246	4529	4
ZNF566	9	1.26856	0.020894	0.072685	1429	4	0.26503	0.47279	8550	4
GPRC5C	6	0.751779	0.020906	0.072715	1430	3	0.70267	0.81886	14813	1
ETF1	6	0.747155	0.020961	0.072853	1431	3	0.70855	0.82312	14886	1
KMT2B	6	0.828368	0.020961	0.072853	1432	3	0.7102	0.82433	14919	1
KIRREL	6	0.853712	0.020977	0.072891	1433	4	0.58088	0.73488	13308	1
COG7	6	0.664508	0.020981	0.072906	1434	3	0.85855	0.88673	16095	1
IFNA7	6	0.912055	0.02105	0.073082	1435	3	0.56519	0.72448	13110	1
C2orf49	6	0.698875	0.021085	0.073158	1436	3	0.97506	0.97514	17817	0
TRIM59	6	0.840302	0.021128	0.07328	1437	3	0.61046	0.75481	13674	1
AGAP5	6	0.905274	0.021129	0.073281	1438	4	0.50614	0.68607	12446	1
CYP4F8	6	1.46367	0.021189	0.073416	1439	1	0.25458	0.461	8331	3
MSMP	6	0.674111	0.021212	0.073471	1440	4	0.72655	0.83596	15136	1
GLUL	6	0.780616	0.021217	0.073484	1441	2	0.38321	0.60036	10855	3
RPL13A	6	6.13921	0.021217	0.073484	1442	2	0.14251	0.32615	6019	2
SERPINF1	6	0.859401	0.021241	0.073554	1443	3	0.72879	0.83661	15148	1
STRIP2	6	0.962204	0.021293	0.073685	1444	3	0.37772	0.59462	10741	2
URM1	7	22.4748	0.021343	0.073797	1445	4	0.013669	0.051671	1162	2
ATP5H	6	0.61858	0.021345	0.073801	1446	3	0.99075	0.99071	18116	0
AFTPH	6	0.873605	0.02136	0.073836	1447	3	0.36663	0.58303	10521	3
MYOM3	6	0.830682	0.021364	0.073845	1448	4	0.77784	0.853	15462	1
PTCD1	6	6.5881	0.021373	0.073868	1449	2	0.10772	0.26332	4887	3
ANO4	6	0.650584	0.021387	0.073906	1450	4	0.98679	0.98675	18033	0
PLEKHA2	6	1.40277	0.021396	0.073927	1451	2	0.1746	0.36717	6726	3
RLN2	6	0.798301	0.021448	0.074054	1452	3	0.91951	0.92372	16782	1
NCAPD3	6	0.65212	0.021454	0.074067	1453	3	0.92821	0.93065	16923	1
C12orf57	10	1.44262	0.021456	0.074072	1454	5	0.44407	0.64674	11686	4
SMPD4	6	0.769973	0.02146	0.07408	1455	4	0.67988	0.8027	14528	1
SUN5	6	14.9916	0.021492	0.074166	1456	3	0.039756	0.12509	2505	1
BHMT	6	0.623547	0.0215	0.074185	1457	4	0.97274	0.9729	17771	0
SAR1B	5	0.628398	0.021515	0.074222	1458	4	0.77599	0.85232	15449	1
AGR2	6	0.806653	0.021533	0.074273	1459	4	0.53274	0.70317	12759	2
NEK5	6	6.45129	0.021548	0.074314	1460	3	0.13471	0.31238	5762	2
ZNF707	6	0.750063	0.021552	0.074327	1461	3	0.84695	0.88115	15982	1
RAB26	6	0.616991	0.021579	0.074391	1462	4	0.99762	0.99762	18266	0
BLZF1	6	0.906453	0.021604	0.074465	1463	3	0.65027	0.78202	14158	2
CDRT1	6	0.582372	0.021656	0.074608	1464	4	0.98786	0.98785	18058	0
RDH16	6	0.793001	0.021658	0.074615	1465	4	0.65295	0.78386	14195	1
ANP32B	6	0.657481	0.021665	0.074637	1466	4	0.77133	0.85065	15427	1
CORO6	6	9.31624	0.021677	0.074673	1467	3	0.089536	0.22835	4277	2
KIF1BP	6	0.978406	0.021696	0.074721	1468	3	0.23054	0.4335	7836	3
TMEM2	6	1.86483	0.021708	0.074747	1469	3	0.081761	0.2131	4034	2
C19orf40	9	6.37421	0.02174	0.074821	1470	4	0.02412	0.084859	1760	4
RAB15	6	1.59909	0.021741	0.074822	1471	4	0.3039	0.51572	9299	1
SETD9	5	1.24163	0.021763	0.074884	1472	3	0.2569	0.46367	8369	2
PECR	6	0.924013	0.021812	0.074997	1473	2	0.7115	0.8253	14941	2
ATP2B1	6	1.73229	0.021822	0.075023	1474	3	0.23675	0.44067	7972	2
CNN1	6	0.696132	0.021847	0.07509	1475	3	0.88372	0.89993	16347	1
TBC1D9	6	0.806445	0.02185	0.075094	1476	4	0.66952	0.79546	14396	1
PSME2	6	7.4891	0.021873	0.075157	1477	3	0.11688	0.28025	5197	2
CMTM7	6	1.17767	0.021998	0.075479	1478	4	0.47817	0.66829	12088	2
HGH1	6	0.880675	0.022037	0.075585	1479	3	0.63394	0.77067	13958	2
PI4K2B	6	0.69285	0.022063	0.075638	1480	4	0.90358	0.9123	16565	1
FCHO1	6	0.95532	0.022067	0.075647	1481	3	0.2098	0.40924	7435	3
HSPA6	6	0.835756	0.022067	0.075647	1482	3	0.45347	0.65271	11812	2
DENND4C	6	10.0279	0.022071	0.075654	1483	2	0.017456	0.064107	1394	3
BVES	6	0.718725	0.022116	0.075743	1484	4	0.58028	0.73449	13299	1
TXNDC17	6	0.808187	0.022122	0.075751	1485	4	0.59067	0.74138	13440	2
RIOK1	6	0.830705	0.022131	0.075774	1486	3	0.46301	0.65866	11929	1
HPD	6	0.744849	0.022187	0.075906	1487	3	0.60122	0.74849	13561	2
RPP14	6	0.595667	0.022244	0.07607	1488	3	0.97844	0.9785	17887	0
AMPD1	6	0.678192	0.022267	0.076117	1489	4	0.90767	0.91509	16630	1
AMELX	6	0.910929	0.02229	0.076186	1490	3	0.51585	0.69229	12551	2
NDUFAF7	6	0.890066	0.022305	0.076223	1491	3	0.5477	0.71299	12922	1
BRAT1	6	2.65048	0.022362	0.076351	1492	4	0.064384	0.17811	3443	2
MS4A8	6	0.866678	0.022382	0.07639	1493	2	0.71469	0.82763	14982	1
TMEM130	6	0.931388	0.022408	0.076461	1494	2	0.32283	0.53629	9676	3
TIA1	7	1.18347	0.022414	0.076474	1495	3	0.36061	0.57675	10413	2
APOBEC4	6	0.833048	0.022434	0.07653	1496	2	0.80075	0.86146	15617	1
EXOC3L4	6	0.696016	0.022445	0.07656	1497	4	0.66543	0.79262	14331	2
SZRD1	6	0.713774	0.022486	0.076662	1498	3	0.92033	0.92434	16792	1
SEPW1	5	2.25391	0.0225	0.076686	1499	3	0.34298	0.55809	10065	1
UXT	6	0.877154	0.022559	0.076832	1500	3	0.64654	0.7794	14118	2
PRAMEF8	6	1.99491	0.022564	0.076843	1501	2	0.14261	0.32632	6033	4
LDLRAD3	6	0.71346	0.022591	0.076911	1502	3	0.94532	0.94636	17232	0
UCN	6	15.1789	0.022609	0.076954	1503	4	0.0059681	0.025382	648	2
FAM83E	6	0.680572	0.022614	0.076963	1504	3	0.71824	0.83023	15027	2
MED12L	6	0.896459	0.022642	0.077029	1505	3	0.67602	0.79996	14481	2
FKRP	6	0.59822	0.022715	0.077194	1506	4	0.96448	0.96498	17589	0
RUVBL2	6	7.30225	0.022757	0.077314	1507	3	0.029445	0.10086	2077	2
ELP2	6	0.796546	0.022761	0.077324	1508	4	0.56999	0.72766	13171	1
CDCA4	6	0.896802	0.022771	0.07735	1509	2	0.67372	0.79835	14447	2
SLC22A8	6	0.750624	0.022771	0.07735	1510	2	0.72513	0.83531	15122	2
NSL1	6	2.8739	0.022786	0.077384	1511	3	0.085532	0.22055	4149	2
NOBOX	6	0.869799	0.022831	0.077512	1512	4	0.63626	0.77231	14003	1
BUB1B	6	0.761303	0.022848	0.077555	1513	3	0.85025	0.88271	16011	1
MRPL39	6	0.548643	0.022881	0.077626	1514	4	0.99762	0.99762	18287	0
HIST4H4	6	0.932206	0.022901	0.077668	1515	1	0.68439	0.80583	14598	2
YIPF7	6	0.909442	0.02294	0.077757	1516	4	0.62968	0.76773	13897	1
TMC6	6	0.624854	0.022944	0.077766	1517	3	0.96678	0.96718	17641	0
GPR75	6	0.791392	0.022984	0.077866	1518	4	0.6893	0.80927	14657	2
NAA11	6	0.662025	0.023005	0.077918	1519	2	0.98919	0.98917	18080	0
HILPDA	3	1.16597	0.023038	0.077995	1520	2	0.20893	0.4082	7419	1
TNRC6A	6	1.15531	0.023047	0.078016	1521	3	0.46876	0.66231	11983	2
NXPE3	6	0.744614	0.023056	0.078038	1522	3	0.94298	0.94412	17195	0
PTH2R	6	1.09295	0.02307	0.078072	1523	2	0.27717	0.48642	8779	3
ACSL3	6	0.987987	0.023108	0.078163	1524	2	0.51374	0.69093	12522	2
LSAMP	6	0.721616	0.023112	0.078169	1525	4	0.75308	0.8444	15294	1
C10orf82	6	0.700962	0.023139	0.078237	1526	4	0.87971	0.8977	16301	1
KIAA1644	6	1.23985	0.023158	0.078277	1527	4	0.39244	0.60997	11054	1
SLC7A5	6	0.602839	0.023168	0.078298	1528	4	0.99646	0.99646	18237	0
PNMT	6	1.81003	0.023171	0.078303	1529	3	0.080866	0.21135	4008	2
LDHC	6	2.37796	0.023186	0.078342	1530	2	0.099926	0.24836	4623	3
NANS	6	0.636484	0.023209	0.078394	1531	3	0.96741	0.96777	17661	0
SEPT10	6	0.655848	0.023209	0.078394	1532	4	0.82476	0.87115	15812	1
ASIC3	6	1.01923	0.02324	0.078466	1533	4	0.41626	0.62938	11398	1
PLXDC1	6	2.09185	0.023252	0.078496	1534	4	0.038089	0.1214	2440	2
ABHD5	6	0.837106	0.023263	0.078521	1535	4	0.64335	0.77717	14080	1
MEGF10	6	0.966519	0.023283	0.078562	1536	4	0.38126	0.5983	10816	1
ATF7IP2	7	1.35912	0.023287	0.078573	1537	1	0.15519	0.34372	6324	4
TMEM200B	6	0.801279	0.023314	0.078632	1538	4	0.5277	0.69987	12697	2
KCNK1	6	0.72469	0.023356	0.078745	1539	4	0.5833	0.73649	13341	2
SLC5A3	6	2.02266	0.023367	0.07878	1540	3	0.44134	0.64506	11651	2
KLF6	6	0.669506	0.02341	0.078883	1541	4	0.96157	0.96214	17543	0
LAMTOR5	6	0.665324	0.02342	0.078907	1542	4	0.96469	0.96518	17594	0
TUBA3E	6	0.660351	0.023462	0.079016	1543	4	0.66576	0.79285	14339	2
ZNF251	6	3.6613	0.023471	0.079031	1544	4	0.12566	0.29613	5471	2
OSBPL10	6	0.691757	0.023486	0.079077	1545	4	0.90964	0.91643	16657	1
ZMAT5	6	7.46132	0.023523	0.079174	1546	3	0.11425	0.27542	5100	1
PAN3	6	2.46128	0.02355	0.079235	1547	4	0.15266	0.3406	6265	1
TAF4B	6	0.765488	0.023576	0.079304	1548	3	0.4808	0.66997	12124	2
PAX6	6	0.858365	0.023581	0.079314	1549	3	0.27443	0.4834	8732	3
CBS	6	0.715196	0.023598	0.079355	1550	3	0.89217	0.90496	16428	1
TSPAN12	6	0.808965	0.0236	0.07936	1551	3	0.35637	0.57223	10330	3
C1orf131	6	1.16715	0.0236	0.07936	1552	2	0.32748	0.54136	9755	3
HIST2H2AA3	6	1.17411	0.023623	0.079405	1553	2	0.22635	0.42855	7768	2
HIST2H2AA4	6	1.17411	0.023623	0.079405	1554	2	0.22635	0.42855	7767	2
NTRK1	6	10.1889	0.023657	0.079478	1555	3	0.076778	0.20333	3877	1
SLC24A2	6	1.04196	0.023678	0.079531	1556	3	0.31901	0.53224	9599	3
ST3GAL6	10	1.02699	0.02371	0.079604	1557	3	0.1561	0.34484	6332	5
LRRC40	6	0.794994	0.023712	0.079608	1558	4	0.6337	0.7705	13955	2
MDH1B	6	0.834106	0.023764	0.079742	1559	2	0.545	0.71119	12897	2
RBM39	6	6.41529	0.023764	0.079742	1560	3	0.13105	0.30589	5648	1
G2E3	6	7.88023	0.023764	0.079742	1561	2	0.11425	0.27542	5097	3
RPUSD4	6	1.569	0.02377	0.079754	1562	3	0.27364	0.4825	8710	3
SFMBT1	6	0.697138	0.023935	0.080169	1563	4	0.87482	0.89503	16250	1
GABRE	6	1.10139	0.023947	0.080202	1564	3	0.37799	0.59489	10748	2
CCR2	6	0.829658	0.023974	0.080264	1565	3	0.48467	0.67242	12175	2
CDC42BPA	6	0.602883	0.023974	0.080264	1566	4	0.96243	0.96296	17559	0
VCAN	6	11.9288	0.023984	0.080285	1567	3	0.061243	0.17151	3330	2
PSAP	6	1.15499	0.023989	0.080298	1568	1	0.3493	0.56483	10195	3
C3orf58	7	1.03035	0.02401	0.080347	1569	4	0.58737	0.73914	13395	1
NEUROD1	6	2.30136	0.024047	0.08043	1570	4	0.19049	0.38636	7033	2
PHF14	6	0.688265	0.024061	0.080463	1571	4	0.95441	0.95516	17400	0
HPSE	6	0.837531	0.024064	0.08047	1572	4	0.6051	0.75113	13608	1
FCAR	14	3.36099	0.024073	0.080489	1573	4	0.11925	0.2845	5265	4
RHOV	6	0.589768	0.024093	0.080534	1574	4	0.96828	0.96861	17676	0
HFE2	6	0.809052	0.024098	0.080552	1575	4	0.7093	0.82367	14904	1
PKP4	6	12.9432	0.024111	0.080594	1576	2	0.053267	0.1546	3019	2
TTC23	6	3.56071	0.024112	0.080597	1577	3	0.05857	0.1658	3233	2
LSM5	6	8.33582	0.024112	0.080597	1578	3	0.098274	0.2452	4564	1
C10orf76	6	0.805905	0.024112	0.080597	1579	3	0.47543	0.66656	12055	1
SSMEM1	6	0.930139	0.024131	0.080638	1580	4	0.47889	0.66874	12099	1
LRRTM1	6	0.949886	0.024144	0.080668	1581	1	0.63102	0.76865	13920	2
NCKAP5	6	0.592281	0.024154	0.080692	1582	4	0.98759	0.98758	18052	0
ACO1	6	0.590565	0.024196	0.0808	1583	4	0.95066	0.95153	17327	0
ZNF844	6	1.13099	0.024229	0.080888	1584	4	0.36284	0.57908	10458	2
SH2B1	6	5.78007	0.024229	0.080889	1585	4	0.14678	0.33343	6143	1
RPS14	6	27.0758	0.024248	0.080945	1586	3	0.0059681	0.025382	647	2
FRAT1	6	0.988477	0.024249	0.080948	1587	3	0.36862	0.58508	10566	2
ST8SIA4	7	6.76176	0.024339	0.081166	1588	3	0.13198	0.30756	5666	2
FGFR2	6	12.6133	0.024351	0.081196	1589	4	0.0573	0.1631	3175	2
CRYGN	6	1.7995	0.024351	0.081197	1590	2	0.11698	0.28044	5204	2
BRAP	6	2.62397	0.024363	0.081222	1591	4	0.29524	0.5062	9134	1
ADAL	7	5.24025	0.024375	0.081245	1592	3	0.014293	0.053782	1197	3
MAPRE2	6	2.23881	0.024403	0.081322	1593	2	0.013637	0.051564	1161	4
KLF13	6	0.536247	0.024441	0.081421	1594	4	0.98453	0.98453	17990	0
PROP1	6	0.99142	0.024455	0.081456	1595	2	0.49806	0.68088	12344	1
C1orf122	6	0.714554	0.024462	0.081476	1596	4	0.98258	0.98258	17954	0
ZNF185	6	1.59655	0.024483	0.081521	1597	3	0.26749	0.47562	8582	1
LY6G6D	6	3.86915	0.024485	0.081529	1598	2	0.22268	0.42426	7700	3
PPIG	6	0.606712	0.024503	0.081556	1599	3	0.91414	0.91966	16715	1
FAM171A1	6	1.09308	0.024507	0.081566	1600	2	0.50592	0.68592	12441	2
APEH	6	1.78361	0.02451	0.081579	1601	4	0.22785	0.43031	7795	2
HDHD1	6	0.8123	0.024563	0.081716	1602	4	0.72711	0.83612	15138	1
INTS9	6	0.677871	0.024575	0.081747	1603	3	0.64467	0.77807	14098	1
RBM5	6	1.66295	0.024588	0.081776	1604	4	0.2386	0.44278	8002	2
MARCH8	6	0.89039	0.024593	0.081794	1605	3	0.56377	0.72354	13094	2
TAAR5	6	0.95183	0.02461	0.081834	1606	3	0.2184	0.41928	7604	3
PALM	6	0.753999	0.024618	0.081854	1607	2	0.69342	0.81221	14713	2
ETV3	10	0.672016	0.024675	0.082006	1608	5	0.99675	0.99675	18241	0
MBD5	6	0.900481	0.024688	0.082034	1609	2	0.61865	0.76035	13780	2
KIR2DL1	6	0.864841	0.024708	0.082079	1610	3	0.57057	0.72808	13183	1
C1orf167	6	0.656735	0.024755	0.082188	1611	4	0.92991	0.93203	16945	1
HFE	18	5.174	0.02476	0.082199	1612	9	0.042935	0.13214	2626	5
PSG7	6	0.840381	0.024766	0.082212	1613	3	0.3411	0.55605	10020	3
DEFB129	5	0.582875	0.02481	0.082306	1614	3	0.93619	0.93763	17069	0
POMC	6	0.632254	0.024843	0.082389	1615	4	0.97174	0.97192	17746	0
PRDM11	6	2.09888	0.02485	0.082409	1616	4	0.052091	0.15211	2976	2
CCDC3	8	4.52036	0.024856	0.082423	1617	5	0.19577	0.39262	7142	3
B3GNT3	6	1.72221	0.024869	0.082452	1618	2	0.23755	0.44158	7983	2
FLOT2	6	1.08416	0.024872	0.082463	1619	3	0.34435	0.55954	10097	2
EXD1	6	0.831009	0.024879	0.082482	1620	3	0.57167	0.72879	13196	2
RBM12	6	2.81053	0.024883	0.082489	1621	4	0.17161	0.36359	6633	1
TAX1BP3	6	2.99715	0.024889	0.0825	1622	4	0.12073	0.28718	5314	1
PPP1R12A	6	0.59651	0.024914	0.082561	1623	4	0.96375	0.96426	17582	0
C17orf59	6	0.910303	0.024921	0.082577	1624	2	0.35402	0.56971	10291	3
TRPC3	6	0.825157	0.024971	0.082693	1625	2	0.3745	0.59124	10675	3
TMEM52B	6	0.742126	0.024973	0.082695	1626	4	0.67767	0.80116	14501	2
DNAJC25	6	0.604514	0.024975	0.082697	1627	4	0.97589	0.976	17841	0
MFSD8	6	0.907001	0.024991	0.082734	1628	3	0.39712	0.61484	11152	3
TPP2	6	0.933974	0.025024	0.082813	1629	2	0.66664	0.79349	14354	2
FAM219B	6	0.919684	0.025076	0.082949	1630	2	0.69092	0.81042	14683	2
ZKSCAN3	6	0.735035	0.025077	0.082952	1631	4	0.52235	0.69644	12632	2
MIEF1	6	0.855483	0.025086	0.082974	1632	3	0.27125	0.47979	8657	3
MUT	6	0.788954	0.025088	0.08298	1633	4	0.73889	0.8398	15218	1
CSH2	7	8.54877	0.025088	0.082982	1634	3	0.09543	0.23968	4475	2
KYNU	6	0.848113	0.025112	0.083029	1635	3	0.57479	0.73084	13231	1
ROMO1	6	17.4119	0.025128	0.083064	1636	1	0.032722	0.10912	2236	3
CTSZ	6	0.725076	0.025154	0.083134	1637	3	0.78149	0.85429	15483	1
RCL1	10	12.1592	0.025157	0.08314	1638	6	0.046561	0.14008	2776	3
LILRA5	6	0.869669	0.025217	0.083293	1639	4	0.62058	0.76169	13800	2
S1PR3	6	1.16046	0.02525	0.083375	1640	3	0.27187	0.48047	8675	3
GALM	6	1.07137	0.025283	0.08347	1641	3	0.37912	0.59608	10772	2
BECN2	6	0.65778	0.025315	0.083544	1642	4	0.91498	0.92025	16726	1
GABRR1	6	0.726104	0.025328	0.083583	1643	4	0.64454	0.77799	14094	1
EDN3	6	1.68316	0.025335	0.083601	1644	2	0.1612	0.35108	6436	2
C14orf142	6	0.893924	0.025387	0.08373	1645	3	0.604	0.75038	13595	2
LIMS2	6	0.775008	0.025392	0.083743	1646	3	0.75808	0.84608	15333	1
MYRF	6	0.690519	0.02541	0.083783	1647	4	0.81304	0.86628	15720	1
SHOC2	6	0.778795	0.02542	0.083807	1648	4	0.70762	0.82244	14874	2
SF3B2	6	1.35071	0.025443	0.083867	1649	3	0.25991	0.46705	8430	1
MDM2	8	1.41161	0.025459	0.083907	1650	3	0.27147	0.48004	8663	3
NUP93	6	0.686064	0.025474	0.083943	1651	3	0.69404	0.81269	14718	1
STAR	6	0.82465	0.02549	0.083981	1652	2	0.83226	0.87436	15870	1
SERF2	8	1.82827	0.025536	0.084096	1653	3	0.45113	0.65122	11777	1
CLEC10A	6	0.970394	0.025542	0.084114	1654	3	0.38326	0.60042	10859	3
ABI2	6	0.823076	0.025547	0.084124	1655	4	0.52054	0.69523	12618	1
RAB3IP	10	1.07293	0.02558	0.084206	1656	3	0.29662	0.50772	9165	4
SEC13	6	0.553291	0.025597	0.084237	1657	3	0.99	0.98998	18097	0
OGFOD2	6	0.647742	0.025597	0.084237	1658	3	0.95739	0.95806	17465	0
EXOC5	6	0.794912	0.025597	0.084237	1659	2	0.82356	0.87065	15799	1
ZNF141	6	12.9349	0.025597	0.084237	1660	3	0.041313	0.12857	2556	2
UBE2G2	6	0.756573	0.025673	0.084421	1661	3	0.73406	0.83825	15189	1
DNAAF5	6	8.97652	0.025697	0.084471	1662	2	0.076838	0.20345	3888	2
ZC3H4	6	0.709867	0.025715	0.084506	1663	3	0.83744	0.87672	15908	1
BNIP1	6	1.0646	0.025759	0.084627	1664	4	0.41095	0.62618	11337	2
CD8B	6	3.59967	0.025815	0.084763	1665	2	0.029365	0.10063	2073	3
FCGR3A	7	6.58181	0.025823	0.084782	1666	2	0.010151	0.039881	935	4
ZNF443	6	2.48423	0.025835	0.084807	1667	2	0.31413	0.52698	9490	1
VPS8	6	0.983874	0.025852	0.084847	1668	4	0.26822	0.47644	8596	1
THAP4	12	1.78626	0.025902	0.084969	1669	1	0.0048865	0.021477	565	8
FMNL1	6	0.964322	0.025904	0.084974	1670	2	0.46767	0.66161	11971	2
PUS10	6	0.815777	0.026007	0.085227	1671	3	0.87731	0.8964	16275	1
WDR77	6	2.65686	0.026025	0.085269	1672	2	0.29524	0.5062	9135	1
PCMT1	6	0.939259	0.026059	0.085367	1673	2	0.56864	0.72677	13154	2
AAK1	6	0.897887	0.026178	0.085656	1674	4	0.27963	0.48915	8849	2
SLC17A2	6	0.963661	0.02621	0.085736	1675	3	0.4541	0.65308	11821	1
CSN2	6	0.878446	0.026259	0.085861	1676	2	0.52045	0.69517	12614	2
JRKL	6	1.18418	0.026266	0.08588	1677	2	0.32973	0.54375	9807	2
ZNF526	6	0.741212	0.0263	0.085967	1678	4	0.85307	0.88403	16038	1
CASC10	5	0.857967	0.026322	0.086015	1679	4	0.45517	0.65374	11830	1
KLHL24	6	0.821959	0.026369	0.086122	1680	4	0.59058	0.74132	13438	1
INHBE	6	0.950192	0.026383	0.086152	1681	3	0.31136	0.5239	9428	2
CST7	6	0.690792	0.026437	0.0863	1682	4	0.96736	0.96773	17658	0
PAG1	6	0.756285	0.026446	0.086326	1683	3	0.71614	0.8287	14995	2
IFT22	9	0.879993	0.026455	0.08635	1684	3	0.42387	0.63405	11486	4
CPN1	6	0.968203	0.026472	0.086386	1685	2	0.089852	0.22896	4296	4
WBSCR22	6	6.74407	0.026476	0.086392	1686	4	0.1274	0.29936	5531	2
CAV1	7	0.684235	0.026555	0.086596	1687	4	0.89579	0.9072	16465	1
MUC4	12	7.86201	0.026613	0.086736	1688	7	0.087211	0.22385	4214	5
CFH	6	0.620614	0.026626	0.086769	1689	4	0.95254	0.95335	17364	0
KDM5C	6	0.762234	0.026627	0.086771	1690	4	0.88467	0.90045	16354	1
CPLX3	6	0.63183	0.026628	0.086773	1691	4	0.89994	0.9099	16515	1
PARPBP	6	26.3298	0.026679	0.086898	1692	2	0.0095543	0.037854	895	3
PGGT1B	6	0.962923	0.026691	0.086934	1693	3	0.46408	0.65931	11937	2
KCNK17	6	0.78253	0.026834	0.087282	1694	2	0.94527	0.94631	17231	0
ISCA2	6	4.53176	0.026854	0.087336	1695	4	0.18616	0.38109	6939	2
HP1BP3	6	0.863861	0.026886	0.087418	1696	2	0.7248	0.83507	15117	1
SLC16A13	6	0.735118	0.026891	0.08743	1697	4	0.85874	0.88683	16098	1
MTX2	6	10.0189	0.026892	0.087434	1698	3	0.078532	0.20677	3926	2
FAM104B	6	0.730744	0.026937	0.087543	1699	2	0.80691	0.86385	15665	1
MTF2	6	0.599233	0.026983	0.087663	1700	4	0.98553	0.9855	18007	0
DLST	6	0.593407	0.027006	0.08772	1701	4	0.91271	0.91862	16700	1
DCAF7	6	2.81403	0.02705	0.08783	1702	4	0.058529	0.16573	3231	2
HSPA14	8	1.08732	0.027051	0.087835	1703	2	0.51801	0.69365	12584	3
AADACL3	6	1.15605	0.027072	0.087884	1704	3	0.4028	0.62077	11258	2
SIRT7	6	0.640607	0.02709	0.087931	1705	3	0.96816	0.9685	17672	0
CBX5	6	4.06955	0.02709	0.087931	1706	4	0.19991	0.39752	7206	1
ALOX5	6	1.32157	0.027117	0.087991	1707	3	0.35601	0.57185	10320	1
LRRC31	6	1.33856	0.027144	0.088065	1708	3	0.24416	0.44919	8115	3
PTPMT1	6	0.521723	0.027156	0.088093	1709	3	0.99179	0.99172	18138	0
NAT10	6	0.517847	0.027159	0.088097	1710	4	0.98973	0.98972	18090	0
NAT1	6	0.806725	0.027178	0.088143	1711	4	0.52723	0.69956	12690	1
ZNF829	6	0.647806	0.027188	0.088163	1712	4	0.98147	0.98147	17938	0
PGRMC1	6	0.660203	0.027196	0.088183	1713	3	0.95266	0.95347	17366	0
BTRC	6	11.2419	0.027236	0.088284	1714	2	0.067443	0.18451	3563	2
TLDC2	6	0.741134	0.027247	0.08831	1715	2	0.97812	0.97817	17881	0
KCNG3	6	1.33768	0.027268	0.088361	1716	3	0.28631	0.49647	8970	1
TBC1D10A	6	0.811921	0.027274	0.088376	1717	4	0.67154	0.79687	14416	2
NPIPB6	4	1.17694	0.027322	0.08849	1718	2	0.20383	0.40218	7300	1
CEACAM8	6	0.823219	0.02734	0.088543	1719	3	0.76202	0.8474	15367	1
EXOC7	6	2.48967	0.027423	0.08873	1720	4	0.29524	0.5062	9139	1
LY6E	6	0.609247	0.027423	0.08873	1721	3	0.97224	0.97243	17759	0
PLEKHA7	6	0.997981	0.027454	0.0888	1722	3	0.58025	0.73448	13298	2
IGIP	3	0.452637	0.027474	0.088861	1723	3	0.97253	0.97269	17767	0
PHTF2	6	0.914891	0.027485	0.088883	1724	3	0.5602	0.7212	13055	2
BCO2	6	0.676192	0.027492	0.088902	1725	4	0.91789	0.92247	16765	1
CCDC114	6	0.691171	0.027534	0.088997	1726	4	0.93152	0.93341	16971	1
C2CD3	6	1.20755	0.027538	0.089008	1727	3	0.25069	0.45665	8245	3
APOPT1	6	0.891986	0.027565	0.08907	1728	3	0.43161	0.63885	11555	2
BMI1	5	0.733602	0.027595	0.089128	1729	4	0.40271	0.62069	11255	1
DNMT3A	12	1.26947	0.027613	0.089176	1730	7	0.25754	0.46438	8390	3
RPL7	2	0.0469361	0.027665	0.089295	1731	2	0.97234	0.97252	17763	0
EXOC6	6	0.955525	0.02769	0.089363	1732	2	0.30283	0.51456	9279	3
SCOC	9	1.0427	0.027703	0.089392	1733	5	0.31995	0.53323	9617	3
UQCRH	5	0.654318	0.027753	0.08951	1734	2	0.85013	0.88265	16009	1
PPP1R3G	6	0.672335	0.027764	0.089529	1735	4	0.93675	0.93816	17080	1
TRIM27	6	1.37128	0.027815	0.089654	1736	1	0.24038	0.44478	8032	3
TGFB1	6	1.47604	0.027867	0.089769	1737	2	0.2808	0.49045	8869	2
ISYNA1	6	2.14762	0.027895	0.089833	1738	4	0.18919	0.38476	7001	1
OAS1	6	0.857665	0.027905	0.089857	1739	2	0.58014	0.7344	13294	2
PRKAR2B	6	3.17633	0.027919	0.089889	1740	2	0.023965	0.084379	1754	3
CCNG1	6	6.73035	0.027947	0.089947	1741	3	0.13214	0.30785	5681	2
PRSS1	6	0.555327	0.027947	0.089947	1742	4	0.98045	0.98047	17919	0
ZNF625	6	0.596082	0.027947	0.089947	1743	3	0.96408	0.96459	17584	0
OTUD4	6	0.513656	0.027947	0.089947	1744	3	0.94756	0.94852	17274	0
PSMB2	8	4.11167	0.027969	0.090012	1745	4	0.20588	0.40462	7329	1
YWHAE	6	1.15362	0.027996	0.090075	1746	2	0.46935	0.66268	11989	1
TTC29	6	1.61235	0.028022	0.090144	1747	1	0.22541	0.42745	7749	2
PATL1	6	1.24407	0.028022	0.090144	1748	1	0.31129	0.52382	9426	2
C18orf21	6	3.85606	0.028022	0.090144	1749	3	0.17394	0.36635	6683	2
EEF1B2	6	14.401	0.028026	0.09015	1750	2	0.024633	0.086398	1790	2
NARF	6	0.839525	0.028122	0.090387	1751	3	0.52045	0.69517	12613	2
PLAT	6	1.10969	0.028125	0.090397	1752	2	0.16382	0.35419	6491	3
DDX4	6	0.995781	0.028127	0.090398	1753	3	0.36894	0.5854	10573	1
SLC35D3	6	1.39969	0.028139	0.090426	1754	3	0.23202	0.43523	7887	3
PTGR2	6	0.703822	0.028157	0.090467	1755	3	0.94788	0.94884	17278	0
FAM114A2	6	0.851941	0.02816	0.090477	1756	3	0.49279	0.67752	12285	2
UNC5A	6	0.863894	0.028201	0.090591	1757	4	0.53254	0.70303	12754	2
ZFP42	6	0.797531	0.028213	0.090621	1758	3	0.25549	0.46203	8345	3
BRIP1	6	2.84878	0.028227	0.090654	1759	4	0.26471	0.47243	8546	1
HNRNPLL	6	1.44824	0.028228	0.090655	1760	1	0.007903	0.03217	777	5
C18orf32	4	3.93956	0.028287	0.090802	1761	2	0.19523	0.39203	7131	1
LARP4	14	3.15209	0.028293	0.090816	1762	6	0.041828	0.12972	2587	7
IL1RL2	6	0.692066	0.028331	0.090907	1763	3	0.78865	0.85695	15532	1
TRIM33	6	0.818867	0.028333	0.090911	1764	4	0.52478	0.69799	12660	2
IKZF5	6	2.86543	0.028334	0.090915	1765	3	0.27805	0.48738	8793	1
CIDEA	6	0.881495	0.028364	0.090979	1766	4	0.66662	0.79348	14352	1
TUBA8	6	0.623597	0.028369	0.090996	1767	4	0.98908	0.98906	18078	0
FAM83C	6	0.927428	0.028383	0.091025	1768	3	0.66801	0.79442	14372	1
C5orf38	6	0.85041	0.028405	0.091073	1769	3	0.61063	0.75492	13677	1
OSBPL2	6	1.07344	0.028435	0.091138	1770	2	0.129	0.30224	5575	4
SLC6A2	6	0.80964	0.028512	0.091345	1771	2	0.8849	0.90058	16356	1
HIST3H2A	6	1.7019	0.028512	0.091345	1772	2	0.14369	0.32823	6057	3
GGN	6	1.55929	0.028541	0.091414	1773	2	0.26024	0.46742	8435	2
C1QTNF7	6	1.02869	0.028589	0.091522	1774	3	0.33413	0.54852	9896	3
ICT1	6	9.45713	0.028602	0.091557	1775	3	0.087138	0.22371	4209	3
ASCC2	6	0.799933	0.028623	0.09161	1776	2	0.68236	0.80438	14564	2
BEX4	5	0.742009	0.028625	0.091612	1777	2	0.90403	0.91263	16571	1
TAB1	6	0.818384	0.028641	0.091649	1778	3	0.59374	0.7435	13480	2
BPIFB1	6	15.5281	0.028693	0.091779	1779	3	0.036712	0.11823	2378	1
MYOZ2	6	6.44462	0.028704	0.091802	1780	2	0.037246	0.11947	2397	4
CARD8	11	9.0256	0.028723	0.091855	1781	7	0.06832	0.18634	3600	4
TPD52	6	1.24829	0.028744	0.091903	1782	2	0.061511	0.17209	3348	3
S100A14	6	8.03057	0.028796	0.092019	1783	2	0.1115	0.27034	5029	2
ANKRD2	6	7.03666	0.028808	0.092049	1784	4	0.11933	0.28465	5269	1
WDR38	6	0.95055	0.028843	0.092139	1785	4	0.53704	0.70601	12804	2
DNAAF2	6	21.4011	0.028951	0.092406	1786	1	0.017679	0.064791	1406	5
ACSBG2	6	0.898562	0.028999	0.092534	1787	4	0.38518	0.60242	10903	1
PTPRH	6	1.34341	0.029002	0.092543	1788	3	0.41765	0.63027	11418	2
ARL5C	6	0.926659	0.029047	0.092649	1789	3	0.38949	0.60689	10992	3
HIST1H3H	6	6.03671	0.029054	0.092663	1790	2	0.15075	0.33824	6217	3
EXOC6B	6	0.79406	0.029069	0.092702	1791	3	0.91821	0.92272	16770	1
SLITRK2	6	0.757116	0.029135	0.092872	1792	3	0.68674	0.80751	14631	1
SPDYE5	6	1.02798	0.029149	0.092912	1793	4	0.4227	0.63337	11472	2
PLA2G7	6	1.31829	0.029157	0.092931	1794	2	0.23481	0.4385	7931	2
PPP2CA	6	0.720054	0.029157	0.092931	1795	3	0.86786	0.89138	16180	1
P2RY12	6	0.709168	0.029194	0.093026	1796	4	0.98111	0.98112	17930	0
KCTD12	6	8.76693	0.029202	0.093043	1797	4	0.098274	0.2452	4567	2
CLCNKA	6	0.747056	0.029234	0.093114	1798	2	0.66709	0.79378	14360	2
LAT	6	0.658436	0.02924	0.093126	1799	3	0.7988	0.86074	15601	1
SPINT2	6	6.27643	0.029266	0.093189	1800	3	0.069203	0.18818	3624	2
PSMD9	8	1.33234	0.029282	0.093228	1801	5	0.34408	0.55926	10090	2
GTF3C1	6	3.14435	0.029307	0.093284	1802	3	0.25188	0.458	8256	2
PHACTR3	6	4.80479	0.029311	0.093301	1803	4	0.17445	0.36698	6703	1
TFB2M	6	3.81421	0.029379	0.093452	1804	2	0.13999	0.32175	5947	2
HOXB8	6	0.881929	0.029426	0.093559	1805	4	0.48017	0.66956	12115	2
FREM2	6	0.869755	0.029466	0.09366	1806	3	0.48603	0.67328	12194	2
MRPL42	6	1.24951	0.029552	0.093862	1807	4	0.30435	0.51622	9304	1
MED6	6	2.86521	0.029563	0.093891	1808	3	0.11557	0.27788	5145	2
MROH9	6	19.6547	0.029569	0.09391	1809	2	0.021941	0.078189	1643	3
XRN1	6	6.39971	0.029654	0.094107	1810	4	0.13105	0.30589	5631	1
TRAF1	6	1.10141	0.029656	0.094113	1811	3	0.19529	0.3921	7133	3
LRRC29	6	0.878534	0.029683	0.094174	1812	4	0.61055	0.75487	13675	1
SMOX	6	0.730641	0.02972	0.094255	1813	4	0.69156	0.81088	14690	1
IZUMO1R	6	1.29723	0.029724	0.094261	1814	2	0.20321	0.40142	7286	2
PDE4A	6	0.608914	0.029731	0.094278	1815	4	0.9058	0.91384	16593	1
RWDD3	6	1.09235	0.029736	0.094285	1816	4	0.47957	0.66915	12106	2
PRSS3	6	0.62019	0.029737	0.094287	1817	4	0.78956	0.85728	15538	1
COA6	12	7.20425	0.029784	0.094398	1818	5	0.09491	0.23867	4461	3
DLG5	6	1.09071	0.029784	0.094398	1819	3	0.3261	0.5399	9735	2
C19orf53	5	0.967852	0.029811	0.094465	1820	3	0.66046	0.78908	14276	1
BBOX1	6	0.804501	0.029822	0.094494	1821	2	0.84283	0.8792	15953	1
CCER2	6	5.26661	0.029827	0.094507	1822	2	0.004248	0.019125	515	4
GOLM1	6	0.698489	0.029832	0.094521	1823	3	0.71229	0.82588	14950	2
CCDC12	6	1.00978	0.029873	0.094622	1824	2	0.43398	0.64034	11578	1
ZNF609	6	0.895387	0.029874	0.094625	1825	4	0.53205	0.70273	12748	1
GPX6	6	0.671958	0.029922	0.094738	1826	4	0.82452	0.87105	15810	1
RCN2	6	1.18968	0.029925	0.094748	1827	2	0.16329	0.35359	6485	3
SLC17A6	6	0.674948	0.02993	0.094761	1828	4	0.98444	0.98444	17985	0
SMARCD1	6	1.29979	0.029948	0.094807	1829	4	0.14887	0.33595	6177	2
PYCR1	6	10.9399	0.030033	0.095025	1830	1	0.072468	0.19473	3736	2
SLC22A3	6	0.801773	0.030062	0.095092	1831	3	0.76808	0.84949	15413	1
JADE1	6	0.745137	0.030079	0.095128	1832	3	0.89644	0.90761	16477	1
AP1B1	6	0.76808	0.030081	0.095132	1833	3	0.71857	0.83047	15033	1
MINA	6	0.72792	0.030085	0.095142	1834	3	0.70554	0.82097	14854	2
FZD9	6	1.28657	0.030136	0.095262	1835	1	0.15362	0.34177	6277	3
RGS18	6	0.685881	0.030152	0.0953	1836	4	0.55865	0.72015	13032	1
EBI3	6	1.01436	0.030158	0.09531	1837	4	0.47989	0.66939	12110	1
TNKS1BP1	6	0.621293	0.030176	0.095349	1838	4	0.9577	0.95838	17466	0
ZBTB8A	6	15.0796	0.030188	0.095382	1839	3	0.0079892	0.032477	786	3
C17orf85	6	0.545969	0.03019	0.095386	1840	4	0.9905	0.99047	18105	0
PLAU	6	1.0155	0.030257	0.095557	1841	3	0.48519	0.67276	12182	1
GSE1	6	0.794997	0.03026	0.095559	1842	4	0.72739	0.8362	15140	1
PTDSS2	6	1.10212	0.030342	0.095735	1843	4	0.38866	0.60604	10974	1
WDHD1	6	1.19342	0.03035	0.095751	1844	4	0.21177	0.41155	7471	1
GARNL3	6	11.9834	0.030361	0.095773	1845	4	0.059788	0.16842	3283	1
HNRNPA2B1	6	0.816927	0.030361	0.095773	1846	4	0.54523	0.71134	12900	1
CIRBP	6	1.90263	0.030361	0.095773	1847	4	0.40739	0.62405	11303	2
ZFYVE28	6	0.69028	0.030379	0.095811	1848	4	0.90166	0.91105	16532	1
FAM46A	6	0.738086	0.030411	0.095889	1849	4	0.71822	0.8302	15026	2
SYNGR4	6	0.69112	0.030435	0.095951	1850	3	0.88789	0.90238	16382	1
LOXL2	6	1.08764	0.030445	0.095967	1851	1	0.10086	0.25015	4653	4
C11orf63	6	1.42301	0.030476	0.096042	1852	4	0.26716	0.47523	8575	2
DYNC1LI2	6	1.22287	0.030497	0.096092	1853	2	0.46127	0.65756	11902	1
LILRB5	6	1.12444	0.030518	0.096148	1854	3	0.40307	0.62106	11263	1
POU2AF1	6	0.666871	0.030546	0.096211	1855	4	0.85898	0.88696	16100	1
TMEM176B	6	0.802045	0.030548	0.096215	1856	2	0.95389	0.95462	17388	0
FRG2	6	20.9095	0.030558	0.096237	1857	4	0.018107	0.066146	1432	2
CD180	6	8.4533	0.030577	0.096279	1858	3	0.031411	0.10608	2182	3
MAPKAPK5	6	0.730811	0.0306	0.096336	1859	2	0.96106	0.96164	17531	0
ZNF131	6	0.743261	0.030648	0.096467	1860	3	0.67219	0.7973	14425	1
BMPER	6	0.974145	0.030648	0.096467	1861	2	0.28507	0.49511	8948	2
TNC	6	1.17805	0.030651	0.096474	1862	3	0.47879	0.66867	12098	1
MRPL16	6	4.07489	0.030703	0.096595	1863	3	0.078279	0.20623	3917	2
PRSS55	6	0.921655	0.03071	0.096614	1864	4	0.45061	0.65089	11767	1
DAB1	6	0.730429	0.030714	0.096628	1865	3	0.67866	0.80185	14512	1
CR2	6	0.839043	0.03072	0.09664	1866	3	0.53821	0.70678	12815	2
FGFR1	6	7.51755	0.030722	0.096646	1867	4	0.1115	0.27034	5036	1
MAN2A2	6	0.767619	0.030745	0.0967	1868	4	0.70449	0.82018	14837	1
ARHGEF1	6	19.958	0.030754	0.096727	1869	1	0.021007	0.07526	1605	3
RBBP8NL	6	0.921707	0.030775	0.096766	1870	4	0.38383	0.60103	10873	2
FARSB	6	1.81589	0.030806	0.096843	1871	3	0.2977	0.50887	9179	3
GBX2	6	0.834321	0.030826	0.096888	1872	4	0.5119	0.68976	12502	1
TEFM	6	3.5814	0.030926	0.097142	1873	3	0.23148	0.43461	7871	2
RPA2	6	0.569757	0.030943	0.09718	1874	3	0.99009	0.99006	18098	0
SIAE	6	1.04362	0.030954	0.09721	1875	3	0.58477	0.73746	13361	2
GCC2	6	1.23939	0.03096	0.09723	1876	1	0.19089	0.38685	7040	3
ZIM3	6	0.896301	0.030968	0.097244	1877	3	0.22233	0.42382	7683	2
PLLP	6	0.828398	0.030975	0.097261	1878	4	0.71843	0.83036	15031	1
ITM2C	6	0.773024	0.031012	0.097352	1879	3	0.70426	0.82001	14834	2
SNCAIP	6	0.853484	0.031031	0.097402	1880	3	0.69384	0.81253	14716	2
CNTNAP3	6	0.955478	0.031138	0.097685	1881	4	0.44653	0.64832	11719	1
GPATCH4	6	10.9162	0.031166	0.097756	1882	2	0.047212	0.14153	2803	3
ELP6	6	18.386	0.031179	0.097784	1883	2	0.0041866	0.018894	513	3
SUDS3	6	1.21432	0.031195	0.097819	1884	3	0.36899	0.58546	10574	2
MLH1	6	1.05379	0.0312	0.09783	1885	2	0.47379	0.66547	12035	2
IQCA1L	6	0.992726	0.031305	0.098088	1886	3	0.56411	0.72376	13100	2
TBC1D20	6	5.19594	0.03132	0.098121	1887	1	0.033642	0.11122	2274	3
SOX15	6	1.5754	0.031326	0.098136	1888	3	0.17857	0.37199	6792	1
CCL4L1	10	1.31231	0.031375	0.098263	1889	4	0.16426	0.35474	6497	2
CCDC86	6	0.759614	0.031383	0.098284	1890	3	0.89673	0.90781	16479	1
KCNN3	6	0.72824	0.031401	0.098323	1891	4	0.61392	0.75717	13712	2
SYCE1L	6	0.869182	0.031423	0.098373	1892	3	0.86394	0.8894	16139	1
GRAP2	6	0.694924	0.03145	0.098451	1893	4	0.83591	0.87601	15900	1
MOGAT2	6	0.698524	0.031516	0.098595	1894	4	0.76715	0.84917	15406	1
SLFN13	6	0.726601	0.031519	0.098599	1895	4	0.78129	0.85422	15481	1
UMAD1	7	18.3059	0.031536	0.098636	1896	3	0.019535	0.07067	1527	2
KRTAP3-2	6	0.787964	0.031552	0.098673	1897	3	0.57637	0.73189	13251	2
KRTAP3-3	6	0.78128	0.031552	0.098673	1898	3	0.6066	0.75216	13624	2
NRL	6	0.611013	0.031578	0.098741	1899	4	0.97737	0.97741	17865	0
KLF1	6	1.02921	0.031603	0.098789	1900	4	0.42466	0.63453	11493	1
CASZ1	6	0.678047	0.031665	0.098934	1901	4	0.92256	0.92604	16832	1
STX18	6	1.35361	0.031675	0.098953	1902	4	0.37566	0.59247	10696	2
PAX1	6	6.11587	0.031732	0.099083	1903	3	0.14251	0.32615	6023	2
C9orf172	6	1.34805	0.031784	0.099206	1904	1	0.28693	0.49712	8984	3
GPANK1	6	0.678713	0.031835	0.099332	1905	4	0.95549	0.95618	17429	0
MESDC2	6	0.677954	0.031848	0.099361	1906	4	0.93483	0.93642	17045	1
APLP1	6	1.66368	0.031883	0.099445	1907	3	0.22019	0.42137	7644	2
IL32	6	0.580652	0.03196	0.099652	1908	4	0.99095	0.99091	18121	0
ZNF628	6	0.881726	0.031962	0.099658	1909	3	0.7102	0.82433	14918	1
TMEM245	6	0.835835	0.031972	0.099686	1910	4	0.57076	0.72818	13185	1
TXNIP	6	1.39821	0.031998	0.099751	1911	4	0.31894	0.53216	9595	2
CLUAP1	11	0.894661	0.032032	0.099836	1912	5	0.15552	0.34411	6325	6
TMEM138	6	1.05106	0.032092	0.099992	1913	3	0.34073	0.55564	10013	1
MED15	6	0.621956	0.032092	0.099992	1914	4	0.98264	0.98263	17955	0
PPM1D	6	0.885491	0.032092	0.099992	1915	2	0.47061	0.66347	12003	2
ZNF891	6	0.684555	0.032106	0.10003	1916	4	0.95237	0.95319	17362	0
SMG8	6	5.39008	0.032117	0.10006	1917	3	0.10912	0.26591	4945	3
MTRF1L	6	0.811145	0.032189	0.10023	1918	3	0.75965	0.84659	15345	1
ANKRD28	6	0.738557	0.032194	0.10024	1919	4	0.98845	0.98843	18070	0
THAP2	6	0.771259	0.032195	0.10025	1920	3	0.77541	0.85209	15447	1
GCDH	6	1.14765	0.032218	0.10031	1921	4	0.36659	0.58298	10520	2
YPEL3	6	4.25869	0.03224	0.10036	1922	2	0.19991	0.39752	7211	1
GAGE12B	3	0.829302	0.032293	0.10048	1923	3	0.96771	0.96807	17665	0
GAGE12F	3	0.829302	0.032293	0.10048	1924	3	0.96771	0.96807	17666	0
ULK2	6	1.06608	0.032298	0.10049	1925	2	0.35031	0.56588	10217	3
PAF1	6	24.5453	0.032309	0.10053	1926	2	0.0020913	0.010413	340	4
C19orf60	6	1.24474	0.032316	0.10054	1927	4	0.28305	0.4929	8910	2
CHMP4A	6	0.648362	0.032325	0.10056	1928	3	0.98394	0.98395	17976	0
UCMA	6	0.740971	0.032335	0.10059	1929	4	0.89709	0.90806	16481	1
UBE3C	6	1.98472	0.032349	0.10062	1930	1	0.030236	0.10321	2125	4
C17orf104	6	0.904738	0.032353	0.10063	1931	4	0.65298	0.78388	14196	2
FOXE3	6	0.625048	0.0324	0.10073	1932	4	0.9321	0.93394	16987	1
CTBP2	6	7.93201	0.032401	0.10073	1933	2	0.10865	0.26504	4918	1
SLC41A1	6	3.7762	0.032422	0.10078	1934	2	0.032306	0.10814	2216	3
FZD6	6	1.22307	0.032425	0.10079	1935	4	0.21224	0.41212	7483	2
VPS39	6	1.43533	0.032486	0.10096	1936	3	0.15274	0.3407	6268	2
IGF1R	6	17.1821	0.032486	0.10096	1937	4	0.028925	0.099371	2051	2
INMT	6	14.1409	0.032504	0.10099	1938	1	0.045465	0.13762	2724	1
NLRP12	6	1.18686	0.032518	0.10103	1939	2	0.23913	0.44336	8019	3
CELF3	6	0.691236	0.032534	0.10107	1940	4	0.84698	0.88116	15983	1
SENP7	6	1.33756	0.032545	0.10109	1941	4	0.26102	0.4683	8448	2
ACTR5	6	0.639409	0.032606	0.10126	1942	4	0.99265	0.99256	18150	0
THAP8	6	1.19617	0.032658	0.10138	1943	1	0.37722	0.59411	10730	3
NSDHL	6	0.910534	0.032668	0.10141	1944	3	0.57409	0.73036	13224	1
DBP	6	1.20263	0.032709	0.10152	1945	1	0.12083	0.28737	5317	3
PIM2	6	0.64871	0.032711	0.10152	1946	4	0.93004	0.93215	16949	1
DGCR2	6	0.75291	0.032725	0.10156	1947	4	0.71052	0.82457	14923	2
HDAC10	6	0.833016	0.032761	0.10164	1948	2	0.71145	0.82526	14940	2
PRAMEF9	6	0.815567	0.032775	0.10167	1949	4	0.4807	0.66991	12121	1
MMD	6	0.73067	0.032808	0.10175	1950	4	0.94041	0.94161	17142	0
APOOL	6	3.41796	0.032812	0.10176	1951	3	0.25188	0.458	8285	3
OSBPL8	6	1.03195	0.032864	0.10188	1952	2	0.41786	0.63039	11422	2
PPP1R9A	6	0.775424	0.032924	0.10202	1953	4	0.73702	0.83917	15206	1
CDCA7	6	0.903313	0.03293	0.10204	1954	4	0.4678	0.6617	11973	2
ODF3L1	6	2.68342	0.032953	0.10209	1955	4	0.17715	0.37023	6771	2
HOXA13	6	2.30427	0.032962	0.10211	1956	3	0.049312	0.14608	2883	3
CIDEC	6	6.76227	0.033018	0.10223	1957	2	0.021336	0.076291	1618	4
NENF	6	0.659139	0.033051	0.1023	1958	4	0.74511	0.8418	15256	1
FOXD4L5	6	0.593833	0.03312	0.10248	1959	4	0.97043	0.97064	17716	0
TFAP2C	6	0.756324	0.03312	0.10248	1960	3	0.85101	0.88306	16018	1
PDYN	6	0.994218	0.033135	0.10251	1961	4	0.4473	0.64881	11733	2
PABPC4L	6	0.857051	0.033175	0.10261	1962	3	0.36447	0.58079	10478	2
SLMO2	6	9.50635	0.033175	0.10261	1963	2	0.024633	0.086398	1788	2
EPT1	6	0.62291	0.033175	0.10261	1964	3	0.99762	0.99762	18293	0
RNF167	6	0.692698	0.033175	0.10261	1965	4	0.96649	0.96689	17636	0
TCAF1	6	1.25422	0.033223	0.10274	1966	3	0.17938	0.37294	6804	2
KRTAP12-4	6	0.642986	0.033236	0.10277	1967	4	0.72279	0.83362	15087	1
GPBAR1	6	1.0168	0.03332	0.10298	1968	3	0.3052	0.51714	9321	2
KCNJ18	6	20.3511	0.033334	0.10301	1969	4	0.018694	0.068004	1479	1
NUAK1	6	10.0201	0.03337	0.10309	1970	2	0.078532	0.20677	3927	1
ITGA5	6	0.86954	0.033381	0.10313	1971	2	0.79908	0.86084	15603	1
IQUB	6	1.08852	0.033392	0.10315	1972	4	0.3218	0.53522	9651	2
LHFPL3	6	0.700835	0.033411	0.10319	1973	4	0.99629	0.99629	18232	0
SCN11A	6	9.70525	0.033424	0.10322	1974	3	0.082376	0.2143	4047	2
PTPRK	6	9.29266	0.033433	0.10324	1975	3	0.091587	0.2323	4352	3
AFM	6	0.673343	0.033441	0.10326	1976	4	0.96325	0.96376	17574	0
TEX36	6	2.62629	0.033446	0.10328	1977	2	0.19094	0.38691	7041	2
LRRC75B	6	0.87768	0.033468	0.10333	1978	3	0.36332	0.57962	10463	3
PARD6G	6	6.72982	0.033532	0.10347	1979	2	0.089715	0.2287	4293	4
AGBL4	6	0.782159	0.033533	0.10348	1980	3	0.63515	0.77151	13993	2
ELF1	6	0.786855	0.0336	0.10363	1981	4	0.53399	0.70403	12770	2
FAM111B	6	1.20409	0.033634	0.1037	1982	3	0.093499	0.23596	4406	3
MTCL1	6	1.53366	0.033639	0.10371	1983	4	0.24878	0.45447	8213	1
SFT2D1	6	0.932545	0.033686	0.10383	1984	4	0.48897	0.67512	12226	1
ACOT8	6	1.36006	0.033707	0.10388	1985	2	0.17365	0.36601	6680	3
RPL8	6	1.69038	0.033722	0.10392	1986	4	0.44163	0.64524	11659	1
LMO7	6	1.0507	0.033788	0.10408	1987	2	0.5532	0.71664	12982	2
HHLA2	6	0.868965	0.033848	0.10422	1988	3	0.45266	0.6522	11798	1
PAK3	6	0.766062	0.033849	0.10422	1989	3	0.63802	0.7735	14026	2
KCNAB3	6	3.15225	0.033891	0.10432	1990	1	0.1368	0.31607	5849	1
OGDHL	6	0.636399	0.033925	0.1044	1991	4	0.97054	0.97074	17720	0
GNAS	19	2.08331	0.033946	0.10445	1992	7	0.18521	0.37991	6910	6
FOXN3	6	0.568311	0.033981	0.10456	1993	4	0.97818	0.97823	17883	0
ADH6	6	13.3377	0.033985	0.10457	1994	4	0.058507	0.16568	3227	2
ZNF783	6	0.677378	0.033987	0.10457	1995	4	0.80561	0.86337	15648	1
RCN3	6	1.13488	0.033994	0.10459	1996	3	0.32119	0.53456	9636	2
GRAMD2	6	2.77397	0.034	0.1046	1997	4	0.15643	0.34524	6338	2
RABGEF1	6	0.889868	0.034018	0.10464	1998	2	0.52339	0.6971	12642	2
[truncated: 16,368 more rows]

## Sheet: Essential genes (446)
AARSD1
ABHD12
ACOT1
ACTR3C
ADCY10
ADGRA3
ADGRL4
AGAP2
AGXT2
ALG1L
ALG3
ANKMY2
APAF1
APOA2
APOBEC3A_B
APOL3
ARAF
ARID3A
ARL14EP
ARL2
ASB15
ASPH
ATP2C2
ATP8B2
AXIN1
AXIN2
B3GNT8
BAX
BAZ2A
BCL2L11
BCL2L13
BEST1
BMF
BTK
C14orf80
C17orf70
C1GALT1
C1orf198
C1orf228
C1orf87
C1QA
C2orf42
C5orf15
C5orf51
CACNG6
CACTIN
CALB1
CALU
CAP2
CASP3
CASP9
CCDC101
CCDC124
CCDC134
CCDC167
CCDC182
CCDC74A
CCNC
CCT4
CD300LD
CD84
CDC42EP5
CDC5L
CDH19
CDKL4
CDR2
CELF1
CELF4
CENPE
CENPU
CEP95
CFAP20
CHD2
CHMP2B
CHRNA7
CLRN3
CLTB
CLYBL
CNOT7
CNPY3
COL15A1
CORO1A
COX4I1
CPEB1
CPOX
CPQ
CREBBP
CRISPLD2
CRP
CSNK1A1
CSNK2A3
CSTF2T
CTNNBIP1
CUL5
CXCR5
CXXC1
CYTH3
DBH
DCP1A
DCTN2
DDRGK1
DDX20
DDX5
DHDH
DLL1
DMC1
DMTN
DNAJB6
DNAJC14
DOC2B
DPCD
DPPA4
DRAP1
DTX4
EARS2
EGLN1
EGLN2
EIF2B3
EMID1
EPRS
EPYC
ERC1
ERCC5
ERICH4
EWSR1
EXOSC3
EZH2
F2RL3
FAM135B
FAM155B
FAM189B
FAM222B
FAM69A
FBRS
FBXL4
FBXO22
FCRL6
FEN1
FERD3L
FLRT3
FOLR3
FOSL1
FOXK1
FOXN4
FOXP1
FZD10
GAK
GALC
GALNT14
GAREML
GCNT2
GCNT3
GJA8
GNG13
GOLGA6L2
GORASP1
GRHL2
GRIK3
GRPEL2
GTF2H5
H6PD
HCCS
HDHD2
HEATR1
HEY2
HHEX
HIST1H2AA
HIST1H2BG
HIST2H3A
HIST2H3C
HMBS
HMGN2
HNRNPDL
HNRNPF
HS1BP3
HSD11B1
HSD17B10
HSD17B2
HTR3A
IER3
IKBIP
IKZF1
IL1R1
IL22
IL6ST
ILDR1
INF2
INSIG1
INTS1
IPO9
ISG15
KAT2A
KCNMB2
KIAA0355
KIF21B
KLF7
KLHL26
KMT2D
KRTAP5-7
KRTAP5-8
LCE2C
LCNL1
LDLRAD1
LIN9
LMTK2
LONP2
LRRC16B
LRRC36
LRRC37A3
LRRC41
LRRC61
LVRN
LYPD2
MAFG
MAN2A1
MAP7D2
MAPK7
MAU2
MBP
MCHR1
MCM9
MED10
MED12
MED16
MED19
MED24
MEN1
METTL21B
MIA2
MIB1
MMP13
MON1B
MORC2
MPHOSPH6
MRFAP1
MRPL15
MRPL19
MRPL38
MRPS10
MRPS31
MTHFSD
MTO1
MYBPHL
MYL2
NABP2
NAPSA
NBPF12
NBPF3
NCOA2
NCOR2
NDNF
NECAB1
NEUROG2
NF2
NIPSNAP3B
NOS1AP
NPAS2
NPIPB3
NR5A2
NTRK3
NUTM2A
ORMDL3
PAAF1
PADI3
PARP2
PCDH18
PCGF1
PCGF2
PCGF3
PCID2
PGA5
PGM2
PGPEP1L
PHACTR1
PHF13
PHF6
PHIP
PIH1D2
PKD1L3
PLA2G6
PLEKHG4
PMEPA1
POLE4
POLQ
POLR1E
POMP
POU5F1
PPA1
PPA2
PPIB
PPM1B
PPP2R5D
PPP5C
PRDM1
PRDM14
PRKG1
PRKRA
PRMT8
PROSER2
PRPF4
PRSS27
PSIP1
PSME4
PSMF1
PTPN20
RAD21
RAD51B
RASL11A
RAX2
RB1
RBBP5
RBM4B
RERE
RFC3
RFNG
RFPL3
RGS17
RHBDD2
RHEBL1
RIF1
RNASEH2A
RNF125
RNF2
RNF24
RPP30
RPS17
RPS19BP1
RRM1
RSL1D1
RUFY3
RUNX1T1
RYBP
SALL1
SARS2
SCGB1D1
SCN4A
SCN4B
SCO2
SDCCAG3
SDR39U1
SEMA4C
SETDB1
SFMBT2
SKA3
SLC25A45
SLC35F1
SLC39A14
SLC39A2
SLC46A1
SLC46A3
SLC4A5
SLC5A7
SMARCA2
SMKR1
SNX25
SPAG16
SPAG5
SPAG7
SPATA16
SPATA2
SPINK7
SPP2
SRCAP
SREK1
SS18
SSRP1
ST6GAL1
STK32C
STOX2
SUFU
SULF1
SUMF2
SUPT20H
SUPT7L
SYPL1
SYT14
TADA1
TADA2A
TADA2B
TADA3
TAF5L
TAF6L
TANC1
TAS2R8
TBX6
TCEB3
TCP1
TCP11X2
TFEB
TFF2
THAP10
TIMM17B
TLE3
TLK1
TMCO1
TMEM155
TMEM181
TMPRSS4
TNIP2
TPTE
TRABD
TRADD
TRAPPC5
TRIM26
TRIM28
TRPC5
TTC34
TTLL3
TUBB1
TUBD1
TXNDC9
UBXN8
UQCC1
UROC1
USP10
USP22
VHL
VOPP1
VPS37B
VTI1A
WARS2
WDR26
WDR31
XKR5
XPO5
XRCC4
YAE1D1
YIPF1
ZBTB32
ZFAND6
ZFP36L2
ZFP82
ZIC4
ZNF121
ZNF14
ZNF20
ZNF250
ZNF32
ZNF491
ZNF518A
ZNF536
ZNF652
ZNF671
ZNF93
ZNRF3
ZSCAN10

## Sheet: Essential genes subset (382)
AARSD1
ABHD12
ACOT1
ADCY10
ADGRA3
ADGRL4
AGAP2
AGXT2
ALG1L
ALG3
ANKMY2
APAF1
APOA2
APOBEC3A_B
APOL3
ARAF
ARID3A
ARL14EP
ASB15
ASPH
ATP2C2
ATP8B2
AXIN1
AXIN2
B3GNT8
BAX
BAZ2A
BCL2L11
BCL2L13
BEST1
BMF
BTK
C1GALT1
C1orf198
C1orf228
C1orf87
C1QA
C2orf42
C5orf15
C5orf51
CACNG6
CACTIN
CALB1
CALU
CAP2
CASP3
CASP9
CCDC101
CCDC124
CCDC134
CCDC167
CCDC182
CCDC74A
CCNC
CD300LD
CD84
CDC42EP5
CDH19
CDKL4
CDR2
CELF1
CELF4
CENPU
CEP95
CFAP20
CHD2
CHMP2B
CHRNA7
CLRN3
CLTB
CLYBL
CNPY3
COL15A1
CORO1A
CPEB1
CPOX
CPQ
CREBBP
CRISPLD2
CRP
CSNK2A3
CSTF2T
CTNNBIP1
CUL5
CXCR5
CYTH3
DBH
DCP1A
DDRGK1
DHDH
DLL1
DMC1
DMTN
DNAJC14
DOC2B
DPCD
DPPA4
DRAP1
DTX4
EARS2
EGLN1
EGLN2
EMID1
EPYC
ERC1
ERCC5
ERICH4
EXOSC3
EZH2
F2RL3
FAM135B
FAM155B
FAM189B
FAM222B
FAM69A
FBRS
FBXL4
FBXO22
FCRL6
FERD3L
FLRT3
FOLR3
FOSL1
FOXK1
FOXN4
FOXP1
FZD10
GAK
GALC
GALNT14
GAREML
GCNT2
GCNT3
GJA8
GNG13
GOLGA6L2
GORASP1
GRHL2
GRIK3
GRPEL2
H6PD
HCCS
HDHD2
HEY2
HHEX
HIST1H2AA
HIST2H3A
HMGN2
HNRNPDL
HNRNPF
HS1BP3
HSD11B1
HSD17B2
HTR3A
IER3
IKBIP
IKZF1
IL1R1
IL22
IL6ST
ILDR1
INF2
INSIG1
IPO9
ISG15
KCNMB2
KIAA0355
KIF21B
KLF7
KLHL26
KMT2D
KRTAP5-7
LCNL1
LDLRAD1
LIN9
LMTK2
LONP2
LRRC16B
LRRC36
LRRC37A3
LRRC41
LRRC61
LVRN
LYPD2
MAFG
MAN2A1
MAP7D2
MAPK7
MAU2
MBP
MCHR1
MED10
MED12
MED16
MED19
MED24
MEN1
METTL21B
MIA2
MIB1
MMP13
MON1B
MORC2
MPHOSPH6
MRFAP1
MRPL19
MRPS31
MTHFSD
MTO1
MYBPHL
MYL2
NAPSA
NBPF12
NBPF3
NCOA2
NCOR2
NDNF
NECAB1
NEUROG2
NF2
NIPSNAP3B
NOS1AP
NPAS2
NPIPB3
NR5A2
NTRK3
NUTM2A
ORMDL3
PAAF1
PADI3
PARP2
PCDH18
PCGF1
PCGF2
PCGF3
PGA5
PGM2
PGPEP1L
PHACTR1
PHF13
PHF6
PHIP
PIH1D2
PKD1L3
PLA2G6
PLEKHG4
PMEPA1
POLE4
POLQ
POMP
PPIB
PPM1B
PPP2R5D
PPP5C
PRDM1
PRKG1
PRKRA
PRMT8
PROSER2
PRSS27
PSIP1
PSME4
PSMF1
PTPN20
RAD21
RASL11A
RAX2
RB1
RBM4B
RERE
RFNG
RFPL3
RGS17
RHBDD2
RHEBL1
RIF1
RNF125
RNF2
RNF24
RPP30
RPS17
RUFY3
RYBP
SALL1
SCGB1D1
SCN4A
SCN4B
SDCCAG3
SDR39U1
SEMA4C
SETDB1
SFMBT2
SKA3
SLC25A45
SLC35F1
SLC39A14
SLC39A2
SLC46A1
SLC46A3
SLC4A5
SLC5A7
SMARCA2
SMKR1
SNX25
SPAG16
SPAG5
SPATA16
SPATA2
SPINK7
SPP2
SREK1
SS18
ST6GAL1
STK32C
STOX2
SUFU
SULF1
SUMF2
SUPT20H
SUPT7L
SYPL1
SYT14
TADA1
TADA2A
TADA2B
TADA3
TAF5L
TANC1
TAS2R8
TBX6
TCEB3
TCP11X2
TFEB
TFF2
THAP10
TIMM17B
TLE3
TLK1
TMCO1
TMEM155
TMEM181
TMPRSS4
TNIP2
TPTE
TRABD
TRADD
TRIM26
TRPC5
TTC34
TTLL3
TUBB1
UBXN8
UQCC1
UROC1
USP22
VOPP1
VPS37B
VTI1A
WDR26
WDR31
XKR5
XPO5
XRCC4
YIPF1
ZBTB32
ZFAND6
ZFP36L2
ZFP82
ZIC4
ZNF121
ZNF14
ZNF20
ZNF250
ZNF32
ZNF491
ZNF518A
ZNF536
ZNF652
ZNF671
ZNF93
ZNRF3
ZSCAN10

## Sheet: Impediment genes (540)
ABCA4
ABHD13
ACBD7
ACIN1
ACTN3
ACVR1B
ACVR2B
ADAMTSL5
ADPRH
AEBP2
AGAP3
AKTIP
ALDH3A2
ALG3
ALKBH8
ANGPT1
AP1S3
AP2S1
APH1A
APOA1BP
APOBEC3B
APOC4
AQP10
AQR
ARF1
ARHGAP21
ARID1A
ARID1B
ARID4B
ARIH1
ARL14
ARMC2
ASF1A
ASTL
ATE1
ATF7
ATMIN
ATP12A
ATP2B4
ATP5C1
ATP5D
ATP5J2
ATP6V1F
ATP8B1
ATXN2
BBS9
BPIFC
BRD7
C10orf12
C12orf4
C14orf93
C16orf59
C18orf8
C19orf43
C19orf57
C5orf42
C6orf203
C7orf55
CABIN1
CACNA1G
CACNG3
CADM4
CAGE1
CALHM3
CARM1
CASK
CBFA2T3
CBX6
CCDC107
CCDC181
CCDC22
CCDC33
CCDC87
CCER2
CDC20
CDCA5
CDK11B
CEACAM4
CECR2
CENPBD1
CENPW
CERS4
CFHR5
CGGBP1
CHCHD2
CHERP
CHMP2A
CHRFAM7A
CHTOP
CIAPIN1
CIITA
CITED2
CLASP1
CLEC3A
CLMP
CLPSL2
CMPK1
CNOT11
CNTRL
COG3
COMMD5
COMMD8
COPB1
COPE
CPSF4
CSDE1
CSRP2BP
CTDSPL2
CUL4A
CUL4B
CYP20A1
CYP2C9
DAGLB
DAOA
DCP2
DDA1
DDIT4
DDOST
DDX24
DDX47
DERL3
DFNA5
DHX33
DHX36
DIRC1
DMRTB1
DMTF1
DNAJC16
DNAJC24
DOT1L
DPH1
DPH2
DPH5
DPH6
DPH7
DPM1
DPM3
DSCR4
DVL2
EBF2
EDEM1
EDEM3
EFTUD1
EIF2B5
EIF4A1
EIF4B
ELP4
ELP6
EME2
ENAH
ENOPH1
ENSA
ERGIC2
ETAA1
ETS1
EXT2
FAM160B2
FAM216A
FAM50A
FARSA
FAT2
FBXL16
FCGR1B
FGB
FGR
FLCN
FOXH1
FOXI3
FOXL2
FPR2
FUS
FZD5
GAA
GABARAPL1
GABPA
GARS
GATAD1
GBF1
GCN1L1
GCSAML
GDAP1
GEMIN7
GIGYF2
GINS2
GINS4
GK2
GLB1L
GLMN
GNB2L1
GPI
GPR107
GPR162
GPR50
GRK7
GSTM4
GTF2A1
GTF2I
HAUS5
HDAC2
HDAC3
HELZ
HES2
HIC2
HIF1A
HIPK3
HIRA
HIST1H4J
HIST1H4K
HLA-DPA1
HMGCLL1
HNRNPM
HNRNPUL2
HOXA1
HOXB1
HTATSF1
HUS1
HUWE1
ICAM1
IFNA1
IFNA13
IFT81
IGF2BP1
IGFL3
IHH
IL17A
IL17RE
IL19
INSM1
IPO8
JUN
KAT7
KAT8
KCTD15
KCTD20
KCTD5
KDM7A
KIAA0513
KIAA0895
KIAA1033
KIAA1324L
KIF20A
KIF24
KIR2DS2
KLHL7
KLRG2
KPNB1
KRT5
KRTAP10-7
KRTAP13-1
KRTAP5-2
KRTAP9-1
L3MBTL3
LCAT
LGALSL
LGR6
LIN28B
LIX1L
LOH12CR1
LONP1
LRRC14
LSM12
LTB
LY96
LYPD6
MAGOHB
MAK16
MAP2K7
MAP4K5
MAPK1
MAPKAPK2
MATR3
MBTPS1
MCCC1
MEA1
MED28
MEFV
MEPCE
METTL3
MFAP1
MFSD5
MGAT1
MGAT4D
MIF4GD
MON2
MPO
MPP5
MRPL14
MRPL24
MRPL44
MS4A4A
MSRB2
MTA1
MTERF2
MTFR1L
MTR
MYLK4
MZT2A
NAA30
NAA35
NAA38
NAE1
NBPF14
NCSTN
NEUROG1
NKD1
NOV
NPIPB5
NRBF2
NRIP3
NSD1
NSF
NSMCE2
NTAN1
NTMT1
NUDT21
NUMA1
OBSL1
OTUD5
OTUD7A
PAF1
PAM16
PAX8
PCED1B
PDCD6
PDE4C
PDK1
PER1
PFDN4
PGAP2
PHF23
PIGB
PIGL
PIGM
PIGT
PIGU
PIGW
PIGX
PIK3R4
PJA2
PLAA
PLCH2
PLG
PMF1
PML
PMVK
POLR1E
POM121L12
PPIF
PPIL1
PPP1R11
PPP1R27
PPP1R8
PRAMEF11
PREB
PRKCSH
PRMT1
PRMT9
PRPF18
PRPF8
PRRT4
PSEN1
PSENEN
PSMB5
PSME1
PSMG3
PTCHD1
PTEN
PTPRR
PYGO2
RAB20
RAPGEF6
RAPGEFL1
RBM10
RBM15
RBM48
RBMX2
RCBTB2
RCOR1
REEP6
RFX7
RHOB
RIC1
RIMS4
RIPPLY3
RLTPR
RNF146
RNF157
RNF180
RNF183
RNF4
ROBO1
RP1
RP1L1
RPE
RPGR
RPL26
RPS2
RPS27L
RPS4X
RRAGA
SARAF
SCAF4
SCAP
SDK1
SECISBP2
SENP1
SERPINB1
SERPINE3
SETD5
SETSIP
SF3B4
SHISA5
SIAH1
SIN3B
SIVA1
SIX6
SLC12A6
SLC22A1
SLC22A7
SLC2A9
SLC47A1
SLC6A14
SMARCA5
SMARCC1
SMC6
SMEK1
SMG7
SMIM23
SNRNP27
SNRPN
SNX11
SNX21
SOX11
SOX4
SPAG11A
SPATA9
SPEN
SPOP
SREK1IP1
SRSF11
SRSF8
ST13
STARD10
STIP1
STRAP
STX5
SUOX
SUPT5H
SURF6
SYF2
TAF11
TAS2R3
TBC1D31
TCF7L2
TCTN1
TENM3
TGFBR1
THOC6
THRAP3
TICRR
TIMM10
TJP2
TLN2
TM4SF18
TMBIM6
TMED10
TMEM127
TMEM132B
TMEM53
TP53
TPMT
TRAF3IP1
TRIM39
TRIM64
TRIM73
TRIM74
TRIP10
TRIP12
TRMT2A
TRNAU1AP
TSC1
TSC2
TSPO
TSSC1
TTC4
TTLL11
TTYH1
TUBGCP6
UBA6
UBB
UBE2A
UBE2G1
UBE2M
UBE2W
UBIAD1
UBN2
UBQLNL
UBR5
UFD1L
UGGT1
ULBP1
URI1
USP28
USP39
USP46
USP48
VCPIP1
VMA21
VPS11
VPS35
VPS53
VPS54
VRK1
WBP4
WDR43
WIPI2
WRAP53
XKRX
XRCC6
YTHDF2
ZAR1
ZBTB12
ZBTB14
ZBTB2
ZDHHC20
ZFPL1
ZFX
ZFY
ZIC3
ZKSCAN2
ZMYM2
ZNF12
ZNF236
ZNF274
ZNF320
ZNF586
ZNF644
ZNF83
ZNF883
ZNHIT6
