# Supplementary material for: Genome-wide screening identifies Polycomb repressive complex 1.3 as an essential regulator of human naïve pluripotent cell reprogramming
Source: Sci Adv. 2022 Mar 25;8(12):eabk0013. doi: 10.1126/sciadv.abk0013 (PMC8956265; doi:10.1126/sciadv.abk0013)
Supplement: Supplementary file 2 — Data S1 to S4 [file sciadv.abk0013_data_s1_to_s4.zip › sciadv.abk0013_data_s3.xlsx]

## Sheet: WT Primed vs DKO Primed
Accessions	Gene	Description	GeneSymbol	Unique_peptides	WT_Primed_PCGF3_Rep_1	WT_Primed_PCGF3_Rep_2	WT_Primed_PCGF3_Rep_3	WT_Primed_PCGF3_Rep_4	WT_48Hrs_5iLA_Rep_1	WT_48Hrs_5iLA_Rep_2	WT_48Hrs_5iLA_Rep_3	WT_48Hrs_5iLA_Rep_4	WT_Naive_Rep_1	WT_Naive_Rep_2	DKO_Primed_PCGF3_Rep_1	DKO_Primed_PCGF3_Rep_2	DKO_Primed_PCGF3_Rep_3	DKO_Primed_PCGF3_Rep_4	log2FC	CI.L	CI.R	AvgIntensity	t	P.Value	adj.P.Val	B
O00116	ADAS_HUMAN	Alkyldihydroxyacetonephosphate synthase, peroxisomal OS=Homo sapiens OX=9606 GN=AGPS PE=1 SV=1	AGPS	1	4.78	4.53	4.31	4.12	4.51	4.88	4.36	4.54	4.46	4.63	3.9	4.2	4.04	4.21	0.35	0.00492369	0.694893	4.39138	2.18	0.047	0.084	-5.17
O00148	DX39A_HUMAN	ATP-dependent RNA helicase DDX39A OS=Homo sapiens OX=9606 GN=DDX39A PE=1 SV=2	DDX39A	2	6.57	6.5	6.74	6.65	6.62	6.51	6.53	6.72	7.48	7.44	5.36	5.57	5.93	5.78	0.96	0.702065	1.21044	6.45742	8.08	1.3e-06	2e-05	5.44
O00193	SMAP_HUMAN	Small acidic protein OS=Homo sapiens OX=9606 GN=SMAP PE=1 SV=1	SMAP	2	6.56	6.61	6.4	6.29	6.58	6.73	6.81	6.94	6.69	6.84	7.55	7.54	7.45	7.52	-1.05	-1.26756	-0.834487	6.89482	-10.42	6.3e-08	1.9e-06	8.59
O00232	PSD12_HUMAN	26S proteasome non-ATPase regulatory subunit 12 OS=Homo sapiens OX=9606 GN=PSMD12 PE=1 SV=3	PSMD12	1	3.75	3.03	2.84	2.93	3.9	3.67	5.14	4.79	2.83	3.47	3.44	3.4	2.91	3.69	-0.22	-0.910269	0.473567	3.55684	-0.68	0.51	0.59	-7.11
O00233	PSMD9_HUMAN	26S proteasome non-ATPase regulatory subunit 9 OS=Homo sapiens OX=9606 GN=PSMD9 PE=1 SV=3	PSMD9	1	5.6	5.49	4.8	5.08	5.62	5.65	5.57	5.51	5.95	5.86	5.57	5.17	5.34	5.3	-0.1	-0.437707	0.23821	5.46369	-0.63	0.54	0.62	-7.14
O00422	SAP18_HUMAN	Histone deacetylase complex subunit SAP18 OS=Homo sapiens OX=9606 GN=SAP18 PE=1 SV=1	SAP18	9	9.75	9.58	9.82	9.91	9.74	9.71	9.46	9.36	9.92	9.76	9.71	9.47	9.58	9.37	0.24	0.00770046	0.462576	9.65184	2.22	0.044	0.08	-5.1
O00541	PESC_HUMAN	Pescadillo homolog OS=Homo sapiens OX=9606 GN=PES1 PE=1 SV=1	PES1	1	6.3	6.31	6.2	6.32	6.45	6.47	6.27	6.3	5.63	5.69	5.49	5.6	5.86	6.12	0.51	0.245599	0.781095	6.07385	4.12	0.0011	0.004	-1.45
O00567	NOP56_HUMAN	Nucleolar protein 56 OS=Homo sapiens OX=9606 GN=NOP56 PE=1 SV=4	NOP56	2	4.03	4.27	4.13	4.09	4.47	4.5	5.8	5.44	5.05	5.31	3.56	3.55	4.68	4.45	0.07	-0.607985	0.748358	4.52569	0.22	0.83	0.86	-7.32
O00571	DDX3X_HUMAN	ATP-dependent RNA helicase DDX3X OS=Homo sapiens OX=9606 GN=DDX3X PE=1 SV=3	DDX3X	2	8.31	8.36	8.3	8.16	7.68	7.87	7.39	7.65	7.06	7.11	7.79	7.87	8.03	8.03	0.36	0.135534	0.574613	7.83068	3.47	0.0038	0.011	-2.73
O00629	IMA3_HUMAN	Importin subunit alpha-3 OS=Homo sapiens OX=9606 GN=KPNA4 PE=1 SV=1	KPNA4	1	4.2	4.32	4.62	4.04	4.38	4.29	4.97	4.75	4.26	4.04	4.09	3.37	4.29	3.85	0.39	-0.0615253	0.849015	4.24716	1.86	0.085	0.14	-5.7
O14497	ARI1A_HUMAN	AT-rich interactive domain-containing protein 1A OS=Homo sapiens OX=9606 GN=ARID1A PE=1 SV=3	ARID1A	3	6.58	6.44	6.55	6.51	6.26	6.12	6.39	6.14	5.86	5.9	6.53	6.69	6.76	6.77	-0.17	-0.364544	0.0305738	6.3937	-1.82	0.091	0.14	-5.77
O14734	ACOT8_HUMAN	Acyl-coenzyme A thioesterase 8 OS=Homo sapiens OX=9606 GN=ACOT8 PE=1 SV=1	ACOT8	2	5.61	5.4	5.76	5.56	5.45	5.88	5.72	5.8	8.48	8.85	4.58	5.19	5.01	5.18	0.59	0.268113	0.919692	5.89026	3.91	0.0016	0.0053	-1.85
O14776	TCRG1_HUMAN	Transcription elongation regulator 1 OS=Homo sapiens OX=9606 GN=TCERG1 PE=1 SV=2	TCERG1	4	8.47	8.4	8.31	8.5	8.47	8.29	8.32	8.23	9.08	8.87	8.93	9.05	8.79	8.85	-0.48	-0.66438	-0.301203	8.61198	-5.71	5.7e-05	0.00037	1.56
O14949	QCR8_HUMAN	Cytochrome b-c1 complex subunit 8 OS=Homo sapiens OX=9606 GN=UQCRQ PE=1 SV=4	UQCRQ	1	3.59	3.47	3.6	3.46	3.38	3.25	3.9	3.74	4.16	4.08	3.54	3.19	3.94	3.69	-0.06	-0.453001	0.335134	3.64266	-0.32	0.75	0.81	-7.29
O14979	HNRDL_HUMAN	Heterogeneous nuclear ribonucleoprotein D-like OS=Homo sapiens OX=9606 GN=HNRNPDL PE=1 SV=3	HNRNPDL	6	8.88	8.7	8.9	8.98	8.9	9.02	8.85	8.84	8.74	8.64	8.19	8.24	8.18	8.26	0.65	0.486974	0.80427	8.66525	8.74	5.3e-07	1.1e-05	6.39
O14980	XPO1_HUMAN	Exportin-1 OS=Homo sapiens OX=9606 GN=XPO1 PE=1 SV=1	XPO1	2	5.67	5.72	5.92	5.36	6.11	5.92	6.64	6.48	6.72	7.03	4.9	4.83	5.46	5.58	0.48	0.0386898	0.914589	5.88089	2.34	0.035	0.066	-4.89
O15042	SR140_HUMAN	U2 snRNP-associated SURP motif-containing protein OS=Homo sapiens OX=9606 GN=U2SURP PE=1 SV=2	U2SURP	11	9.89	9.88	9.69	9.77	9.53	9.49	9.37	9.27	9.84	9.74	9.81	9.76	9.42	9.35	0.22	-0.00236806	0.447789	9.63001	2.12	0.052	0.092	-5.26
O15144	ARPC2_HUMAN	Actin-related protein 2/3 complex subunit 2 OS=Homo sapiens OX=9606 GN=ARPC2 PE=1 SV=1	ARPC2	1	3.6	3.74	3.68	3.79	3.92	3.84	3.85	3.81	3.48	3.58	4.14	4.35	4.5	4.47	-0.66	-0.927147	-0.400944	3.91055	-5.42	9.4e-05	0.00054	1.03
O15226	NKRF_HUMAN	NF-kappa-B-repressing factor OS=Homo sapiens OX=9606 GN=NKRF PE=1 SV=2	NKRF	1	5.68	5.53	5.66	6.14	6	5.72	5.46	5.75	4.4	4.33	4.29	5.35	4.92	5.18	0.82	0.37229	1.26753	5.31503	3.93	0.0015	0.0051	-1.82
O15371	EIF3D_HUMAN	Eukaryotic translation initiation factor 3 subunit D OS=Homo sapiens OX=9606 GN=EIF3D PE=1 SV=1	EIF3D	1	4.35	4.36	4	3.88	4.54	4.6	5.27	5.08	4.57	4.82	4.79	4.2	5.14	4.91	-0.61	-1.07731	-0.14709	4.60815	-2.83	0.014	0.031	-3.99
O43143	DHX15_HUMAN	Pre-mRNA-splicing factor ATP-dependent RNA helicase DHX15 OS=Homo sapiens OX=9606 GN=DHX15 PE=1 SV=2	DHX15	28	12.5	12.44	12.33	12.42	12.16	12.12	11.87	11.81	12.26	12.17	12.39	12.39	12.14	12.14	0.16	-0.0328241	0.34879	12.223	1.78	0.097	0.15	-5.83
O43172	PRP4_HUMAN	U4/U6 small nuclear ribonucleoprotein Prp4 OS=Homo sapiens OX=9606 GN=PRPF4 PE=1 SV=2	PRPF4	2	4.62	4.8	4.72	4.44	4.72	4.62	4.55	4.44	5.94	5.79	5.24	5.62	5.43	5.44	-0.78	-1.03984	-0.527868	5.0255	-6.58	1.3e-05	0.00012	3.07
O43290	SNUT1_HUMAN	U4/U6.U5 tri-snRNP-associated protein 1 OS=Homo sapiens OX=9606 GN=SART1 PE=1 SV=1	SART1	6	7.08	7.18	7.11	7.16	7.17	6.88	6.94	6.85	7.24	6.99	7.32	7.2	7.27	7.11	-0.09	-0.29331	0.113819	7.10753	-0.95	0.36	0.45	-6.88
O43390	HNRPR_HUMAN	Heterogeneous nuclear ribonucleoprotein R OS=Homo sapiens OX=9606 GN=HNRNPR PE=1 SV=1	HNRNPR	14	11.28	11.24	11.39	11.45	11.28	11.38	11.18	11.23	11.17	11.14	10.93	10.96	10.99	11.02	0.36	0.23151	0.496991	11.1877	5.89	4.1e-05	0.00029	1.89
O43395	PRPF3_HUMAN	U4/U6 small nuclear ribonucleoprotein Prp3 OS=Homo sapiens OX=9606 GN=PRPF3 PE=1 SV=2	PRPF3	2	6.85	6.89	6.57	6.69	6.82	6.69	6.75	6.66	7.05	6.93	6.23	6.15	5.78	5.72	0.78	0.517009	1.04711	6.55639	6.34	2e-05	0.00017	2.66
O43396	TXNL1_HUMAN	Thioredoxin-like protein 1 OS=Homo sapiens OX=9606 GN=TXNL1 PE=1 SV=3	TXNL1	2	6.25	6.14	6.19	6.28	6.32	6.26	6.76	6.65	6.08	5.96	6.15	6.22	6.47	6.49	-0.12	-0.387759	0.149995	6.30019	-0.95	0.36	0.44	-6.88
O43548	TGM5_HUMAN	Protein-glutamine gamma-glutamyltransferase 5 OS=Homo sapiens OX=9606 GN=TGM5 PE=1 SV=4	TGM5	1	8.95	9.62	8.28	6.84	7.53	8.27	6.58	7.21	5.96	6.38	7.4	7.49	7.64	7.38	0.94	-0.0734426	1.95957	7.53779	2	0.066	0.11	-5.48
O43660	PLRG1_HUMAN	Pleiotropic regulator 1 OS=Homo sapiens OX=9606 GN=PLRG1 PE=1 SV=1	PLRG1	1	5.65	5.64	5.09	5.17	5.19	5.2	5.03	5.15	6.02	5.86	5.27	5.04	4.63	5	0.4	0.0626881	0.742727	5.28222	2.54	0.024	0.048	-4.52
O43670	ZN207_HUMAN	BUB3-interacting and GLEBS motif-containing protein ZNF207 OS=Homo sapiens OX=9606 GN=ZNF207 PE=1 SV=1	ZNF207	3	7.98	7.85	7.9	7.95	7.89	7.75	7.66	7.68	8.29	8.15	7.21	7.32	7.19	7.04	0.73	0.546754	0.910226	7.704	8.61	6.3e-07	1.2e-05	6.2
O43684	BUB3_HUMAN	Mitotic checkpoint protein BUB3 OS=Homo sapiens OX=9606 GN=BUB3 PE=1 SV=1	BUB3	4	8.02	8.15	7.78	7.99	7.98	7.91	7.74	7.62	8.2	8.15	7.81	7.86	7.69	7.69	0.22	0.00844958	0.436948	7.8982	2.23	0.043	0.078	-5.08
O43707	ACTN4_HUMAN	Alpha-actinin-4 OS=Homo sapiens OX=9606 GN=ACTN4 PE=1 SV=2	ACTN4	1	4.56	4.76	4.44	3.78	4.53	4.77	6.56	6.29	4.52	5.65	5.67	5.48	5.84	6.34	-1.45	-2.37831	-0.518799	5.22621	-3.36	0.005	0.014	-2.98
O43719	HTSF1_HUMAN	HIV Tat-specific factor 1 OS=Homo sapiens OX=9606 GN=HTATSF1 PE=1 SV=1	HTATSF1	1	6.44	6.43	6.38	6.34	6.78	6.7	7.13	6.92	6.3	6.39	6.38	6.02	6.23	6.45	0.13	-0.117854	0.371895	6.49279	1.11	0.28	0.37	-6.71
O43809	CPSF5_HUMAN	Cleavage and polyadenylation specificity factor subunit 5 OS=Homo sapiens OX=9606 GN=NUDT21 PE=1 SV=1	NUDT21	14	11.23	11.15	11.19	11.15	11.09	11.08	10.79	10.84	11.12	10.92	10.62	10.65	10.45	10.43	0.64	0.466473	0.820226	10.9074	7.81	2e-06	2.9e-05	5.04
O43818	U3IP2_HUMAN	U3 small nucleolar RNA-interacting protein 2 OS=Homo sapiens OX=9606 GN=RRP9 PE=1 SV=1	RRP9	1	4.62	4.57	4.47	4.75	4.68	4.93	5.39	5.25	4.52	4.86	4.9	4.98	5.44	5.28	-0.55	-0.91323	-0.181203	4.90348	-3.21	0.0064	0.017	-3.24
O43865	SAHH2_HUMAN	S-adenosylhomocysteine hydrolase-like protein 1 OS=Homo sapiens OX=9606 GN=AHCYL1 PE=1 SV=2	AHCYL1	1	5.16	5.87	5.38	5	5.2	4.69	4.42	4.4	3.93	3.5	4.1	4.69	4.16	4.55	0.98	0.492172	1.46169	4.6466	4.33	0.00072	0.0029	-1.04
O60231	DHX16_HUMAN	Pre-mRNA-splicing factor ATP-dependent RNA helicase DHX16 OS=Homo sapiens OX=9606 GN=DHX16 PE=1 SV=2	DHX16	3	6.72	6.53	6.58	6.56	6.43	6.55	6.54	6.42	6.83	6.62	6.93	7.05	6.68	6.56	-0.21	-0.444308	0.0300096	6.64215	-1.88	0.082	0.13	-5.68
O60264	SMCA5_HUMAN	SWI/SNF-related matrix-associated actin-dependent regulator of chromatin subfamily A member 5 OS=Homo sapiens OX=9606 GN=SMARCA5 PE=1 SV=1	SMARCA5	3	5.84	5.91	5.28	5.43	5.64	5.93	6.53	6.4	5.72	5.77	5.59	5.42	5.59	5.76	0.02	-0.386906	0.433433	5.77155	0.12	0.9	0.93	-7.34
O60341	KDM1A_HUMAN	Lysine-specific histone demethylase 1A OS=Homo sapiens OX=9606 GN=KDM1A PE=1 SV=2	KDM1A	1	5.63	5.4	5.34	5.45	5.86	5.72	6.41	6.32	5.69	5.91	5.72	5.58	6.04	6.33	-0.46	-0.849045	-0.0711466	5.81244	-2.54	0.024	0.048	-4.52
O60447	EVI5_HUMAN	Ecotropic viral integration site 5 protein homolog OS=Homo sapiens OX=9606 GN=EVI5 PE=1 SV=3	EVI5	1	7.92	7.78	7.85	7.83	8.05	7.79	7.41	7.29	7.17	7.23	7.45	7.52	7.52	7.25	0.41	0.106423	0.709025	7.57582	2.91	0.012	0.027	-3.83
O60506	HNRPQ_HUMAN	Heterogeneous nuclear ribonucleoprotein Q OS=Homo sapiens OX=9606 GN=SYNCRIP PE=1 SV=2	SYNCRIP	11	10.33	10.3	10.51	10.52	10.45	10.54	10.63	10.68	10.06	10.03	9.57	9.52	9.61	9.77	0.79	0.624991	0.960301	10.1808	10.15	8.7e-08	2.4e-06	8.25
O60716	CTND1_HUMAN	Catenin delta-1 OS=Homo sapiens OX=9606 GN=CTNND1 PE=1 SV=1	CTNND1	2	6.4	6.46	7.03	6.19	6.19	5.93	6.36	6.34	5.41	5.6	5.51	6.23	6.25	6.55	0.38	-0.0740798	0.842592	6.17419	1.8	0.094	0.15	-5.79
O60783	RT14_HUMAN	28S ribosomal protein S14, mitochondrial OS=Homo sapiens OX=9606 GN=MRPS14 PE=1 SV=1	MRPS14	1	5.71	5.21	5.48	5.72	5.53	5.31	5.72	5.37	5.48	5.35	5.49	5.93	5.72	5.67	-0.17	-0.472896	0.131593	5.54917	-1.21	0.25	0.33	-6.6
O60828	PQBP1_HUMAN	Polyglutamine-binding protein 1 OS=Homo sapiens OX=9606 GN=PQBP1 PE=1 SV=1	PQBP1	2	6.1	6.06	5.96	6.04	6.09	5.77	6.21	5.87	7.03	6.93	6.82	6.54	6.4	6.22	-0.46	-0.735858	-0.175527	6.28826	-3.49	0.0036	0.01	-2.69
O60869	EDF1_HUMAN	Endothelial differentiation-related factor 1 OS=Homo sapiens OX=9606 GN=EDF1 PE=1 SV=1	EDF1	1	6.66	6.7	6.66	6.64	6.77	6.81	7.19	7.28	6.61	6.77	6.99	6.94	6.83	7.08	-0.29	-0.545344	-0.044165	6.85173	-2.53	0.024	0.049	-4.55
O60884	DNJA2_HUMAN	DnaJ homolog subfamily A member 2 OS=Homo sapiens OX=9606 GN=DNAJA2 PE=1 SV=1	DNAJA2	1	4.82	4.86	4.75	4.69	4.54	4.74	5.14	4.84	4.93	4.86	3.69	4.07	3.89	3.85	0.9	0.610915	1.19421	4.5482	6.65	1.2e-05	0.00011	3.18
O75150	BRE1B_HUMAN	E3 ubiquitin-protein ligase BRE1B OS=Homo sapiens OX=9606 GN=RNF40 PE=1 SV=5	RNF40	1	4.17	6.37	4.1	3.12	4.32	3.72	3.85	4.08	3.87	3.98	3.58	3.8	3.98	3.52	0.72	-0.319244	1.7646	4.03331	1.49	0.16	0.23	-6.24
O75340	PDCD6_HUMAN	Programmed cell death protein 6 OS=Homo sapiens OX=9606 GN=PDCD6 PE=1 SV=1	PDCD6	3	7.88	7.83	7.88	7.94	8.14	8.28	8.05	8.01	8.85	8.78	7.31	7.51	7.38	7.21	0.53	0.348106	0.712168	7.9324	6.25	2.2e-05	0.00018	2.52
O75390	CISY_HUMAN	Citrate synthase, mitochondrial OS=Homo sapiens OX=9606 GN=CS PE=1 SV=2	CS	2	6.71	7.61	6.7	6.36	7.12	7.1	8.18	8.06	8.39	8.27	6.92	6.82	7.14	7.33	-0.21	-0.817585	0.406837	7.33659	-0.72	0.48	0.56	-7.07
O75400	PR40A_HUMAN	Pre-mRNA-processing factor 40 homolog A OS=Homo sapiens OX=9606 GN=PRPF40A PE=1 SV=2	PRPF40A	11	9.92	9.93	9.86	9.97	9.9	9.77	9.66	9.54	10.01	9.89	9.95	9.98	9.72	9.66	0.1	-0.0996568	0.290269	9.84033	1.05	0.31	0.4	-6.78
O75494	SRS10_HUMAN	Serine/arginine-rich splicing factor 10 OS=Homo sapiens OX=9606 GN=SRSF10 PE=1 SV=1	SRSF10	6	11	10.84	11	11.13	10.96	11.08	10.49	10.57	10.18	10.17	10.74	10.9	10.88	10.75	0.17	-0.0729943	0.421529	10.7641	1.51	0.15	0.23	-6.22
O75525	KHDR3_HUMAN	KH domain-containing, RNA-binding, signal transduction-associated protein 3 OS=Homo sapiens OX=9606 GN=KHDRBS3 PE=1 SV=1	KHDRBS3	1	2.55	2.8	3.51	3.28	1.84	2.61	2.46	2.58	1.69	2.39	2.67	3.31	2.91	2.93	0.08	-0.488023	0.644937	2.68103	0.3	0.77	0.82	-7.3
O75531	BAF_HUMAN	Barrier-to-autointegration factor OS=Homo sapiens OX=9606 GN=BANF1 PE=1 SV=1	BANF1	1	5.23	5.19	5.63	4.85	5.09	5.09	5.6	5.66	5.34	5.36	4.89	4.5	4.95	4.72	0.46	0.0702261	0.850304	5.1502	2.53	0.024	0.048	-4.53
O75533	SF3B1_HUMAN	Splicing factor 3B subunit 1 OS=Homo sapiens OX=9606 GN=SF3B1 PE=1 SV=3	SF3B1	36	12.03	12.02	11.82	11.93	11.78	11.71	11.62	11.52	12.08	11.98	12.14	12.07	11.82	11.73	0.01	-0.187184	0.209354	11.8745	0.12	0.91	0.93	-7.34
O75643	U520_HUMAN	U5 small nuclear ribonucleoprotein 200 kDa helicase OS=Homo sapiens OX=9606 GN=SNRNP200 PE=1 SV=2	SNRNP200	30	11.33	11.34	11.2	11.24	11.18	11.17	11.21	11.07	11.68	11.55	11.14	11.19	10.96	11.01	0.2	0.0586393	0.341327	11.2341	3.04	0.009	0.022	-3.58
O75694	NU155_HUMAN	Nuclear pore complex protein Nup155 OS=Homo sapiens OX=9606 GN=NUP155 PE=1 SV=1	NUP155	7	8.27	8.19	8.63	8.45	8.23	8.24	8.49	8.61	9.33	9.67	7.97	8.11	8.21	8.33	0.23	-0.0396116	0.50207	8.4799	1.83	0.088	0.14	-5.74
O75874	IDHC_HUMAN	Isocitrate dehydrogenase [NADP] cytoplasmic OS=Homo sapiens OX=9606 GN=IDH1 PE=1 SV=2	IDH1	1	4.49	4.32	4.29	4.62	4.72	4.35	5.09	4.98	5.3	5.53	4.18	4.14	4.25	4.23	0.23	-0.102125	0.559546	4.60724	1.48	0.16	0.24	-6.26
O75934	SPF27_HUMAN	Pre-mRNA-splicing factor SPF27 OS=Homo sapiens OX=9606 GN=BCAS2 PE=1 SV=1	BCAS2	2	6.48	6.33	6.41	6.4	6.36	6.23	6.43	6.35	7.14	6.98	6.63	6.76	6.37	6.44	-0.14	-0.356282	0.0735186	6.52194	-1.41	0.18	0.26	-6.35
O75937	DNJC8_HUMAN	DnaJ homolog subfamily C member 8 OS=Homo sapiens OX=9606 GN=DNAJC8 PE=1 SV=2	DNAJC8	7	9.93	9.86	9.61	9.82	9.65	9.68	9.7	9.66	9.9	9.83	10.17	10.14	9.89	9.95	-0.23	-0.408318	-0.060752	9.84195	-2.9	0.012	0.028	-3.85
O76021	RL1D1_HUMAN	Ribosomal L1 domain-containing protein 1 OS=Homo sapiens OX=9606 GN=RSL1D1 PE=1 SV=3	RSL1D1	1	4.49	4.5	4.42	4.19	5.22	5	5.3	5.28	4.42	4.29	4.79	5.07	5.02	5.48	-0.69	-1.00288	-0.377099	4.81947	-4.74	0.00033	0.0015	-0.25
O94906	PRP6_HUMAN	Pre-mRNA-processing factor 6 OS=Homo sapiens OX=9606 GN=PRPF6 PE=1 SV=1	PRPF6	3	5.57	5.65	5.56	5.64	5.54	5.55	5.57	5.44	6.34	6.24	5.76	5.72	5.72	6.03	-0.2	-0.405819	0.00021027	5.73734	-2.15	0.05	0.089	-5.23
O94992	HEXI1_HUMAN	Protein HEXIM1 OS=Homo sapiens OX=9606 GN=HEXIM1 PE=1 SV=1	HEXIM1	1	5.45	5.38	5.45	5.2	5.52	5.29	5.05	5.22	4.08	4.12	5.19	5.36	5.18	5.12	0.16	-0.0951979	0.408369	5.11486	1.34	0.2	0.28	-6.45
O95218	ZRAB2_HUMAN	Zinc finger Ran-binding domain-containing protein 2 OS=Homo sapiens OX=9606 GN=ZRANB2 PE=1 SV=2	ZRANB2	1	7.12	6.88	6.64	6.99	6.81	6.63	6.33	6.58	6.35	6.12	6.55	6.54	6.6	6.53	0.35	0.094627	0.613905	6.61921	2.93	0.011	0.027	-3.79
O95232	LC7L3_HUMAN	Luc7-like protein 3 OS=Homo sapiens OX=9606 GN=LUC7L3 PE=1 SV=2	LUC7L3	6	9.02	9	9.03	9.18	8.84	8.97	8.76	8.75	9.17	9.04	9.74	9.69	9.4	9.42	-0.5	-0.698849	-0.309119	9.1423	-5.55	7.4e-05	0.00046	1.28
O95400	CD2B2_HUMAN	CD2 antigen cytoplasmic tail-binding protein 2 OS=Homo sapiens OX=9606 GN=CD2BP2 PE=1 SV=1	CD2BP2	1	3.14	2.71	3.07	3.27	3.04	3.11	2.61	3.02	2.83	2.66	2.58	2.87	3.44	2.45	0.21	-0.264577	0.691397	2.91407	0.96	0.35	0.44	-6.87
O95429	BAG4_HUMAN	BAG family molecular chaperone regulator 4 OS=Homo sapiens OX=9606 GN=BAG4 PE=1 SV=1	BAG4	1	5.07	4.95	5.04	5.12	4.84	4.9	4.23	4.36	3.64	3.64	4.4	4.12	4.07	4.23	0.84	0.508383	1.17135	4.47183	5.44	9.1e-05	0.00053	1.07
O95639	CPSF4_HUMAN	Cleavage and polyadenylation specificity factor subunit 4 OS=Homo sapiens OX=9606 GN=CPSF4 PE=1 SV=1	CPSF4	2	7.15	7.16	6.92	6.99	6.72	6.82	6.56	6.73	7	7.03	6.76	6.69	6.45	6.63	0.43	0.220046	0.631072	6.82777	4.45	0.00057	0.0024	-0.81
O95758	PTBP3_HUMAN	Polypyrimidine tract-binding protein 3 OS=Homo sapiens OX=9606 GN=PTBP3 PE=1 SV=2	PTBP3	2	5.87	5.86	5.71	5.94	5.57	5.81	5.61	5.66	6.7	6.62	5.63	6.02	5.66	5.88	0.04	-0.187611	0.27724	5.89461	0.41	0.69	0.75	-7.26
O95777	LSM8_HUMAN	U6 snRNA-associated Sm-like protein LSm8 OS=Homo sapiens OX=9606 GN=LSM8 PE=1 SV=3	LSM8	1	2.91	3.02	3.04	3.14	3.32	2.98	3.18	3.01	3.66	3.6	2.99	3.25	3.57	3.24	-0.24	-0.572066	0.10192	3.20857	-1.5	0.16	0.23	-6.24
O95793	STAU1_HUMAN	Double-stranded RNA-binding protein Staufen homolog 1 OS=Homo sapiens OX=9606 GN=STAU1 PE=1 SV=2	STAU1	1	4.29	3.68	4.32	3.49	3.89	3.99	4.46	4.16	2.92	3.2	3.63	3.22	3.16	3.75	0.51	0.0312119	0.980274	3.72578	2.29	0.038	0.071	-4.98
P00338	LDHA_HUMAN	L-lactate dehydrogenase A chain OS=Homo sapiens OX=9606 GN=LDHA PE=1 SV=2	LDHA	1	4.24	4.66	4.7	4.55	4.58	4.74	4.47	4.81	5.88	6.01	4.83	5.08	4.54	4.54	-0.21	-0.531299	0.1119	4.83135	-1.4	0.18	0.26	-6.37
P00491	PNPH_HUMAN	Purine nucleoside phosphorylase OS=Homo sapiens OX=9606 GN=PNP PE=1 SV=2	PNP	1	3.62	4.55	4.24	3.61	4.03	4.07	4.79	4.87	4.71	4.54	3.12	4.17	4.3	3.81	0.15	-0.478045	0.786164	4.17418	0.52	0.61	0.68	-7.2
P00558	PGK1_HUMAN	Phosphoglycerate kinase 1 OS=Homo sapiens OX=9606 GN=PGK1 PE=1 SV=3	PGK1	2	7.48	7.61	7.19	6.93	7.33	7.42	8.09	8	8	8.19	7.46	7.38	7.73	7.57	-0.23	-0.627453	0.162533	7.59926	-1.26	0.23	0.31	-6.54
P00966	ASSY_HUMAN	Argininosuccinate synthase OS=Homo sapiens OX=9606 GN=ASS1 PE=1 SV=2	ASS1	2	8.09	8.22	7.95	7.9	7.24	7.4	7.43	7.43	6.31	6.33	7.71	7.88	8.03	7.95	0.15	-0.0588301	0.355149	7.5615	1.54	0.15	0.22	-6.18
P01037	CYTN_HUMAN	Cystatin-SN OS=Homo sapiens OX=9606 GN=CST1 PE=1 SV=3	CST1	1	4.31	4.52	4.33	4.32	4.54	4.28	4.36	4.15	2.88	3.1	4.45	4.28	4.52	4.63	-0.1	-0.376486	0.18069	4.1909	-0.75	0.46	0.54	-7.05
P01040	CYTA_HUMAN	Cystatin-A OS=Homo sapiens OX=9606 GN=CSTA PE=1 SV=1	CSTA	1	6.85	7.07	6.8	6.25	7	6.29	5.36	6.12	5.18	5.24	5.8	6.3	6.12	6.32	0.61	0.014324	1.20014	6.19369	2.21	0.045	0.082	-5.13
P02452	CO1A1_HUMAN	Collagen alpha-1(I) chain OS=Homo sapiens OX=9606 GN=COL1A1 PE=1 SV=5	COL1A1	4	7.33	7.34	7.37	7.52	7.42	7.36	6.81	6.85	6.71	6.12	10.29	11.69	11.32	10.19	-3.48	-4.11315	-2.85467	8.1668	-11.93	1.7e-08	8.2e-07	9.98
P02533	K1C14_HUMAN	Keratin, type I cytoskeletal 14 OS=Homo sapiens OX=9606 GN=KRT14 PE=1 SV=4	KRT14	7	9.18	9.05	9.49	8.71	9.13	8.99	8.72	8.74	8.57	8.85	9.07	9.08	9.61	9.29	-0.15	-0.502479	0.197463	9.03417	-0.94	0.37	0.45	-6.89
P02545	LMNA_HUMAN	Prelamin-A/C OS=Homo sapiens OX=9606 GN=LMNA PE=1 SV=1	LMNA	19	11.81	11.78	12.75	12.34	10.91	10.93	10.89	10.93	9.94	10.14	12.13	12.23	12.48	12.69	-0.21	-0.608075	0.181009	11.568	-1.17	0.26	0.35	-6.66
P02656	APOC3_HUMAN	Apolipoprotein C-III OS=Homo sapiens OX=9606 GN=APOC3 PE=1 SV=1	APOC3	1	5.05	5.06	4.51	4.24	4.41	4.92	4.7	4.81	5.12	5.13	4.9	5.11	6.22	5.23	-0.65	-1.20586	-0.0886659	4.95815	-2.49	0.026	0.052	-4.62
P02768	ALBU_HUMAN	Serum albumin OS=Homo sapiens OX=9606 GN=ALB PE=1 SV=2	ALB	4	10.07	9.89	9.2	9.37	10.31	9.62	9.91	9.48	10.59	10.28	10.35	10.2	11.62	11.08	-1.18	-1.81696	-0.545732	10.1417	-4	0.0014	0.0049	-1.72
P02788	TRFL_HUMAN	Lactotransferrin OS=Homo sapiens OX=9606 GN=LTF PE=1 SV=6	LTF	1	5.66	5.67	5.78	5.59	5.56	5.95	5.54	5.66	5.02	5.12	6.46	6.38	6.6	6.45	-0.8	-1.02424	-0.568518	5.81656	-7.51	3.1e-06	4e-05	4.57
P02808	STAT_HUMAN	Statherin OS=Homo sapiens OX=9606 GN=STATH PE=1 SV=2	STATH	1	5.14	4.7	4.72	5.62	4.21	5.15	4.06	4.16	3.06	3.2	4.41	4.76	5.29	4.72	0.25	-0.32507	0.826761	4.51568	0.94	0.37	0.45	-6.9
P02810	PRPC_HUMAN	Salivary acidic proline-rich phosphoprotein 1/2 OS=Homo sapiens OX=9606 GN=PRH1 PE=1 SV=2	PRH1	1	3.78	2.99	2.55	3.38	3.73	3.03	3.63	3.14	2.01	1.79	2.84	2.98	4.59	4.02	-0.43	-1.22495	0.359477	3.17557	-1.17	0.26	0.35	-6.65
P04040	CATA_HUMAN	Catalase OS=Homo sapiens OX=9606 GN=CAT PE=1 SV=3	CAT	6	9.26	9.26	9.11	9.11	8.85	8.91	8.59	8.63	9.23	9.36	8.43	8.63	8.57	8.49	0.65	0.467007	0.83862	8.88843	7.54	2.9e-06	3.9e-05	4.63
P04075	ALDOA_HUMAN	Fructose-bisphosphate aldolase A OS=Homo sapiens OX=9606 GN=ALDOA PE=1 SV=2	ALDOA	1	5.05	5.3	5.1	4.92	5.78	5.59	7.04	6.85	5.02	5.7	5.69	5.17	5.95	6.16	-0.65	-1.32854	0.0209827	5.66589	-2.09	0.057	0.098	-5.33
P04083	ANXA1_HUMAN	Annexin A1 OS=Homo sapiens OX=9606 GN=ANXA1 PE=1 SV=2	ANXA1	2	7.29	7.95	7.37	6.85	6.49	6.09	6.96	6.88	5.93	6.19	6.64	7.15	6.23	6.47	0.74	0.200086	1.28796	6.74888	2.95	0.011	0.027	-3.77
P04259	K2C6B_HUMAN	Keratin, type II cytoskeletal 6B OS=Homo sapiens OX=9606 GN=KRT6B PE=1 SV=5	KRT6B	1	4.14	4.06	4.42	3.12	3.55	3.15	3.17	3.91	3.82	4.57	4.86	5.35	7.51	4.98	-1.74	-2.80027	-0.681169	4.32994	-3.54	0.0035	0.01	-2.63
P04264	K2C1_HUMAN	Keratin, type II cytoskeletal 1 OS=Homo sapiens OX=9606 GN=KRT1 PE=1 SV=6	KRT1	38	14.28	14.21	14.67	14.02	14.43	14.4	14.24	14.11	14.27	14.13	14.68	14.76	15	14.94	-0.55	-0.809328	-0.287592	14.4384	-4.52	0.00051	0.0022	-0.69
P04406	G3P_HUMAN	Glyceraldehyde-3-phosphate dehydrogenase OS=Homo sapiens OX=9606 GN=GAPDH PE=1 SV=3	GAPDH	4	7.97	7.88	8	7.93	8.34	8.19	8.55	8.37	7.83	7.93	8.02	7.92	8.13	8.03	-0.08	-0.26387	0.0984925	8.0768	-0.98	0.34	0.43	-6.85
P04843	RPN1_HUMAN	Dolichyl-diphosphooligosaccharide--protein glycosyltransferase subunit 1 OS=Homo sapiens OX=9606 GN=RPN1 PE=1 SV=1	RPN1	3	7.27	7.1	7.07	6.85	7.16	7	8.05	7.92	6.73	7.06	6.69	6.67	6.59	6.95	0.35	-0.0969827	0.79374	7.08039	1.68	0.12	0.18	-5.98
P05089	ARGI1_HUMAN	Arginase-1 OS=Homo sapiens OX=9606 GN=ARG1 PE=1 SV=2	ARG1	2	6.64	6.51	6.99	6.48	6.88	6.55	6.51	6.51	6.55	6.37	7.41	7.57	7.61	7.47	-0.86	-1.12615	-0.593884	6.8612	-6.94	7.4e-06	7.7e-05	3.67
P05141	ADT2_HUMAN	ADP/ATP translocase 2 OS=Homo sapiens OX=9606 GN=SLC25A5 PE=1 SV=7	SLC25A5	1	6.17	6.59	6.07	6.51	6.35	6.6	7.32	7.2	7.65	7.69	6.15	6.14	6.09	6.32	0.16	-0.251411	0.571042	6.63111	0.83	0.42	0.5	-6.99
P05198	IF2A_HUMAN	Eukaryotic translation initiation factor 2 subunit 1 OS=Homo sapiens OX=9606 GN=EIF2S1 PE=1 SV=3	EIF2S1	1	3.41	2.8	2.86	2.64	3.71	2.79	3.4	3.38	3.23	3.35	3.65	4.14	3.57	2.93	-0.65	-1.21032	-0.0825805	3.27719	-2.46	0.028	0.054	-4.67
P05204	HMGN2_HUMAN	Non-histone chromosomal protein HMG-17 OS=Homo sapiens OX=9606 GN=HMGN2 PE=1 SV=3	HMGN2	2	6.07	6.32	5.93	6.17	6.52	6.91	7.18	6.84	6.15	6.28	7.56	7.42	7.79	7.82	-1.52	-1.828	-1.21742	6.78246	-10.71	4.5e-08	1.4e-06	8.93
P05386	RLA1_HUMAN	60S acidic ribosomal protein P1 OS=Homo sapiens OX=9606 GN=RPLP1 PE=1 SV=1	RPLP1	1	6.05	5.97	5.93	5.99	5.6	5.78	6.07	6.08	5.41	5.72	5.34	5.47	5.12	5.32	0.67	0.400096	0.943213	5.70318	5.31	0.00011	0.00064	0.83
P05388	RLA0_HUMAN	60S acidic ribosomal protein P0 OS=Homo sapiens OX=9606 GN=RPLP0 PE=1 SV=1	RPLP0	1	5.26	5.43	5.23	4.85	5.1	5.41	6.3	5.8	5.33	5.57	5.17	5	4.63	5.1	0.22	-0.259892	0.69534	5.29868	0.98	0.34	0.43	-6.85
P05455	LA_HUMAN	Lupus La protein OS=Homo sapiens OX=9606 GN=SSB PE=1 SV=2	SSB	1	5.83	5.78	6.27	6.16	6.66	6.74	7.22	7.14	6.67	6.61	5.81	5.78	6.15	6.28	0	-0.34768	0.351002	6.36485	0.01	0.99	1	-7.35
P05783	K1C18_HUMAN	Keratin, type I cytoskeletal 18 OS=Homo sapiens OX=9606 GN=KRT18 PE=1 SV=2	KRT18	5	8.78	8.45	8.44	8.24	8.63	8.31	9.71	9.38	7.99	8.11	8.86	8.75	8.76	8.96	-0.35	-0.866896	0.161125	8.6695	-1.48	0.16	0.24	-6.26
P05787	K2C8_HUMAN	Keratin, type II cytoskeletal 8 OS=Homo sapiens OX=9606 GN=KRT8 PE=1 SV=7	KRT8	8	9.21	9.11	9.1	8.9	9.41	9.23	10.45	10.18	9.1	9.28	10.08	9.85	10.3	10.57	-1.12	-1.62118	-0.619755	9.62625	-4.82	0.00031	0.0014	-0.16
P06454	PTMA_HUMAN	Prothymosin alpha OS=Homo sapiens OX=9606 GN=PTMA PE=1 SV=2	PTMA	2	5.88	5.91	5.78	5.78	7.17	6.92	7.65	7.57	7.51	7.5	6.09	6.14	6.22	6.27	-0.34	-0.636386	-0.0493518	6.60031	-2.51	0.025	0.05	-4.58
P06576	ATPB_HUMAN	ATP synthase subunit beta, mitochondrial OS=Homo sapiens OX=9606 GN=ATP5F1B PE=1 SV=3	ATP5F1B	10	8.95	8.92	8.89	8.69	9.1	9.17	10.9	10.68	10.48	10.65	9.3	9.2	9.71	9.99	-0.68	-1.44016	0.0720694	9.61534	-1.95	0.073	0.12	-5.56
P06702	S10A9_HUMAN	Protein S100-A9 OS=Homo sapiens OX=9606 GN=S100A9 PE=1 SV=1	S100A9	4	8.26	8.62	8.75	8.4	8.65	8.25	7.79	8.13	7.66	8.3	8.73	8.22	9.18	8.19	-0.07	-0.57755	0.430336	8.3671	-0.31	0.76	0.81	-7.3
P06733	ENOA_HUMAN	Alpha-enolase OS=Homo sapiens OX=9606 GN=ENO1 PE=1 SV=2	ENO1	7	9.31	9.27	9.22	9.19	9.83	9.77	10.55	10.45	9.18	9.33	9.54	9.44	9.68	9.87	-0.39	-0.72802	-0.0490236	9.61716	-2.46	0.028	0.055	-4.67
P06744	G6PI_HUMAN	Glucose-6-phosphate isomerase OS=Homo sapiens OX=9606 GN=GPI PE=1 SV=4	GPI	1	5.74	5.58	5.41	5.54	5.86	6.22	6.87	6.77	6.13	6.67	5.67	5.87	6.33	6.34	-0.49	-0.963821	-0.00751948	6.0719	-2.18	0.047	0.084	-5.17
P06748	NPM_HUMAN	Nucleophosmin OS=Homo sapiens OX=9606 GN=NPM1 PE=1 SV=2	NPM1	8	10.16	10.08	9.98	10.03	10.39	10.34	11.1	10.92	10.13	10.3	10.13	9.99	10.46	10.78	-0.27	-0.666532	0.117257	10.3418	-1.51	0.15	0.23	-6.22
P06753	TPM3_HUMAN	Tropomyosin alpha-3 chain OS=Homo sapiens OX=9606 GN=TPM3 PE=1 SV=2	TPM3	1	5.91	5.87	5.89	5.8	5.99	5.73	6.25	6.28	5.04	5.22	5.88	6.16	5.84	6.03	-0.11	-0.383619	0.163892	5.84798	-0.86	0.4	0.49	-6.96
P07195	LDHB_HUMAN	L-lactate dehydrogenase B chain OS=Homo sapiens OX=9606 GN=LDHB PE=1 SV=2	LDHB	1	5.89	5.69	5.56	5.36	6.12	6.18	7.56	7.5	6.1	6.37	4.77	4.42	4.7	4.62	1	0.365413	1.62827	5.77551	3.4	0.0046	0.013	-2.89
P07237	PDIA1_HUMAN	Protein disulfide-isomerase OS=Homo sapiens OX=9606 GN=P4HB PE=1 SV=3	P4HB	3	6.3	6.47	6.17	5.92	5.93	6.01	7.53	7.4	7.23	7.72	6.75	6.27	7.04	7.41	-0.65	-1.41547	0.109624	6.72483	-1.84	0.087	0.14	-5.73
P07355	ANXA2_HUMAN	Annexin A2 OS=Homo sapiens OX=9606 GN=ANXA2 PE=1 SV=2	ANXA2	3	7.71	7.72	7.65	7.51	7.64	7.71	8.85	8.75	7.55	7.89	8.18	8.18	8.51	8.74	-0.76	-1.29439	-0.220787	8.04303	-3.04	0.0092	0.023	-3.59
P07437	TBB5_HUMAN	Tubulin beta chain OS=Homo sapiens OX=9606 GN=TUBB PE=1 SV=2	TUBB	2	8.05	7.78	7.85	7.93	8.15	8.05	8.29	8.1	7.05	7.22	7.64	7.5	7.46	7.67	0.34	0.143055	0.5278	7.76663	3.74	0.0022	0.007	-2.19
P07737	PROF1_HUMAN	Profilin-1 OS=Homo sapiens OX=9606 GN=PFN1 PE=1 SV=2	PFN1	5	9.31	9.18	9.19	9.32	9.46	9.55	9.6	9.55	9.82	9.82	8.6	8.7	8.67	8.69	0.59	0.455548	0.718871	9.24669	9.58	1.8e-07	4.3e-06	7.52
P07900	HS90A_HUMAN	Heat shock protein HSP 90-alpha OS=Homo sapiens OX=9606 GN=HSP90AA1 PE=1 SV=5	HSP90AA1	2	6.54	6.6	6.41	6.52	7.15	7.05	8.37	8.21	7.28	7.79	6.34	6.04	6.75	7.06	-0.02	-0.655492	0.606689	7.007	-0.08	0.93	0.95	-7.34
P07910	HNRPC_HUMAN	Heterogeneous nuclear ribonucleoproteins C1/C2 OS=Homo sapiens OX=9606 GN=HNRNPC PE=1 SV=4	HNRNPC	6	11.2	11.13	11.32	11.39	11.29	11.43	11.42	11.42	11.43	11.35	11.01	10.99	11	11.07	0.24	0.108236	0.380085	11.2448	3.86	0.0018	0.0057	-1.97
P08133	ANXA6_HUMAN	Annexin A6 OS=Homo sapiens OX=9606 GN=ANXA6 PE=1 SV=3	ANXA6	1	5.01	4.8	4.62	4.84	5.09	4.65	5.46	5.31	4.5	3.98	4.55	4.55	4.89	4.93	0.08	-0.307962	0.476616	4.79774	0.46	0.65	0.72	-7.24
P08238	HS90B_HUMAN	Heat shock protein HSP 90-beta OS=Homo sapiens OX=9606 GN=HSP90AB1 PE=1 SV=4	HSP90AB1	2	6.46	6.62	6.48	6.14	6.93	6.9	8.38	8.13	6.55	6.99	6.67	6.22	6.79	7.18	-0.29	-0.967528	0.381695	6.88902	-0.94	0.37	0.45	-6.89
P08243	ASNS_HUMAN	Asparagine synthetase [glutamine-hydrolyzing] OS=Homo sapiens OX=9606 GN=ASNS PE=1 SV=4	ASNS	1	4.65	4.86	4.73	4.75	4.6	4.82	5.31	5.33	5.38	5.3	4.75	3.7	4.27	4.56	0.43	-0.0331411	0.889101	4.78543	1.99	0.066	0.11	-5.48
P08579	RU2B_HUMAN	U2 small nuclear ribonucleoprotein B'' OS=Homo sapiens OX=9606 GN=SNRPB2 PE=1 SV=1	SNRPB2	1	4.24	4	3.38	3.9	4.24	4.27	4.63	4.5	5.78	6.07	5	4.09	4.83	4.53	-0.73	-1.18884	-0.272806	4.53383	-3.43	0.0042	0.012	-2.82
P08621	RU17_HUMAN	U1 small nuclear ribonucleoprotein 70 kDa OS=Homo sapiens OX=9606 GN=SNRNP70 PE=1 SV=2	SNRNP70	15	11.53	11.42	11.53	11.61	11.5	11.63	11.34	11.3	11.85	11.72	11.58	11.62	11.42	11.38	0.02	-0.157989	0.193018	11.5301	0.21	0.83	0.87	-7.32
P08670	VIME_HUMAN	Vimentin OS=Homo sapiens OX=9606 GN=VIM PE=1 SV=4	VIM	22	12.06	11.95	11.47	11.32	10.98	10.84	12.4	12.18	9.28	9.49	12.39	12.09	12.83	13.24	-0.93	-1.67364	-0.195759	11.6089	-2.72	0.017	0.037	-4.19
P08708	RS17_HUMAN	40S ribosomal protein S17 OS=Homo sapiens OX=9606 GN=RPS17 PE=1 SV=2	RPS17	3	7.81	7.78	7.65	7.53	7.64	7.66	8.08	8.04	7.53	7.71	8.13	7.78	7.75	7.72	-0.16	-0.429568	0.118098	7.7734	-1.22	0.24	0.33	-6.59
P08727	K1C19_HUMAN	Keratin, type I cytoskeletal 19 OS=Homo sapiens OX=9606 GN=KRT19 PE=1 SV=4	KRT19	3	7.72	7.7	7.81	7.7	8.28	7.94	9	8.88	7.95	7.89	8.56	8.21	8.79	9.18	-0.95	-1.43113	-0.467399	8.25747	-4.24	0.0009	0.0036	-1.26
P08758	ANXA5_HUMAN	Annexin A5 OS=Homo sapiens OX=9606 GN=ANXA5 PE=1 SV=2	ANXA5	1	3.91	3.33	3.62	3.4	4.19	4.28	4.84	5.08	3.46	3.45	3.74	3.96	3.53	4.14	-0.28	-0.738425	0.186267	3.92377	-1.28	0.22	0.3	-6.52
P08779	K1C16_HUMAN	Keratin, type I cytoskeletal 16 OS=Homo sapiens OX=9606 GN=KRT16 PE=1 SV=4	KRT16	13	10.36	10.39	10.59	10	10.38	10.43	9.8	10.13	10.33	10.7	10.62	10.54	11.81	11.27	-0.73	-1.25841	-0.194803	10.5229	-2.94	0.011	0.027	-3.78
P08865	RSSA_HUMAN	40S ribosomal protein SA OS=Homo sapiens OX=9606 GN=RPSA PE=1 SV=4	RPSA	1	5.02	4.99	4.95	4.77	5.13	4.8	5.19	5.38	5.11	5.23	4.85	4.74	5.07	4.61	0.12	-0.179106	0.41544	4.98886	0.85	0.41	0.49	-6.97
P09012	SNRPA_HUMAN	U1 small nuclear ribonucleoprotein A OS=Homo sapiens OX=9606 GN=SNRPA PE=1 SV=3	SNRPA	3	7.86	7.65	7.63	7.76	7.96	7.88	7.84	7.73	8.17	7.94	7.84	7.85	7.77	7.85	-0.1	-0.285706	0.0767735	7.83885	-1.24	0.24	0.32	-6.57
P09110	THIK_HUMAN	3-ketoacyl-CoA thiolase, peroxisomal OS=Homo sapiens OX=9606 GN=ACAA1 PE=1 SV=2	ACAA1	3	7.36	7.21	7.01	7.16	7.36	7.05	6.77	6.49	7.73	7.97	6.67	6.8	6.69	6.7	0.47	0.142762	0.794702	7.07098	3.09	0.0081	0.02	-3.48
P09211	GSTP1_HUMAN	Glutathione S-transferase P OS=Homo sapiens OX=9606 GN=GSTP1 PE=1 SV=2	GSTP1	1	4.09	6.95	3.12	2.95	3.99	3.18	2.93	2.87	2.88	2.63	2.84	3.09	3.13	3.37	1.17	-0.249039	2.5905	3.42976	1.78	0.098	0.15	-5.83
P09496	CLCA_HUMAN	Clathrin light chain A OS=Homo sapiens OX=9606 GN=CLTA PE=1 SV=1	CLTA	1	4.97	5.09	5.54	5.43	4.96	5.23	5.97	5.84	4.07	4.15	4.85	4.93	5.02	5.38	0.21	-0.253578	0.67356	5.10079	0.97	0.35	0.43	-6.86
P09651	ROA1_HUMAN	Heterogeneous nuclear ribonucleoprotein A1 OS=Homo sapiens OX=9606 GN=HNRNPA1 PE=1 SV=5	HNRNPA1	4	10.79	10.69	10.84	10.9	10.62	10.77	10.51	10.61	10.65	10.65	10.85	10.9	10.87	10.78	-0.05	-0.187422	0.0935637	10.747	-0.72	0.49	0.56	-7.08
P09661	RU2A_HUMAN	U2 small nuclear ribonucleoprotein A' OS=Homo sapiens OX=9606 GN=SNRPA1 PE=1 SV=2	SNRPA1	2	6.93	7.03	7.08	7.07	7.07	7.25	7.14	7.01	7.7	7.68	6.86	6.8	6.76	6.77	0.23	0.0607695	0.400234	7.08341	2.92	0.011	0.027	-3.81
P09874	PARP1_HUMAN	Poly [ADP-ribose] polymerase 1 OS=Homo sapiens OX=9606 GN=PARP1 PE=1 SV=4	PARP1	7	8.52	8.55	8.41	8.41	8.92	8.9	9.37	9.26	9.18	9.25	8.79	8.81	8.94	9.24	-0.48	-0.735176	-0.219797	8.89638	-3.98	0.0014	0.0049	-1.73
P0DP25	CALM3_HUMAN	Calmodulin-3 OS=Homo sapiens OX=9606 GN=CALM3 PE=1 SV=1	CALM3	2	5.02	4.73	4.77	4.98	4.92	5.14	5.7	5.6	4.14	4.28	4.41	4.96	4.43	4.62	0.27	-0.120508	0.653589	4.83401	1.48	0.16	0.24	-6.26
P10412	H14_HUMAN	Histone H1.4 OS=Homo sapiens OX=9606 GN=HIST1H1E PE=1 SV=2	HIST1H1E	2	8.24	8.04	7.85	7.58	8.05	7.88	8.49	8.21	8.83	8.84	8.16	8.15	8.72	8.71	-0.51	-0.884185	-0.133282	8.26849	-2.91	0.012	0.027	-3.83
P10599	THIO_HUMAN	Thioredoxin OS=Homo sapiens OX=9606 GN=TXN PE=1 SV=3	TXN	1	5.24	5.18	5.35	5.24	5.62	5.55	5.76	5.5	5.59	5.66	4.81	4.79	5.32	4.77	0.33	0.0614178	0.605721	5.31365	2.63	0.02	0.042	-4.35
P10809	CH60_HUMAN	60 kDa heat shock protein, mitochondrial OS=Homo sapiens OX=9606 GN=HSPD1 PE=1 SV=2	HSPD1	17	9.4	9.5	9.41	9.28	9.91	9.94	11.51	11.3	11.3	11.35	9.96	9.83	10.32	10.66	-0.8	-1.48451	-0.108463	10.2623	-2.49	0.026	0.052	-4.62
P11021	BIP_HUMAN	Endoplasmic reticulum chaperone BiP OS=Homo sapiens OX=9606 GN=HSPA5 PE=1 SV=2	HSPA5	1	3.01	3.05	2.66	3.17	3	3.22	4.46	4.33	2.82	3.83	3.56	3.02	4.1	4.05	-0.71	-1.47099	0.0546555	3.44935	-1.99	0.066	0.11	-5.48
P11142	HSP7C_HUMAN	Heat shock cognate 71 kDa protein OS=Homo sapiens OX=9606 GN=HSPA8 PE=1 SV=1	HSPA8	12	10.65	10.89	10.49	10.53	10.72	10.67	11.41	11.34	10.45	10.64	10.94	10.82	11	11.23	-0.36	-0.710638	-0.00479839	10.8423	-2.18	0.047	0.085	-5.17
P11177	ODPB_HUMAN	Pyruvate dehydrogenase E1 component subunit beta, mitochondrial OS=Homo sapiens OX=9606 GN=PDHB PE=1 SV=3	PDHB	1	4.53	4.48	4.47	4.63	4.68	4.45	4.91	4.88	5.47	5.6	4.96	5.52	5.33	4.85	-0.64	-0.972102	-0.303028	4.91126	-4.09	0.0011	0.0042	-1.5
P11387	TOP1_HUMAN	DNA topoisomerase 1 OS=Homo sapiens OX=9606 GN=TOP1 PE=1 SV=2	TOP1	3	7.61	7.77	7.54	7.69	7.93	7.86	8.28	8.13	7.88	7.95	8.09	8.1	8.06	8.2	-0.46	-0.665587	-0.257803	7.93481	-4.86	0.00026	0.0012	-0.01
P11388	TOP2A_HUMAN	DNA topoisomerase 2-alpha OS=Homo sapiens OX=9606 GN=TOP2A PE=1 SV=3	TOP2A	1	5.57	5.43	5.52	5.4	5.05	4.97	5.76	5.77	4.54	4.87	5.59	4.74	5.42	5.3	0.22	-0.237543	0.670762	5.28077	1.02	0.32	0.41	-6.81
P11413	G6PD_HUMAN	Glucose-6-phosphate 1-dehydrogenase OS=Homo sapiens OX=9606 GN=G6PD PE=1 SV=4	G6PD	1	3.08	2.02	1.79	2.14	2.94	3.37	2.22	2.02	1.95	1.62	3.38	2.78	3.75	3.5	-1.1	-1.83121	-0.364842	2.61222	-3.22	0.0063	0.017	-3.23
P12004	PCNA_HUMAN	Proliferating cell nuclear antigen OS=Homo sapiens OX=9606 GN=PCNA PE=1 SV=1	PCNA	3	7.27	7.2	7.02	7.1	7.54	7.47	8.39	8.02	7.61	7.89	7.5	7.41	7.73	7.82	-0.47	-0.847803	-0.0874923	7.56833	-2.64	0.02	0.042	-4.33
P12111	CO6A3_HUMAN	Collagen alpha-3(VI) chain OS=Homo sapiens OX=9606 GN=COL6A3 PE=1 SV=5	COL6A3	1	4.55	4.16	4.25	4.51	3.51	3.91	4.22	3.76	3.68	3.65	4.37	3.98	3.65	4.4	0.27	-0.147068	0.683065	4.0429	1.39	0.19	0.27	-6.39
P12270	TPR_HUMAN	Nucleoprotein TPR OS=Homo sapiens OX=9606 GN=TPR PE=1 SV=3	TPR	1	3.73	3.8	3.52	3.73	3.69	3.35	3.44	3.24	2.53	2.76	4.45	4.05	3.93	4	-0.41	-0.751838	-0.0726059	3.58782	-2.61	0.021	0.044	-4.4
P12277	KCRB_HUMAN	Creatine kinase B-type OS=Homo sapiens OX=9606 GN=CKB PE=1 SV=1	CKB	1	4.21	4.14	4.05	3.92	4.8	4.75	5.47	5.57	2.91	3.06	2.91	3.5	3.16	3.65	0.77	0.315694	1.22896	4.00632	3.63	0.0028	0.0083	-2.41
P12814	ACTN1_HUMAN	Alpha-actinin-1 OS=Homo sapiens OX=9606 GN=ACTN1 PE=1 SV=2	ACTN1	2	4.92	5.01	5.3	4.98	5.13	5.16	6.69	6.32	3.99	4.8	4.79	4.82	5.1	5.34	0.04	-0.644796	0.726337	5.16754	0.13	0.9	0.92	-7.34
P12956	XRCC6_HUMAN	X-ray repair cross-complementing protein 6 OS=Homo sapiens OX=9606 GN=XRCC6 PE=1 SV=2	XRCC6	17	9.6	9.52	9.5	9.55	10.18	10.27	10.9	10.82	10.32	10.4	9.52	9.4	9.72	9.84	-0.08	-0.39501	0.237348	9.96634	-0.54	0.6	0.68	-7.2
P13010	XRCC5_HUMAN	X-ray repair cross-complementing protein 5 OS=Homo sapiens OX=9606 GN=XRCC5 PE=1 SV=3	XRCC5	7	8.78	8.68	8.75	8.59	9.4	9.39	10.09	9.87	9.64	9.72	8.98	8.79	9.03	9.18	-0.3	-0.59646	0.00506135	9.20615	-2.11	0.053	0.093	-5.29
P13639	EF2_HUMAN	Elongation factor 2 OS=Homo sapiens OX=9606 GN=EEF2 PE=1 SV=4	EEF2	7	8.52	8.52	8.56	8.45	8.56	8.51	9.23	9.13	8.03	8.37	8.29	8.06	8.48	8.39	0.2	-0.129481	0.538268	8.5065	1.32	0.21	0.29	-6.48
P13645	K1C10_HUMAN	Keratin, type I cytoskeletal 10 OS=Homo sapiens OX=9606 GN=KRT10 PE=1 SV=6	KRT10	27	13.41	13.45	13.75	13.19	13.56	13.28	13.34	13.22	12.98	12.88	12.72	12.81	12.93	13.05	0.58	0.338859	0.813659	13.1833	5.21	0.00014	0.00075	0.64
P13647	K2C5_HUMAN	Keratin, type II cytoskeletal 5 OS=Homo sapiens OX=9606 GN=KRT5 PE=1 SV=3	KRT5	16	11.82	11.81	12.17	11.4	11.85	11.77	11.5	11.48	11.44	11.6	11.64	11.76	12.09	11.96	-0.06	-0.378961	0.256009	11.7343	-0.42	0.68	0.75	-7.26
P13797	PLST_HUMAN	Plastin-3 OS=Homo sapiens OX=9606 GN=PLS3 PE=1 SV=4	PLS3	1	8.56	9.35	8.24	7.62	7.57	8.09	6.65	6.99	5.67	5.91	6.66	6.84	6.83	6.7	1.69	0.976309	2.39754	7.26325	5.11	0.00018	0.00094	0.38
P14373	TRI27_HUMAN	Zinc finger protein RFP OS=Homo sapiens OX=9606 GN=TRIM27 PE=1 SV=1	TRIM27	4	8.17	8.01	8.1	8.12	8.11	8.34	8.12	7.94	8.25	8.26	7.69	7.66	7.63	7.75	0.42	0.233173	0.597915	8.01031	4.89	0.00025	0.0012	0.05
P14618	KPYM_HUMAN	Pyruvate kinase PKM OS=Homo sapiens OX=9606 GN=PKM PE=1 SV=4	PKM	2	8.54	8.6	8.49	8.44	8.71	8.62	9.57	9.31	7.82	8.43	8.56	8.42	8.81	8.87	-0.15	-0.575813	0.274801	8.65631	-0.76	0.46	0.54	-7.04
P14625	ENPL_HUMAN	Endoplasmin OS=Homo sapiens OX=9606 GN=HSP90B1 PE=1 SV=1	HSP90B1	1	3.37	3.45	3.46	3.76	3.65	3.37	5.14	4.68	4.02	4.73	3.86	3.87	4.23	4.54	-0.61	-1.32905	0.102417	4.00783	-1.84	0.087	0.14	-5.73
P14866	HNRPL_HUMAN	Heterogeneous nuclear ribonucleoprotein L OS=Homo sapiens OX=9606 GN=HNRNPL PE=1 SV=2	HNRNPL	15	12.21	12.21	12.29	12.31	12.04	12.16	11.97	12.02	11.65	11.64	11.5	11.62	11.57	11.53	0.7	0.582479	0.818217	11.9093	12.76	4.9e-09	3.5e-07	11.19
P14923	PLAK_HUMAN	Junction plakoglobin OS=Homo sapiens OX=9606 GN=JUP PE=1 SV=3	JUP	10	9.25	9.4	9.65	9.14	9.39	9.5	9.11	9.26	9.9	9.81	9.52	9.71	9.94	9.79	-0.38	-0.636932	-0.120124	9.52606	-3.15	0.0072	0.019	-3.37
P15880	RS2_HUMAN	40S ribosomal protein S2 OS=Homo sapiens OX=9606 GN=RPS2 PE=1 SV=2	RPS2	2	7.27	7.35	6.98	7.01	7.04	6.93	7.91	7.69	6.57	6.88	5.7	5.86	5.68	6.35	1.26	0.792364	1.71778	6.80164	5.83	4.7e-05	0.00032	1.76
P15924	DESP_HUMAN	Desmoplakin OS=Homo sapiens OX=9606 GN=DSP PE=1 SV=3	DSP	18	10.29	10.42	10.62	10.06	10.32	10.39	10.19	10.07	10.81	10.91	10.73	10.89	11.16	11.02	-0.6	-0.858054	-0.350809	10.563	-5.12	0.00016	0.00085	0.47
P16104	H2AX_HUMAN	Histone H2AX OS=Homo sapiens OX=9606 GN=H2AFX PE=1 SV=2	H2AFX	2	5.93	6.14	5.64	5.81	6.33	6.14	7.43	7.26	5.91	6.44	6.83	6.79	7.53	7.86	-1.37	-2.03176	-0.714352	6.57474	-4.49	0.00057	0.0024	-0.78
P16401	H15_HUMAN	Histone H1.5 OS=Homo sapiens OX=9606 GN=HIST1H1B PE=1 SV=3	HIST1H1B	9	9.95	10.01	9.64	9.76	9.98	9.94	10.73	10.66	10.83	10.9	10.06	10.06	10.55	10.8	-0.53	-0.965521	-0.0943164	10.2755	-2.62	0.021	0.044	-4.38
P16403	H12_HUMAN	Histone H1.2 OS=Homo sapiens OX=9606 GN=HIST1H1C PE=1 SV=2	HIST1H1C	2	7.52	7.7	7.44	7.63	8.01	7.73	7.68	7.56	7.48	7.56	8.09	8.03	8.27	8.33	-0.61	-0.839389	-0.3791	7.78668	-5.68	5.9e-05	0.00038	1.51
P17096	HMGA1_HUMAN	High mobility group protein HMG-I/HMG-Y OS=Homo sapiens OX=9606 GN=HMGA1 PE=1 SV=3	HMGA1	2	7.68	7.67	7.61	7.67	7.98	7.89	8.85	8.81	7.24	7.22	7.04	6.95	7.28	7.71	0.41	-0.0534969	0.874069	7.6854	1.9	0.078	0.13	-5.63
P17844	DDX5_HUMAN	Probable ATP-dependent RNA helicase DDX5 OS=Homo sapiens OX=9606 GN=DDX5 PE=1 SV=1	DDX5	30	12.76	12.7	12.79	12.86	12.47	12.57	12.26	12.35	12.79	12.74	12.5	12.61	12.47	12.4	0.28	0.13082	0.433677	12.5911	4	0.0013	0.0047	-1.68
P17987	TCPA_HUMAN	T-complex protein 1 subunit alpha OS=Homo sapiens OX=9606 GN=TCP1 PE=1 SV=1	TCP1	1	4.22	4.13	3.88	3.81	4.14	3.75	5.42	5.21	4.26	4.55	3.58	4.42	4.55	4.17	-0.17	-0.881175	0.538074	4.29228	-0.52	0.61	0.69	-7.2
P18077	RL35A_HUMAN	60S ribosomal protein L35a OS=Homo sapiens OX=9606 GN=RPL35A PE=1 SV=2	RPL35A	1	7.34	7.38	7.11	7.08	7.1	7.28	7.3	7.31	7.03	7.26	5.38	5.25	4.98	5.31	2	1.75395	2.24166	6.65104	17.59	7.4e-11	1.9e-08	15.37
P18085	ARF4_HUMAN	ADP-ribosylation factor 4 OS=Homo sapiens OX=9606 GN=ARF4 PE=1 SV=3	ARF4	2	8.59	8.61	8.88	8.81	9.09	8.7	8.75	8.78	8.16	8.21	8.48	8.7	8.57	8.51	0.16	-0.0521275	0.370596	8.63095	1.62	0.13	0.19	-6.07
P18124	RL7_HUMAN	60S ribosomal protein L7 OS=Homo sapiens OX=9606 GN=RPL7 PE=1 SV=1	RPL7	4	8.02	8.02	8.13	7.92	8.34	8.12	8.75	8.79	8.25	8.57	8.47	8.29	8.53	8.42	-0.41	-0.696655	-0.115672	8.3307	-3	0.0096	0.024	-3.65
P18206	VINC_HUMAN	Vinculin OS=Homo sapiens OX=9606 GN=VCL PE=1 SV=4	VCL	1	3.54	2.46	3.22	2.99	2.66	3.48	4	4.26	3.14	2.72	4.15	3.22	3.75	4.4	-0.83	-1.5784	-0.0793606	3.42776	-2.38	0.033	0.063	-4.82
P18583	SON_HUMAN	Protein SON OS=Homo sapiens OX=9606 GN=SON PE=1 SV=4	SON	9	10	9.93	9.85	10.02	9.77	9.69	9.49	9.46	9.67	9.61	10.25	10.19	9.99	9.91	-0.13	-0.329738	0.0611685	9.84555	-1.48	0.16	0.24	-6.27
P18615	NELFE_HUMAN	Negative elongation factor E OS=Homo sapiens OX=9606 GN=NELFE PE=1 SV=3	NELFE	1	3.04	3.33	3.05	2.79	3.28	2.78	3.21	2.76	2.88	3.08	3.56	4.07	3.98	3.21	-0.65	-1.11108	-0.189936	3.21568	-3.03	0.0091	0.022	-3.59
P18621	RL17_HUMAN	60S ribosomal protein L17 OS=Homo sapiens OX=9606 GN=RPL17 PE=1 SV=3	RPL17	1	5.15	5.27	5.21	5.22	5.39	5.25	4.93	5.13	4.42	4.75	5.05	5.31	5.67	5.09	-0.07	-0.384772	0.254472	5.13133	-0.44	0.67	0.73	-7.25
P19013	K2C4_HUMAN	Keratin, type II cytoskeletal 4 OS=Homo sapiens OX=9606 GN=KRT4 PE=1 SV=4	KRT4	2	8.48	10.17	8.1	7.23	8.3	7.23	8.13	8	8.18	7.5	7.5	7.42	7.09	7.1	1.22	0.224237	2.21438	7.88665	2.64	0.02	0.042	-4.35
P19338	NUCL_HUMAN	Nucleolin OS=Homo sapiens OX=9606 GN=NCL PE=1 SV=3	NCL	18	10.23	10.23	10.09	10.22	10.69	10.72	11.46	11.32	11.02	11.13	10.86	10.74	11.2	11.41	-0.86	-1.24009	-0.48278	10.8081	-4.9	0.00027	0.0013	-0.01
P19784	CSK22_HUMAN	Casein kinase II subunit alpha' OS=Homo sapiens OX=9606 GN=CSNK2A2 PE=1 SV=1	CSNK2A2	2	6.49	6.4	5.98	6.11	6.39	6.26	5.8	6.04	6.27	6.25	6.1	6.21	5.85	6.31	0.13	-0.19999	0.452592	6.17498	0.83	0.42	0.5	-6.99
P20073	ANXA7_HUMAN	Annexin A7 OS=Homo sapiens OX=9606 GN=ANXA7 PE=1 SV=3	ANXA7	2	5.26	5.35	5.44	5.32	5.5	5.5	5.57	5.29	5.67	5.71	4.88	5.35	5.23	4.64	0.32	0.015241	0.624187	5.33565	2.25	0.041	0.075	-5.04
P20700	LMNB1_HUMAN	Lamin-B1 OS=Homo sapiens OX=9606 GN=LMNB1 PE=1 SV=2	LMNB1	3	6.35	6.45	6.68	6.32	6.31	6.37	7.44	7.29	5.94	6.3	6.72	6.75	7	7.44	-0.53	-1.06087	0.00621485	6.66848	-2.13	0.052	0.092	-5.26
P20930	FILA_HUMAN	Filaggrin OS=Homo sapiens OX=9606 GN=FLG PE=1 SV=3	FLG	2	7.93	8.13	8.33	8.02	8.38	8.19	7.95	8.68	8.47	8.19	8.74	8.44	8.77	8.69	-0.55	-0.862731	-0.247203	8.35112	-3.87	0.0017	0.0056	-1.94
P20962	PTMS_HUMAN	Parathymosin OS=Homo sapiens OX=9606 GN=PTMS PE=1 SV=2	PTMS	1	5.56	5.59	5.14	5.21	6.06	5.94	6.38	6.23	5.15	5.22	6.22	6.49	6.48	6.41	-1.02	-1.30847	-0.740627	5.86395	-7.75	2.1e-06	3e-05	4.94
P21333	FLNA_HUMAN	Filamin-A OS=Homo sapiens OX=9606 GN=FLNA PE=1 SV=4	FLNA	6	8.2	8.44	8.04	7.94	8.08	8.21	9.37	9.2	6.98	7.36	8.62	8.49	8.79	9.23	-0.63	-1.20363	-0.0468003	8.3533	-2.33	0.036	0.068	-4.91
P22087	FBRL_HUMAN	rRNA 2'-O-methyltransferase fibrillarin OS=Homo sapiens OX=9606 GN=FBL PE=1 SV=2	FBL	6	8.1	8.11	8.05	8.09	8.05	8	8.51	8.46	8.13	8.23	8.01	8.08	8.12	8.25	-0.03	-0.271626	0.211209	8.15645	-0.27	0.79	0.84	-7.31
P22102	PUR2_HUMAN	Trifunctional purine biosynthetic protein adenosine-3 OS=Homo sapiens OX=9606 GN=GART PE=1 SV=1	GART	1	5.33	5.63	5.72	5.37	6.01	6.15	6.99	6.78	6.12	6.37	5.35	5.17	5.25	5.46	0.21	-0.20866	0.619365	5.83539	1.07	0.31	0.39	-6.77
P22234	PUR6_HUMAN	Multifunctional protein ADE2 OS=Homo sapiens OX=9606 GN=PAICS PE=1 SV=3	PAICS	1	5.92	5.72	5.56	5.13	5.59	5.84	6.06	6.01	4.39	4.33	3.67	4.34	4.46	4.27	1.39	0.978434	1.81055	5.09277	7.2	4.9e-06	5.8e-05	4.08
P22307	NLTP_HUMAN	Non-specific lipid-transfer protein OS=Homo sapiens OX=9606 GN=SCP2 PE=1 SV=2	SCP2	2	6.96	6.78	6.97	6.96	7.06	7.03	7.23	7.29	8.87	9.18	5.96	6.4	6.25	6.11	0.74	0.493578	0.976811	7.07397	6.53	1.4e-05	0.00013	3
P22314	UBA1_HUMAN	Ubiquitin-like modifier-activating enzyme 1 OS=Homo sapiens OX=9606 GN=UBA1 PE=1 SV=3	UBA1	6	6.34	6.82	6.3	6.39	7.07	6.99	7.79	7.76	6.87	7.24	6.67	6.44	6.67	6.92	-0.21	-0.630973	0.208418	6.87621	-1.08	0.3	0.39	-6.75
P22626	ROA2_HUMAN	Heterogeneous nuclear ribonucleoproteins A2/B1 OS=Homo sapiens OX=9606 GN=HNRNPA2B1 PE=1 SV=2	HNRNPA2B1	16	13.1	13.04	13.16	13.2	13.1	13.12	12.94	13.04	12.95	12.94	12.64	12.68	12.66	12.64	0.47	0.353274	0.582218	12.945	8.77	5.1e-07	1e-05	6.44
P23246	SFPQ_HUMAN	Splicing factor, proline- and glutamine-rich OS=Homo sapiens OX=9606 GN=SFPQ PE=1 SV=2	SFPQ	27	12.2	12.12	12.31	12.27	12.22	12.33	12.2	12.18	12.68	12.62	12.37	12.5	12.34	12.31	-0.15	-0.284849	-0.0248023	12.3322	-2.56	0.023	0.047	-4.49
P23378	GCSP_HUMAN	Glycine dehydrogenase (decarboxylating), mitochondrial OS=Homo sapiens OX=9606 GN=GLDC PE=1 SV=2	GLDC	1	3.56	3.72	3.91	3	3.8	3.75	3.54	3.4	4.39	4.39	4.23	4.19	3.69	2.4	-0.08	-0.796174	0.638285	3.71126	-0.24	0.82	0.86	-7.32
P23381	SYWC_HUMAN	Tryptophan--tRNA ligase, cytoplasmic OS=Homo sapiens OX=9606 GN=WARS PE=1 SV=2	WARS	1	5.75	6.02	5.92	6.01	6.06	5.97	6.21	6.08	6.28	6.42	5.44	5.59	5.56	5.6	0.38	0.172438	0.586421	5.92204	3.94	0.0015	0.0051	-1.81
P23396	RS3_HUMAN	40S ribosomal protein S3 OS=Homo sapiens OX=9606 GN=RPS3 PE=1 SV=2	RPS3	6	8.4	8.37	8.23	8.28	8.16	8.13	9	8.79	7.72	8.03	7.87	7.73	7.87	8.01	0.45	0.0888824	0.810871	8.18518	2.68	0.018	0.039	-4.27
P23528	COF1_HUMAN	Cofilin-1 OS=Homo sapiens OX=9606 GN=CFL1 PE=1 SV=3	CFL1	1	4.57	4.29	4.41	3.95	4.55	4.6	5.3	5.07	4.58	4.69	3.63	3.48	3.44	3.63	0.76	0.37502	1.14921	4.29929	4.23	0.00087	0.0035	-1.24
P24666	PPAC_HUMAN	Low molecular weight phosphotyrosine protein phosphatase OS=Homo sapiens OX=9606 GN=ACP1 PE=1 SV=3	ACP1	2	5.46	5.45	5.8	5.31	5.64	5.72	5.75	5.61	5.44	5.37	5.61	5.88	5.53	5.24	-0.06	-0.353581	0.235487	5.55773	-0.43	0.67	0.74	-7.25
P25205	MCM3_HUMAN	DNA replication licensing factor MCM3 OS=Homo sapiens OX=9606 GN=MCM3 PE=1 SV=3	MCM3	2	3.91	3.94	3.81	3.99	4.6	4.25	5.18	5.05	4	4.51	4.17	4.63	4.34	4.76	-0.56	-0.999131	-0.122525	4.36742	-2.75	0.016	0.035	-4.14
P25311	ZA2G_HUMAN	Zinc-alpha-2-glycoprotein OS=Homo sapiens OX=9606 GN=AZGP1 PE=1 SV=2	AZGP1	2	5.68	6.01	5.9	5.79	5.99	5.57	5.44	5.57	5	5.11	5.23	5.5	5.37	5.77	0.38	0.0726821	0.688283	5.5664	2.65	0.019	0.041	-4.31
P25398	RS12_HUMAN	40S ribosomal protein S12 OS=Homo sapiens OX=9606 GN=RPS12 PE=1 SV=3	RPS12	1	5.23	5.39	5.07	5.16	4.97	5.14	6.12	5.9	5.32	5.5	5.6	5.17	5.57	5.64	-0.28	-0.758784	0.194423	5.4133	-1.27	0.22	0.31	-6.53
P25705	ATPA_HUMAN	ATP synthase subunit alpha, mitochondrial OS=Homo sapiens OX=9606 GN=ATP5F1A PE=1 SV=1	ATP5F1A	6	8.61	8.59	8.52	8.5	8.73	8.69	9.78	9.6	9.5	9.68	8.94	8.93	9.17	9.38	-0.55	-1.00855	-0.0913491	9.04481	-2.58	0.022	0.046	-4.45
P26368	U2AF2_HUMAN	Splicing factor U2AF 65 kDa subunit OS=Homo sapiens OX=9606 GN=U2AF2 PE=1 SV=4	U2AF2	16	12.94	12.88	12.72	12.81	12.51	12.37	12.02	11.98	12.13	12.08	12.69	12.68	12.57	12.48	0.23	0.00339532	0.45613	12.4905	2.18	0.047	0.084	-5.17
P26373	RL13_HUMAN	60S ribosomal protein L13 OS=Homo sapiens OX=9606 GN=RPL13 PE=1 SV=4	RPL13	1	5.91	6.07	5.93	5.92	6.55	5.95	6.66	6.37	6.2	6.38	7.45	7.35	7.29	7.36	-1.41	-1.68695	-1.12748	6.52779	-10.8	4e-08	1.3e-06	9.04
P26599	PTBP1_HUMAN	Polypyrimidine tract-binding protein 1 OS=Homo sapiens OX=9606 GN=PTBP1 PE=1 SV=1	PTBP1	11	11.08	11.04	11.09	11.12	10.84	10.95	10.75	10.79	11.52	11.42	10.83	10.87	10.81	10.85	0.25	0.128173	0.363691	10.9972	4.48	0.00053	0.0023	-0.74
P26641	EF1G_HUMAN	Elongation factor 1-gamma OS=Homo sapiens OX=9606 GN=EEF1G PE=1 SV=3	EEF1G	2	6.54	6.5	6.37	6.09	6.45	6.46	8.01	7.83	6.33	6.94	6.37	6.06	6.81	7.02	-0.19	-0.92822	0.550479	6.69864	-0.55	0.59	0.67	-7.19
P27635	RL10_HUMAN	60S ribosomal protein L10 OS=Homo sapiens OX=9606 GN=RPL10 PE=1 SV=4	RPL10	1	5.62	5.75	5.82	5.62	5.43	5.12	5.79	5.54	4.35	4.63	5.1	4.25	4.53	4.6	1.08	0.702548	1.46105	5.15134	6.13	2.8e-05	0.00022	2.3
P27694	RFA1_HUMAN	Replication protein A 70 kDa DNA-binding subunit OS=Homo sapiens OX=9606 GN=RPA1 PE=1 SV=2	RPA1	1	5.02	4.87	4.98	5.38	5.71	5.8	6.02	6.01	5.11	5.18	5.35	4.64	4.53	5.26	0.12	-0.279488	0.509978	5.27595	0.63	0.54	0.62	-7.14
P27695	APEX1_HUMAN	DNA-(apurinic or apyrimidinic site) lyase OS=Homo sapiens OX=9606 GN=APEX1 PE=1 SV=2	APEX1	5	8.55	8.53	8.44	8.39	8.24	8.45	8.31	8.35	8.29	8.33	9.01	9.03	8.93	8.9	-0.49	-0.640218	-0.33915	8.55375	-6.99	6.9e-06	7.5e-05	3.74
P27708	PYR1_HUMAN	CAD protein OS=Homo sapiens OX=9606 GN=CAD PE=1 SV=3	CAD	1	5.65	5.68	5.51	5.46	5.62	5.72	6.21	6.17	5.78	6.09	4.27	4.76	4.24	4.44	1.15	0.806611	1.49261	5.40033	7.2	4.9e-06	5.8e-05	4.08
P27797	CALR_HUMAN	Calreticulin OS=Homo sapiens OX=9606 GN=CALR PE=1 SV=1	CALR	2	5.67	5.95	5.73	5.63	5.94	5.82	7.3	7.06	6.29	6.79	6.24	5.8	6.64	6.59	-0.57	-1.2314	0.0839057	6.24715	-1.88	0.082	0.13	-5.67
P28066	PSA5_HUMAN	Proteasome subunit alpha type-5 OS=Homo sapiens OX=9606 GN=PSMA5 PE=1 SV=3	PSMA5	2	5.66	5.77	5.97	5.75	5.81	5.95	6.54	6.1	5.5	5.65	5.47	5.81	5.73	5.91	0.06	-0.265811	0.38332	5.83012	0.39	0.7	0.76	-7.27
P28074	PSB5_HUMAN	Proteasome subunit beta type-5 OS=Homo sapiens OX=9606 GN=PSMB5 PE=1 SV=3	PSMB5	1	5.14	5.11	4.93	5.19	5.41	5.26	5.46	5.36	4.64	4.9	5.32	5.55	5.28	5.41	-0.3	-0.532114	-0.0650957	5.21037	-2.75	0.016	0.035	-4.14
P29373	RABP2_HUMAN	Cellular retinoic acid-binding protein 2 OS=Homo sapiens OX=9606 GN=CRABP2 PE=1 SV=2	CRABP2	1	4.86	4.86	5	4.48	5.28	5.5	5.71	6	2.52	3.39	4.52	4.93	4.79	4.71	0.06	-0.373412	0.488445	4.7537	0.29	0.78	0.83	-7.3
P29401	TKT_HUMAN	Transketolase OS=Homo sapiens OX=9606 GN=TKT PE=1 SV=3	TKT	4	6.9	6.95	6.78	7.03	7.41	7.76	7.8	7.78	7.72	7.76	7.72	7.51	7.58	7.75	-0.72	-0.946035	-0.502252	7.45992	-7.01	6.6e-06	7.4e-05	3.78
P29762	RABP1_HUMAN	Cellular retinoic acid-binding protein 1 OS=Homo sapiens OX=9606 GN=CRABP1 PE=1 SV=2	CRABP1	3	7.94	7.76	8.02	8.04	8.58	8.73	9.02	8.93	5.41	4.87	7.73	7.85	7.79	8.14	0.06	-0.227957	0.356087	7.77306	0.47	0.64	0.71	-7.23
P30038	AL4A1_HUMAN	Delta-1-pyrroline-5-carboxylate dehydrogenase, mitochondrial OS=Homo sapiens OX=9606 GN=ALDH4A1 PE=1 SV=3	ALDH4A1	1	1.37	2.51	2.62	1.54	1.34	1.42	2.37	2.05	1.75	0.62	2.67	3.16	2.29	2.54	-0.66	-1.44227	0.129473	2.01782	-1.79	0.095	0.15	-5.8
P30041	PRDX6_HUMAN	Peroxiredoxin-6 OS=Homo sapiens OX=9606 GN=PRDX6 PE=1 SV=3	PRDX6	1	3.95	3.54	4.4	3.96	4.65	5.09	5.72	5.54	4.7	4.78	3.05	3.72	2.84	3.3	0.73	0.193171	1.27474	4.23047	2.91	0.011	0.027	-3.82
P30048	PRDX3_HUMAN	Thioredoxin-dependent peroxide reductase, mitochondrial OS=Homo sapiens OX=9606 GN=PRDX3 PE=1 SV=3	PRDX3	4	7.07	7.1	7.16	7.16	7.31	7.3	8.66	8.49	9.97	9.85	7.8	7.47	7.93	8.17	-0.72	-1.30792	-0.133388	7.9601	-2.64	0.02	0.042	-4.34
P30086	PEBP1_HUMAN	Phosphatidylethanolamine-binding protein 1 OS=Homo sapiens OX=9606 GN=PEBP1 PE=1 SV=3	PEBP1	1	5.57	5.7	5.59	5.54	6.09	5.65	5.87	5.8	5.89	5.94	6.36	6.35	6.21	6.24	-0.69	-0.909371	-0.469338	5.91381	-6.73	1e-05	0.0001	3.32
P30101	PDIA3_HUMAN	Protein disulfide-isomerase A3 OS=Homo sapiens OX=9606 GN=PDIA3 PE=1 SV=4	PDIA3	3	6.4	6.61	6.29	6.41	6.59	6.4	7.72	7.51	6.69	7.31	7.5	7.02	7.93	8.2	-1.23	-1.88646	-0.577319	7.0425	-4.05	0.0013	0.0047	-1.62
P30260	CDC27_HUMAN	Cell division cycle protein 27 homolog OS=Homo sapiens OX=9606 GN=CDC27 PE=1 SV=2	CDC27	1	3.06	2.94	2.58	2.64	2.61	3.15	1.85	2.63	2.36	1.55	2.49	2.45	2.91	3.03	0.08	-0.515668	0.680484	2.58798	0.3	0.77	0.82	-7.3
P30414	NKTR_HUMAN	NK-tumor recognition protein OS=Homo sapiens OX=9606 GN=NKTR PE=1 SV=2	NKTR	2	7.29	7.76	6.92	6.46	6.25	6.8	5.73	5.91	5.77	5.7	7.07	6.79	6.64	6.56	0.34	-0.221541	0.90913	6.54583	1.31	0.21	0.29	-6.48
P30626	SORCN_HUMAN	Sorcin OS=Homo sapiens OX=9606 GN=SRI PE=1 SV=1	SRI	1	5.11	5.18	5.83	5.65	5.26	5.49	5.53	5.99	4.38	3.86	5.12	5.16	4.8	5.48	0.3	-0.145813	0.752962	5.20213	1.45	0.17	0.25	-6.3
P31153	METK2_HUMAN	S-adenosylmethionine synthase isoform type-2 OS=Homo sapiens OX=9606 GN=MAT2A PE=1 SV=1	MAT2A	1	5.32	5.46	5.12	5.35	5.14	5.27	5.81	5.89	5.69	5.69	5.86	6.13	5.88	6.09	-0.68	-1.02122	-0.332158	5.62067	-4.22	0.00088	0.0035	-1.26
P31483	TIA1_HUMAN	Nucleolysin TIA-1 isoform p40 OS=Homo sapiens OX=9606 GN=TIA1 PE=1 SV=3	TIA1	4	7.85	7.84	7.87	7.9	8.04	8.01	7.79	7.83	8.23	8.24	7.75	7.88	7.85	7.77	0.05	-0.111455	0.215807	7.91915	0.68	0.5	0.58	-7.1
P31689	DNJA1_HUMAN	DnaJ homolog subfamily A member 1 OS=Homo sapiens OX=9606 GN=DNAJA1 PE=1 SV=2	DNAJA1	1	4.35	4.22	4.3	4.17	3.99	4.11	4.59	4.57	4	4.36	4.41	4.5	4.43	4.3	-0.15	-0.476829	0.179948	4.30695	-0.97	0.35	0.44	-6.86
P31942	HNRH3_HUMAN	Heterogeneous nuclear ribonucleoprotein H3 OS=Homo sapiens OX=9606 GN=HNRNPH3 PE=1 SV=2	HNRNPH3	11	11.62	11.56	11.57	11.66	11.52	11.65	11.29	11.48	10.44	10.39	11.31	11.42	11.37	11.31	0.25	0.0989301	0.39854	11.3267	3.57	0.0032	0.0094	-2.54
P31943	HNRH1_HUMAN	Heterogeneous nuclear ribonucleoprotein H OS=Homo sapiens OX=9606 GN=HNRNPH1 PE=1 SV=4	HNRNPH1	7	12.13	12.02	12.16	12.23	11.95	12.14	11.83	11.92	11.35	11.31	11.65	11.8	11.62	11.65	0.45	0.2999	0.609181	11.8385	6.31	2e-05	0.00017	2.62
P31944	CASPE_HUMAN	Caspase-14 OS=Homo sapiens OX=9606 GN=CASP14 PE=1 SV=2	CASP14	2	7.02	6.97	7.01	6.89	7.04	6.6	6.21	6.57	5.86	5.77	6.75	6.98	7.08	7.09	0	-0.307718	0.305243	6.7036	-0.01	0.99	1	-7.35
P31946	1433B_HUMAN	14-3-3 protein beta/alpha OS=Homo sapiens OX=9606 GN=YWHAB PE=1 SV=3	YWHAB	2	6.15	6.35	5.98	6.17	6.39	6.14	6.64	6.63	6	6.07	6.54	6.56	6.64	6.46	-0.39	-0.643537	-0.127997	6.33675	-3.21	0.0063	0.017	-3.24
P31948	STIP1_HUMAN	Stress-induced-phosphoprotein 1 OS=Homo sapiens OX=9606 GN=STIP1 PE=1 SV=1	STIP1	1	3.33	3.28	3.21	3.16	3.66	4.04	5.43	4.75	3.29	4.05	3.74	3.55	4.23	4.06	-0.65	-1.3305	0.0256584	3.84138	-2.07	0.058	0.1	-5.36
P33240	CSTF2_HUMAN	Cleavage stimulation factor subunit 2 OS=Homo sapiens OX=9606 GN=CSTF2 PE=1 SV=1	CSTF2	3	7.63	7.4	7.4	7.54	7.28	7.42	7.17	7.15	8.5	8.43	7.55	7.79	7.46	7.26	-0.02	-0.258994	0.216081	7.57062	-0.19	0.85	0.88	-7.33
P33316	DUT_HUMAN	Deoxyuridine 5'-triphosphate nucleotidohydrolase, mitochondrial OS=Homo sapiens OX=9606 GN=DUT PE=1 SV=4	DUT	1	5.29	5.02	5.01	5.14	5.52	5.31	5.51	5.36	4.39	4.11	3.99	4.64	4.27	4.74	0.71	0.366433	1.04558	4.87759	4.46	0.00055	0.0023	-0.77
P33992	MCM5_HUMAN	DNA replication licensing factor MCM5 OS=Homo sapiens OX=9606 GN=MCM5 PE=1 SV=5	MCM5	1	4.27	4.32	4.28	4.03	4.6	4.6	5.25	5.02	4.05	4.19	3.41	3.93	3.99	4.08	0.37	-0.0174299	0.758464	4.28726	2.05	0.06	0.1	-5.39
P34897	GLYM_HUMAN	Serine hydroxymethyltransferase, mitochondrial OS=Homo sapiens OX=9606 GN=SHMT2 PE=1 SV=3	SHMT2	2	3.76	4.38	4.02	4.08	4.41	4.44	5.45	5.34	5.83	5.87	4.89	4.78	5.15	5.11	-0.92	-1.41031	-0.430165	4.82242	-4.03	0.0013	0.0046	-1.62
P34932	HSP74_HUMAN	Heat shock 70 kDa protein 4 OS=Homo sapiens OX=9606 GN=HSPA4 PE=1 SV=4	HSPA4	1	2.47	2.63	2.62	2.51	2.88	2.83	4.71	4.66	2.42	3	3.18	3.05	2.29	3.1	-0.35	-1.21304	0.52246	3.02651	-0.86	0.41	0.49	-6.97
P35080	PROF2_HUMAN	Profilin-2 OS=Homo sapiens OX=9606 GN=PFN2 PE=1 SV=3	PFN2	1	5.47	5.15	5.26	5.12	4.88	5.08	4.98	4.45	4.82	4.9	4.9	4.73	5.04	4.79	0.39	0.0800135	0.697706	4.96924	2.7	0.017	0.037	-4.22
P35232	PHB_HUMAN	Prohibitin OS=Homo sapiens OX=9606 GN=PHB PE=1 SV=1	PHB	5	8.04	8.27	8.03	8.02	7.92	8.15	8.66	8.52	9.51	9.54	8.16	8.1	8.28	8.29	-0.12	-0.403221	0.171599	8.39238	-0.87	0.4	0.49	-6.96
P35268	RL22_HUMAN	60S ribosomal protein L22 OS=Homo sapiens OX=9606 GN=RPL22 PE=1 SV=2	RPL22	1	5.75	5.74	5.64	5.88	5.84	5.63	5.98	6.07	6.4	6.56	5.7	6.02	5.55	6.01	-0.07	-0.346927	0.214972	5.9112	-0.5	0.62	0.69	-7.21
P35527	K1C9_HUMAN	Keratin, type I cytoskeletal 9 OS=Homo sapiens OX=9606 GN=KRT9 PE=1 SV=3	KRT9	39	13.66	13.53	14.1	13.35	13.82	14.12	13.88	13.48	14.2	14.12	14.21	14.26	14.48	14.48	-0.7	-1.02451	-0.365995	13.9782	-4.55	0.00051	0.0022	-0.67
P35579	MYH9_HUMAN	Myosin-9 OS=Homo sapiens OX=9606 GN=MYH9 PE=1 SV=4	MYH9	1	6.1	6.05	5.94	5.93	6.14	5.96	6.47	6.28	4.88	5.16	6.63	6.45	6.73	6.99	-0.69	-0.982255	-0.40604	6.12187	-5.17	0.00015	0.00078	0.58
P35580	MYH10_HUMAN	Myosin-10 OS=Homo sapiens OX=9606 GN=MYH10 PE=1 SV=3	MYH10	1	4.99	5.24	4.88	4.66	4.71	5.1	5.63	5.7	3.53	3.52	3.84	3.91	4.9	4.36	0.69	0.144212	1.237	4.64044	2.72	0.017	0.037	-4.2
P35637	FUS_HUMAN	RNA-binding protein FUS OS=Homo sapiens OX=9606 GN=FUS PE=1 SV=1	FUS	9	11.59	11.44	11.52	11.66	11.43	11.49	11.22	11.27	11.76	11.67	11.47	11.54	11.34	11.37	0.12	-0.0378946	0.28292	11.4841	1.64	0.12	0.19	-6.04
P35749	MYH11_HUMAN	Myosin-11 OS=Homo sapiens OX=9606 GN=MYH11 PE=1 SV=3	MYH11	1	10.07	9.86	9.97	9.67	10.27	9.76	9.6	9.38	8.57	8.59	9.5	9.71	9.82	9.64	0.23	-0.100576	0.555438	9.59997	1.49	0.16	0.23	-6.25
P35908	K22E_HUMAN	Keratin, type II cytoskeletal 2 epidermal OS=Homo sapiens OX=9606 GN=KRT2 PE=1 SV=2	KRT2	38	13.42	13.47	13.75	13.16	13.67	13.33	13.46	13.23	13.3	13.1	13.59	13.54	13.72	13.81	-0.22	-0.470742	0.0387355	13.4675	-1.82	0.09	0.14	-5.76
P35998	PRS7_HUMAN	26S proteasome regulatory subunit 7 OS=Homo sapiens OX=9606 GN=PSMC2 PE=1 SV=3	PSMC2	1	3.62	3.06	3.36	3.78	3.14	3.28	4.59	4.21	2.74	3.58	3.67	3.58	3.71	3.88	-0.26	-0.907182	0.395265	3.58704	-0.84	0.41	0.49	-6.98
P36578	RL4_HUMAN	60S ribosomal protein L4 OS=Homo sapiens OX=9606 GN=RPL4 PE=1 SV=5	RPL4	8	9.81	9.89	9.7	9.68	10.04	9.8	10.6	10.48	9.65	9.93	9.52	9.39	9.6	9.78	0.2	-0.126176	0.52689	9.84777	1.32	0.21	0.29	-6.47
P36957	ODO2_HUMAN	Dihydrolipoyllysine-residue succinyltransferase component of 2-oxoglutarate dehydrogenase complex, mitochondrial OS=Homo sapiens OX=9606 GN=DLST PE=1 SV=4	DLST	1	2.78	2.89	2.48	2.35	3.42	3.62	4.58	4.34	5.82	5.58	3.54	3.34	3.39	3.67	-0.86	-1.36552	-0.351703	3.70057	-3.64	0.0027	0.0083	-2.4
P37108	SRP14_HUMAN	Signal recognition particle 14 kDa protein OS=Homo sapiens OX=9606 GN=SRP14 PE=1 SV=2	SRP14	1	6.15	6.56	6.13	6.07	6.37	6.11	6.38	6.5	5.15	5.16	5.79	5.87	6.06	5.83	0.34	0.0759043	0.606676	6.00933	2.76	0.015	0.034	-4.11
P37198	NUP62_HUMAN	Nuclear pore glycoprotein p62 OS=Homo sapiens OX=9606 GN=NUP62 PE=1 SV=3	NUP62	2	7.16	6.92	7.68	7.23	7.1	7.27	7.6	7.79	8.25	8.65	6.33	6.15	6.39	6.41	0.93	0.553572	1.30406	7.2098	5.32	0.00011	0.00064	0.84
P37802	TAGL2_HUMAN	Transgelin-2 OS=Homo sapiens OX=9606 GN=TAGLN2 PE=1 SV=3	TAGLN2	1	3.89	4.11	3.61	4.07	3.96	3.92	4.37	4.35	4.32	4.3	3.74	3.63	3.82	3.21	0.32	-0.0564496	0.694249	3.95002	1.82	0.09	0.14	-5.76
P38159	RBMX_HUMAN	RNA-binding motif protein, X chromosome OS=Homo sapiens OX=9606 GN=RBMX PE=1 SV=3	RBMX	5	9.51	9.45	9.4	9.48	9.43	9.48	9	9.07	8.48	8.39	9.5	9.56	9.52	9.36	-0.03	-0.24204	0.19203	9.26001	-0.25	0.81	0.85	-7.32
P38646	GRP75_HUMAN	Stress-70 protein, mitochondrial OS=Homo sapiens OX=9606 GN=HSPA9 PE=1 SV=2	HSPA9	7	7.3	7.4	7.38	7.3	7.55	7.6	8.83	8.61	9.95	9.87	8.03	7.71	8.26	8.43	-0.76	-1.30891	-0.216951	8.15852	-3.01	0.0098	0.024	-3.65
P38919	IF4A3_HUMAN	Eukaryotic initiation factor 4A-III OS=Homo sapiens OX=9606 GN=EIF4A3 PE=1 SV=4	EIF4A3	15	11.26	11.33	11.37	11.41	11.48	11.5	11.32	11.25	11.34	11.25	11.18	11.21	11.09	11.08	0.2	0.0567337	0.344458	11.2912	2.99	0.0098	0.024	-3.66
P39019	RS19_HUMAN	40S ribosomal protein S19 OS=Homo sapiens OX=9606 GN=RPS19 PE=1 SV=2	RPS19	2	7.37	7.53	7.19	7.07	7.16	6.93	7.83	7.83	7.12	7.34	7.66	7.69	7.56	7.72	-0.37	-0.756333	0.0221054	7.42754	-2.03	0.063	0.11	-5.43
P39023	RL3_HUMAN	60S ribosomal protein L3 OS=Homo sapiens OX=9606 GN=RPL3 PE=1 SV=2	RPL3	9	9.46	9.43	9.29	9.26	9.19	9.17	9.61	9.46	8.96	9.2	9.26	9.27	9.24	9.21	0.11	-0.0998135	0.323895	9.2863	1.14	0.28	0.36	-6.69
P39748	FEN1_HUMAN	Flap endonuclease 1 OS=Homo sapiens OX=9606 GN=FEN1 PE=1 SV=1	FEN1	1	4.66	4.85	4.48	4.27	4.91	4.14	4.71	4.88	4.44	4.48	4.69	4.91	4.44	4.4	-0.05	-0.446096	0.354278	4.59021	-0.25	0.81	0.85	-7.32
P40429	RL13A_HUMAN	60S ribosomal protein L13a OS=Homo sapiens OX=9606 GN=RPL13A PE=1 SV=2	RPL13A	1	6.09	6.3	5.89	6.16	6.13	6.04	6.94	6.93	6.15	6.4	5.84	5.3	5.68	6.03	0.39	-0.0689812	0.858499	6.13576	1.83	0.089	0.14	-5.75
P40616	ARL1_HUMAN	ADP-ribosylation factor-like protein 1 OS=Homo sapiens OX=9606 GN=ARL1 PE=1 SV=1	ARL1	1	4.76	4.76	4.68	4.84	4.49	4.45	5.31	4.88	3.95	4.36	3.41	3.05	3.57	3.13	1.47	1.0591	1.88198	4.26045	7.67	2.4e-06	3.3e-05	4.83
P40763	STAT3_HUMAN	Signal transducer and activator of transcription 3 OS=Homo sapiens OX=9606 GN=STAT3 PE=1 SV=2	STAT3	1	4.58	4.64	4.67	4.39	5.17	5.32	5.52	5.41	3.42	3.86	3.84	3.83	4.17	4.11	0.58	0.281922	0.886174	4.49478	4.15	0.001	0.0038	-1.39
P40926	MDHM_HUMAN	Malate dehydrogenase, mitochondrial OS=Homo sapiens OX=9606 GN=MDH2 PE=1 SV=3	MDH2	4	6.86	6.55	6.79	6.41	7.21	6.98	7.81	7.46	7.8	7.79	6.59	6.35	7.03	6.96	-0.08	-0.472359	0.318236	7.04189	-0.42	0.68	0.75	-7.26
P41223	BUD31_HUMAN	Protein BUD31 homolog OS=Homo sapiens OX=9606 GN=BUD31 PE=1 SV=2	BUD31	1	5.23	5.42	5.53	5.62	5.71	5.99	6.31	6.07	7.75	7.78	5.86	6.06	6.11	5.87	-0.52	-0.805061	-0.243903	6.09263	-4.01	0.0013	0.0047	-1.66
P42166	LAP2A_HUMAN	Lamina-associated polypeptide 2, isoform alpha OS=Homo sapiens OX=9606 GN=TMPO PE=1 SV=2	TMPO	1	6.28	6.59	7.09	6.59	6.33	6.38	6.45	6.58	5.71	5.56	5.49	5.81	5.59	6.07	0.9	0.549774	1.24735	6.18003	5.53	7.7e-05	0.00046	1.24
P42167	LAP2B_HUMAN	Lamina-associated polypeptide 2, isoforms beta/gamma OS=Homo sapiens OX=9606 GN=TMPO PE=1 SV=2	TMPO	1	5.87	5.76	5.42	5.39	5.67	5.4	5.51	5.47	4.98	5.12	6.28	6.77	6.65	6.57	-0.96	-1.24892	-0.66259	5.77541	-7	6.7e-06	7.4e-05	3.77
P42285	MTREX_HUMAN	Exosome RNA helicase MTR4 OS=Homo sapiens OX=9606 GN=MTREX PE=1 SV=3	MTREX	2	4.79	4.84	4.93	4.67	4.92	4.79	4.78	5.07	5.01	5.02	4.27	4.16	4.05	4.26	0.62	0.381308	0.85988	4.68247	5.57	7.2e-05	0.00045	1.31
P42704	LPPRC_HUMAN	Leucine-rich PPR motif-containing protein, mitochondrial OS=Homo sapiens OX=9606 GN=LRPPRC PE=1 SV=3	LRPPRC	4	6.09	6.38	6.36	6.2	6.54	6.46	7.5	7.36	7.5	7.74	5.6	5.26	5.82	6.1	0.56	0.0663109	1.0631	6.49371	2.44	0.029	0.057	-4.72
P42766	RL35_HUMAN	60S ribosomal protein L35 OS=Homo sapiens OX=9606 GN=RPL35 PE=1 SV=2	RPL35	1	6.51	6.6	6.6	6.6	7.08	6.69	7.69	7.67	6.8	6.94	5.54	5.16	5.29	5.78	1.13	0.706344	1.55974	6.49717	5.7	5.8e-05	0.00038	1.54
P43243	MATR3_HUMAN	Matrin-3 OS=Homo sapiens OX=9606 GN=MATR3 PE=1 SV=2	MATR3	22	12.08	12.04	12.05	12.03	11.5	11.66	11.42	11.49	10.77	10.79	11.45	11.64	11.64	11.58	0.47	0.338305	0.60326	11.5823	7.63	2.6e-06	3.5e-05	4.76
P43246	MSH2_HUMAN	DNA mismatch repair protein Msh2 OS=Homo sapiens OX=9606 GN=MSH2 PE=1 SV=1	MSH2	1	2.93	2.63	1.86	2.54	3.13	2.92	3.9	3.61	3.07	3.36	2.09	2.16	2.39	2.54	0.2	-0.359097	0.755453	2.79547	0.76	0.46	0.54	-7.04
P43487	RANG_HUMAN	Ran-specific GTPase-activating protein OS=Homo sapiens OX=9606 GN=RANBP1 PE=1 SV=1	RANBP1	1	5.6	5.58	5.46	5.35	6.02	5.95	6.78	6.67	5.63	5.84	6.05	5.86	5.97	6.39	-0.57	-0.962097	-0.175835	5.93928	-3.11	0.0078	0.02	-3.44
P45880	VDAC2_HUMAN	Voltage-dependent anion-selective channel protein 2 OS=Homo sapiens OX=9606 GN=VDAC2 PE=1 SV=2	VDAC2	1	2.73	2.99	1.9	2.33	2.51	2.7	3.56	3.46	3.1	3.3	2.76	2.74	1.94	2.79	-0.07	-0.722829	0.579214	2.77135	-0.24	0.82	0.86	-7.32
P46087	NOP2_HUMAN	Probable 28S rRNA (cytosine(4447)-C(5))-methyltransferase OS=Homo sapiens OX=9606 GN=NOP2 PE=1 SV=2	NOP2	1	5.2	5.05	5.05	4.84	5.17	5.22	5	4.74	5.35	5.11	6.87	7.14	6.87	7.14	-1.97	-2.25129	-1.6896	5.62482	-15.07	5.7e-10	7.5e-08	13.35
P46108	CRK_HUMAN	Adapter molecule crk OS=Homo sapiens OX=9606 GN=CRK PE=1 SV=2	CRK	1	3.74	3.22	3.83	3.65	3.76	3.8	3.28	3.93	3.89	3.71	2.88	3.67	3.37	3.45	0.27	-0.171576	0.710828	3.58436	1.31	0.21	0.29	-6.48
P46109	CRKL_HUMAN	Crk-like protein OS=Homo sapiens OX=9606 GN=CRKL PE=1 SV=1	CRKL	1	2.45	2.27	2.1	2.41	2.45	2.29	2.86	1.98	2.48	2.31	3.15	2.91	2.19	2.75	-0.44	-0.948855	0.0666845	2.47108	-1.87	0.083	0.14	-5.69
P46776	RL27A_HUMAN	60S ribosomal protein L27a OS=Homo sapiens OX=9606 GN=RPL27A PE=1 SV=2	RPL27A	1	8.79	8.68	8.42	8.63	9.04	8.36	8.58	8.7	7.21	7.51	6.75	6.24	6.24	6.55	2.19	1.85647	2.51488	7.83696	14.26	1.2e-09	1.2e-07	12.63
P46777	RL5_HUMAN	60S ribosomal protein L5 OS=Homo sapiens OX=9606 GN=RPL5 PE=1 SV=3	RPL5	3	7.53	7.7	7.89	8.02	8.02	7.73	7.81	7.74	7.1	7.17	6.82	6.7	6.7	6.82	1.03	0.794927	1.25973	7.41091	9.49	2e-07	4.6e-06	7.41
P46778	RL21_HUMAN	60S ribosomal protein L21 OS=Homo sapiens OX=9606 GN=RPL21 PE=1 SV=2	RPL21	3	6.27	6.75	6.37	6.56	7.12	6.62	7.21	7.09	6.57	6.67	6.95	7.05	7.07	6.94	-0.51	-0.800838	-0.225463	6.80185	-3.83	0.0019	0.006	-2.02
P46779	RL28_HUMAN	60S ribosomal protein L28 OS=Homo sapiens OX=9606 GN=RPL28 PE=1 SV=3	RPL28	1	5.31	5.33	5.21	5.07	5.5	5.07	5.36	5.43	4.67	4.48	4.85	5.07	4.85	4.93	0.31	0.048325	0.564462	5.08016	2.55	0.023	0.048	-4.51
P46781	RS9_HUMAN	40S ribosomal protein S9 OS=Homo sapiens OX=9606 GN=RPS9 PE=1 SV=3	RPS9	4	8.49	8.59	8.46	8.32	8.46	8.36	9.16	9.04	8.47	8.7	8.53	8.63	8.54	8.79	-0.16	-0.49404	0.179149	8.61003	-1	0.33	0.42	-6.83
P46782	RS5_HUMAN	40S ribosomal protein S5 OS=Homo sapiens OX=9606 GN=RPS5 PE=1 SV=4	RPS5	1	3.13	2.61	2.97	3.07	3.18	2.99	3.75	3.1	3.2	3.57	3.84	3.34	3.55	3.59	-0.63	-1.05824	-0.207563	3.27813	-3.2	0.0066	0.017	-3.27
P46783	RS10_HUMAN	40S ribosomal protein S10 OS=Homo sapiens OX=9606 GN=RPS10 PE=1 SV=1	RPS10	1	4.69	4.62	4.17	4.46	4.49	4.44	5.03	4.86	4.39	4.42	4.12	4.38	4.48	4.31	0.16	-0.184539	0.507966	4.49091	1	0.33	0.42	-6.83
P47914	RL29_HUMAN	60S ribosomal protein L29 OS=Homo sapiens OX=9606 GN=RPL29 PE=1 SV=2	RPL29	1	7.41	7.53	7.37	7.48	8.58	7.79	8.36	8.26	7.6	7.92	8.05	7.89	7.75	8.04	-0.49	-0.792818	-0.179044	7.85924	-3.4	0.0044	0.012	-2.87
P47929	LEG7_HUMAN	Galectin-7 OS=Homo sapiens OX=9606 GN=LGALS7 PE=1 SV=2	LGALS7	1	4.56	5.03	5.19	4.66	4.82	4.67	4.31	4.58	4.64	5.48	4.51	4.45	5.35	4.63	0.12	-0.376053	0.624101	4.77757	0.53	0.6	0.68	-7.2
P48047	ATPO_HUMAN	ATP synthase subunit O, mitochondrial OS=Homo sapiens OX=9606 GN=ATP5PO PE=1 SV=1	ATP5PO	1	4.13	4.22	3.47	4	3.93	4.27	4.75	4.57	4.3	4.42	4.1	4.54	4.47	4.84	-0.53	-0.988735	-0.0713931	4.28749	-2.48	0.027	0.052	-4.63
P48643	TCPE_HUMAN	T-complex protein 1 subunit epsilon OS=Homo sapiens OX=9606 GN=CCT5 PE=1 SV=1	CCT5	2	4.31	4.18	4.12	4.35	4.9	4.75	6.34	6.02	4.33	4.94	4.85	4.63	5.04	4.48	-0.51	-1.16054	0.144809	4.80323	-1.67	0.12	0.18	-5.99
P48681	NEST_HUMAN	Nestin OS=Homo sapiens OX=9606 GN=NES PE=1 SV=2	NES	4	6.73	6.64	6.57	6.54	7.08	6.91	8.49	8.39	4.5	4.63	7.34	7.17	7.61	8.17	-0.95	-1.6507	-0.252712	6.9122	-2.93	0.011	0.027	-3.8
P49207	RL34_HUMAN	60S ribosomal protein L34 OS=Homo sapiens OX=9606 GN=RPL34 PE=1 SV=3	RPL34	2	8.07	8.04	7.96	7.93	8.07	7.84	8.29	8.18	7.44	7.58	7.28	7.33	7.19	7.34	0.71	0.507741	0.921219	7.75372	7.42	3.5e-06	4.5e-05	4.44
P49321	NASP_HUMAN	Nuclear autoantigenic sperm protein OS=Homo sapiens OX=9606 GN=NASP PE=1 SV=2	NASP	1	5.53	5.67	5.48	5.66	6.13	5.99	6.42	6.37	5.59	5.58	5.09	5.09	5.44	5.8	0.23	-0.103608	0.560675	5.70254	1.48	0.16	0.24	-6.27
P49327	FAS_HUMAN	Fatty acid synthase OS=Homo sapiens OX=9606 GN=FASN PE=1 SV=3	FASN	1	3.21	3.2	3.55	3.07	3.81	3.17	3.72	3.49	3.27	3.14	4.32	4.25	3.91	4.2	-0.91	-1.27928	-0.539209	3.59303	-5.28	0.00012	0.00067	0.77
P49368	TCPG_HUMAN	T-complex protein 1 subunit gamma OS=Homo sapiens OX=9606 GN=CCT3 PE=1 SV=4	CCT3	1	6.29	6.39	6.33	6.29	6.61	6.24	7.9	7.8	6.44	6.64	6.23	6.08	6.3	6.66	0.01	-0.642996	0.658317	6.58476	0.03	0.98	0.99	-7.35
P49411	EFTU_HUMAN	Elongation factor Tu, mitochondrial OS=Homo sapiens OX=9606 GN=TUFM PE=1 SV=2	TUFM	3	6.58	6.92	6.54	6.27	6.43	6.63	7.38	7.33	8.3	8.32	5.85	5.54	5.98	6.37	0.64	0.154345	1.12908	6.74503	2.83	0.014	0.031	-3.98
P49736	MCM2_HUMAN	DNA replication licensing factor MCM2 OS=Homo sapiens OX=9606 GN=MCM2 PE=1 SV=4	MCM2	3	6.69	6.6	6.71	6.43	7.28	7.08	7.96	7.89	7.29	7.53	7.21	7.01	7.38	7.58	-0.69	-1.08816	-0.291278	7.18909	-3.72	0.0024	0.0073	-2.24
P49750	YLPM1_HUMAN	YLP motif-containing protein 1 OS=Homo sapiens OX=9606 GN=YLPM1 PE=1 SV=4	YLPM1	16	10.32	10.29	10.32	10.41	10.19	10.29	10	10.13	9.65	9.65	10.25	10.38	10.23	10.19	0.07	-0.0773836	0.220446	10.1644	1.03	0.32	0.41	-6.8
P49756	RBM25_HUMAN	RNA-binding protein 25 OS=Homo sapiens OX=9606 GN=RBM25 PE=1 SV=3	RBM25	15	10.37	10.33	10.26	10.39	10.21	10.11	10.02	9.92	10.89	10.73	10.48	10.55	10.24	10.26	-0.05	-0.22802	0.136868	10.3402	-0.54	0.6	0.68	-7.2
P49759	CLK1_HUMAN	Dual specificity protein kinase CLK1 OS=Homo sapiens OX=9606 GN=CLK1 PE=1 SV=2	CLK1	2	7.32	7.25	7.33	7.29	7.15	7.03	6.73	6.72	8.05	7.87	7.4	7.56	7.55	7.34	-0.16	-0.387669	0.0654656	7.3274	-1.53	0.15	0.22	-6.2
P49760	CLK2_HUMAN	Dual specificity protein kinase CLK2 OS=Homo sapiens OX=9606 GN=CLK2 PE=1 SV=1	CLK2	3	6.96	6.85	7.01	7.03	7.01	7.04	6.45	6.62	6.84	6.79	6.94	7	7.04	6.83	0.02	-0.251336	0.282658	6.8875	0.13	0.9	0.93	-7.34
P49761	CLK3_HUMAN	Dual specificity protein kinase CLK3 OS=Homo sapiens OX=9606 GN=CLK3 PE=1 SV=3	CLK3	3	7.52	7.35	7.42	7.52	7.31	7.14	6.95	6.8	6.77	7	6.72	6.79	6.57	6.67	0.76	0.524231	1.00269	7.03788	6.85	8.4e-06	8.7e-05	3.53
P49915	GUAA_HUMAN	GMP synthase [glutamine-hydrolyzing] OS=Homo sapiens OX=9606 GN=GMPS PE=1 SV=1	GMPS	6	8.65	8.6	8.57	8.66	8.63	8.8	8.67	8.65	8.43	8.44	8.57	8.61	8.49	8.55	0.07	-0.0672471	0.206632	8.59437	1.09	0.29	0.38	-6.74
P50453	SPB9_HUMAN	Serpin B9 OS=Homo sapiens OX=9606 GN=SERPINB9 PE=1 SV=1	SERPINB9	1	5.8	5.32	5.37	5.53	5.92	6.01	6.21	6	8.32	8.43	5.43	5.82	5.66	5.67	-0.14	-0.403858	0.125883	6.10731	-1.13	0.28	0.37	-6.7
P50914	RL14_HUMAN	60S ribosomal protein L14 OS=Homo sapiens OX=9606 GN=RPL14 PE=1 SV=4	RPL14	3	7.63	7.79	7.54	7.41	7.65	7.53	8.48	8.32	7.63	7.88	7.05	7.03	7.17	7.11	0.5	0.113824	0.891505	7.58765	2.78	0.015	0.034	-4.08
P50995	ANX11_HUMAN	Annexin A11 OS=Homo sapiens OX=9606 GN=ANXA11 PE=1 SV=1	ANXA11	1	4.63	4.6	4.5	4.58	4.71	4.89	4.83	4.52	4.83	4.76	4.52	4.72	4.87	4.89	-0.17	-0.432571	0.0835641	4.7023	-1.45	0.17	0.25	-6.3
P51114	FXR1_HUMAN	Fragile X mental retardation syndrome-related protein 1 OS=Homo sapiens OX=9606 GN=FXR1 PE=1 SV=3	FXR1	1	5.96	5.73	5.62	5.5	5.82	5.62	6.66	6.36	4.77	5.06	5.78	5.3	5.36	5.76	0.15	-0.299355	0.60029	5.66416	0.72	0.48	0.56	-7.08
P51532	SMCA4_HUMAN	Transcription activator BRG1 OS=Homo sapiens OX=9606 GN=SMARCA4 PE=1 SV=2	SMARCA4	1	2.39	3.06	3.44	3.19	2.53	3.22	3.28	2.88	3.11	2.52	3.44	3.89	2.88	3.21	-0.33	-0.922444	0.257473	3.07415	-1.21	0.25	0.33	-6.61
P51659	DHB4_HUMAN	Peroxisomal multifunctional enzyme type 2 OS=Homo sapiens OX=9606 GN=HSD17B4 PE=1 SV=3	HSD17B4	17	10.55	10.75	10.67	10.59	10.31	10.41	10.35	10.42	12.65	12.87	10.43	10.7	10.61	10.6	0.05	-0.104718	0.20794	10.8519	0.71	0.49	0.57	-7.08
P51858	HDGF_HUMAN	Hepatoma-derived growth factor OS=Homo sapiens OX=9606 GN=HDGF PE=1 SV=1	HDGF	1	4.4	4.44	4.01	4.53	5.03	4.51	4.76	5.08	4.78	4.29	4.99	4.86	4.64	5.18	-0.57	-0.951116	-0.19499	4.67872	-3.25	0.0058	0.016	-3.15
P51991	ROA3_HUMAN	Heterogeneous nuclear ribonucleoprotein A3 OS=Homo sapiens OX=9606 GN=HNRNPA3 PE=1 SV=2	HNRNPA3	12	11.2	11.19	11.2	11.34	11.03	11.16	10.84	10.93	10.9	10.81	10.63	10.71	10.61	10.63	0.59	0.440793	0.739384	10.9432	8.49	7.5e-07	1.4e-05	6.03
P52209	6PGD_HUMAN	6-phosphogluconate dehydrogenase, decarboxylating OS=Homo sapiens OX=9606 GN=PGD PE=1 SV=3	PGD	1	5.23	5.34	5.12	4.93	5.5	5.31	6.63	6.27	5.46	5.84	4.76	4.44	5.24	5.06	0.28	-0.282349	0.841391	5.36653	1.07	0.3	0.39	-6.76
P52272	HNRPM_HUMAN	Heterogeneous nuclear ribonucleoprotein M OS=Homo sapiens OX=9606 GN=HNRNPM PE=1 SV=3	HNRNPM	25	12.31	12.21	12.48	12.4	12.23	12.38	12.26	12.28	12.16	12.17	12.11	12.14	12.18	12.18	0.2	0.0703856	0.329773	12.2479	3.31	0.0052	0.014	-3.04
P52292	IMA1_HUMAN	Importin subunit alpha-1 OS=Homo sapiens OX=9606 GN=KPNA2 PE=1 SV=1	KPNA2	3	7.89	7.82	7.85	7.76	7.47	7.62	8.04	7.93	7.6	7.9	7.53	7.47	7.54	7.66	0.28	0.0269249	0.538641	7.71981	2.37	0.033	0.063	-4.83
P52298	NCBP2_HUMAN	Nuclear cap-binding protein subunit 2 OS=Homo sapiens OX=9606 GN=NCBP2 PE=1 SV=1	NCBP2	1	3.51	3.84	3.46	3.71	3.91	3.64	3.27	3.06	2.55	2.98	3.88	2.87	3.59	3.21	0.24	-0.2689	0.756982	3.39157	1.02	0.32	0.41	-6.81
P52434	RPAB3_HUMAN	DNA-directed RNA polymerases I, II, and III subunit RPABC3 OS=Homo sapiens OX=9606 GN=POLR2H PE=1 SV=4	POLR2H	1	2.75	3.35	3.09	2.56	3.07	3.35	2.6	2.22	2.46	2.34	2.72	2.4	2.29	3.35	0.25	-0.368529	0.86668	2.75248	0.87	0.4	0.49	-6.96
P52597	HNRPF_HUMAN	Heterogeneous nuclear ribonucleoprotein F OS=Homo sapiens OX=9606 GN=HNRNPF PE=1 SV=3	HNRNPF	9	11.14	11.1	11.11	11.25	10.93	11.02	10.7	10.84	11.44	11.35	10.63	10.76	10.65	10.61	0.49	0.33187	0.639849	10.9659	6.78	9.6e-06	9.5e-05	3.4
P52701	MSH6_HUMAN	DNA mismatch repair protein Msh6 OS=Homo sapiens OX=9606 GN=MSH6 PE=1 SV=2	MSH6	1	3.61	4.2	3.78	3.78	3.57	4.11	4.46	4.55	3.91	3.87	3.8	3.34	3.99	4.52	-0.07	-0.617764	0.474985	3.96417	-0.28	0.78	0.83	-7.31
P52756	RBM5_HUMAN	RNA-binding protein 5 OS=Homo sapiens OX=9606 GN=RBM5 PE=1 SV=2	RBM5	4	7.6	7.73	7.51	7.41	7.21	7.33	7.09	7.06	7.74	7.77	7.75	7.85	7.63	7.55	-0.13	-0.345414	0.0774873	7.51668	-1.36	0.2	0.27	-6.42
P52926	HMGA2_HUMAN	High mobility group protein HMGI-C OS=Homo sapiens OX=9606 GN=HMGA2 PE=1 SV=1	HMGA2	1	6.4	6.58	6.16	6.49	5.95	5.88	6.9	6.81	4.42	4.6	7.55	7.27	7.79	8.05	-1.26	-1.75689	-0.76153	6.48952	-5.44	9.5e-05	0.00054	1.04
P52948	NUP98_HUMAN	Nuclear pore complex protein Nup98-Nup96 OS=Homo sapiens OX=9606 GN=NUP98 PE=1 SV=4	NUP98	2	5.43	5.21	5.49	5.22	5.23	5.28	5.58	5.56	6.58	6.94	5.51	5.52	5.53	5.85	-0.27	-0.546014	0.0140734	5.63811	-2.04	0.061	0.1	-5.41
P53396	ACLY_HUMAN	ATP-citrate synthase OS=Homo sapiens OX=9606 GN=ACLY PE=1 SV=3	ACLY	1	4.92	4.62	4.74	4.65	5.58	5.52	6.26	6.27	4.43	4.82	5.14	5.04	4.85	5.2	-0.32	-0.710606	0.0640779	5.14657	-1.79	0.095	0.15	-5.81
P53992	SC24C_HUMAN	Protein transport protein Sec24C OS=Homo sapiens OX=9606 GN=SEC24C PE=1 SV=3	SEC24C	1	3.38	3.52	2.75	3.04	3.4	3.48	3.02	3.16	2.5	2.69	3.18	4.04	4.17	3.69	-0.6	-1.09707	-0.100588	3.28656	-2.58	0.022	0.046	-4.45
P53999	TCP4_HUMAN	Activated RNA polymerase II transcriptional coactivator p15 OS=Homo sapiens OX=9606 GN=SUB1 PE=1 SV=3	SUB1	2	6.5	6.58	6.21	6.37	6.85	6.8	6.54	6.71	6.35	6.11	6.06	6.31	6	6.24	0.26	0.0178099	0.509881	6.40288	2.3	0.037	0.07	-4.95
P54920	SNAA_HUMAN	Alpha-soluble NSF attachment protein OS=Homo sapiens OX=9606 GN=NAPA PE=1 SV=3	NAPA	1	4.23	4.26	4.03	4.13	4.4	3.98	4.28	3.86	3.48	3.83	4.85	4.8	4.66	4.65	-0.58	-0.889678	-0.269659	4.24684	-4.02	0.0013	0.0047	-1.65
P55060	XPO2_HUMAN	Exportin-2 OS=Homo sapiens OX=9606 GN=CSE1L PE=1 SV=3	CSE1L	1	4.17	4.41	4.42	4.38	4.69	4.64	4.91	5.1	4.29	4.79	3.99	3.83	4.1	3.83	0.41	0.0929544	0.726903	4.39572	2.78	0.015	0.034	-4.08
P55072	TERA_HUMAN	Transitional endoplasmic reticulum ATPase OS=Homo sapiens OX=9606 GN=VCP PE=1 SV=4	VCP	2	6.56	6.57	6.41	6.52	6.83	6.67	7.71	7.47	6.33	6.72	6.65	6.46	6.84	6.92	-0.2	-0.632907	0.223396	6.76061	-1.03	0.32	0.41	-6.81
P55081	MFAP1_HUMAN	Microfibrillar-associated protein 1 OS=Homo sapiens OX=9606 GN=MFAP1 PE=1 SV=2	MFAP1	8	8.95	8.89	8.83	8.96	8.79	8.85	8.72	8.65	9.19	9.09	9.41	9.35	9.22	9.23	-0.4	-0.546587	-0.245064	9.00772	-5.64	6.4e-05	0.00041	1.43
P55212	CASP6_HUMAN	Caspase-6 OS=Homo sapiens OX=9606 GN=CASP6 PE=1 SV=2	CASP6	1	4.13	3.77	4.03	4.24	4.5	4.32	4.32	4.25	4.82	5.01	3.97	3.85	4.3	4.34	-0.07	-0.392866	0.244462	4.27336	-0.5	0.62	0.7	-7.22
P55265	DSRAD_HUMAN	Double-stranded RNA-specific adenosine deaminase OS=Homo sapiens OX=9606 GN=ADAR PE=1 SV=4	ADAR	2	6.75	6.91	7.02	6.91	6.97	7.01	7.18	7.22	6.17	6.26	6.75	6.87	6.92	6.85	0.05	-0.146233	0.244842	6.84428	0.54	0.6	0.67	-7.19
P55769	NH2L1_HUMAN	NHP2-like protein 1 OS=Homo sapiens OX=9606 GN=SNU13 PE=1 SV=3	SNU13	1	6.34	6.15	6.32	6.02	6.49	6.11	6.33	6.25	6.16	6.27	5.68	5.88	5.98	6.2	0.27	0.00522321	0.544674	6.15561	2.19	0.046	0.084	-5.15
P55795	HNRH2_HUMAN	Heterogeneous nuclear ribonucleoprotein H2 OS=Homo sapiens OX=9606 GN=HNRNPH2 PE=1 SV=1	HNRNPH2	6	9.22	9.12	9.32	9.31	9.23	9.28	9.01	9.06	9.27	9.28	8.89	8.92	8.88	8.76	0.38	0.216113	0.546288	9.1098	4.96	0.00022	0.0011	0.17
P58107	EPIPL_HUMAN	Epiplakin OS=Homo sapiens OX=9606 GN=EPPK1 PE=1 SV=3	EPPK1	1	4.24	4.27	3.83	4.05	4.36	3.93	3.68	3.9	3.22	2.78	3.54	2.91	2.77	3.52	0.92	0.453077	1.37706	3.64251	4.25	0.00082	0.0033	-1.19
P58546	MTPN_HUMAN	Myotrophin OS=Homo sapiens OX=9606 GN=MTPN PE=1 SV=2	MTPN	1	4.02	3.76	4.21	4.46	4.55	4.02	3.83	3.76	3.37	3.27	3.51	3.4	3.21	3.75	0.64	0.210743	1.07525	3.79383	3.19	0.0066	0.017	-3.27
P60174	TPIS_HUMAN	Triosephosphate isomerase OS=Homo sapiens OX=9606 GN=TPI1 PE=1 SV=3	TPI1	7	8.7	8.68	8.6	8.52	9.17	9.21	9.58	9.46	9.91	9.95	9.11	9.05	8.97	9.05	-0.42	-0.611392	-0.228591	9.13984	-4.71	0.00034	0.0016	-0.3
P60228	EIF3E_HUMAN	Eukaryotic translation initiation factor 3 subunit E OS=Homo sapiens OX=9606 GN=EIF3E PE=1 SV=1	EIF3E	1	3.39	3.22	3.42	3.48	3.28	2.79	3.42	3.33	2.56	2.45	1.8	2.7	2.98	2.63	0.85	0.353074	1.35285	2.9597	3.66	0.0026	0.008	-2.35
P60660	MYL6_HUMAN	Myosin light polypeptide 6 OS=Homo sapiens OX=9606 GN=MYL6 PE=1 SV=2	MYL6	2	8.52	8.68	8.36	8.26	8.34	8.41	9.58	9.2	7.51	8.19	8.85	8.53	9.14	9.31	-0.5	-1.07146	0.0648991	8.63417	-1.91	0.078	0.13	-5.63
P60842	IF4A1_HUMAN	Eukaryotic initiation factor 4A-I OS=Homo sapiens OX=9606 GN=EIF4A1 PE=1 SV=1	EIF4A1	6	9.27	9.25	9.33	9.23	8.83	8.75	9.21	9.12	8.39	8.46	8.52	8.65	8.65	8.7	0.64	0.434929	0.84452	8.88282	6.71	1.1e-05	0.0001	3.29
P60953	CDC42_HUMAN	Cell division control protein 42 homolog OS=Homo sapiens OX=9606 GN=CDC42 PE=1 SV=2	CDC42	1	4.18	4.03	4.28	3.84	4.3	3.93	4.37	3.92	3.5	3.66	3.15	3.87	3.61	4.06	0.41	-0.0102703	0.829223	3.90791	2.09	0.055	0.096	-5.31
P61086	UBE2K_HUMAN	Ubiquitin-conjugating enzyme E2 K OS=Homo sapiens OX=9606 GN=UBE2K PE=1 SV=3	UBE2K	2	5.13	5.56	4.44	4.42	4.87	4.92	4.41	4.53	4.05	3.83	3.69	3.83	3.96	4.02	1.01	0.520563	1.50102	4.40325	4.43	0.00059	0.0025	-0.85
P61247	RS3A_HUMAN	40S ribosomal protein S3a OS=Homo sapiens OX=9606 GN=RPS3A PE=1 SV=2	RPS3A	2	6.97	6.99	6.85	6.88	6.87	6.78	7.71	7.69	6.69	6.97	6.03	6.3	6.44	6.54	0.6	0.164797	1.02705	6.83594	2.97	0.01	0.025	-3.71
P61313	RL15_HUMAN	60S ribosomal protein L15 OS=Homo sapiens OX=9606 GN=RPL15 PE=1 SV=2	RPL15	4	7.91	7.77	8.07	8.03	9.22	7.97	8.37	8.3	8	8.23	7.71	7.75	7.65	7.62	0.26	-0.1543	0.679941	8.04306	1.35	0.2	0.28	-6.43
P61353	RL27_HUMAN	60S ribosomal protein L27 OS=Homo sapiens OX=9606 GN=RPL27 PE=1 SV=2	RPL27	1	6.99	6.85	7.06	6.73	7.14	7.03	8.3	7.76	7.15	7.62	6.85	6.56	6.92	7.19	0.03	-0.488812	0.543172	7.15374	0.11	0.91	0.93	-7.34
P61513	RL37A_HUMAN	60S ribosomal protein L37a OS=Homo sapiens OX=9606 GN=RPL37A PE=1 SV=2	RPL37A	1	6.97	7.11	6.82	6.56	6.76	6.75	7.41	7.87	6.94	7.51	8.08	8.17	8.17	8.31	-1.32	-1.80046	-0.841232	7.38701	-5.93	4.3e-05	0.0003	1.87
P61604	CH10_HUMAN	10 kDa heat shock protein, mitochondrial OS=Homo sapiens OX=9606 GN=HSPE1 PE=1 SV=2	HSPE1	1	5.86	5.97	5.62	5.86	6.29	6.2	7.79	7.42	6.22	6.5	6.64	6.5	6.48	6.89	-0.8	-1.42329	-0.1775	6.44465	-2.77	0.016	0.035	-4.11
P61956	SUMO2_HUMAN	Small ubiquitin-related modifier 2 OS=Homo sapiens OX=9606 GN=SUMO2 PE=1 SV=3	SUMO2	1	6.02	5.7	5.98	5.87	5.98	6.09	6.61	6.47	5.69	5.72	5.81	5.99	6.02	6.06	-0.08	-0.371348	0.219961	6.00065	-0.55	0.59	0.67	-7.19
P61962	DCAF7_HUMAN	DDB1- and CUL4-associated factor 7 OS=Homo sapiens OX=9606 GN=DCAF7 PE=1 SV=1	DCAF7	1	5.33	5.11	5.11	5.06	5.2	5.13	5.09	4.91	5.74	5.64	4.4	4.9	4.55	4.78	0.5	0.225673	0.769282	5.06732	3.93	0.0015	0.0051	-1.82
P61978	HNRPK_HUMAN	Heterogeneous nuclear ribonucleoprotein K OS=Homo sapiens OX=9606 GN=HNRNPK PE=1 SV=1	HNRNPK	21	12.56	12.46	12.6	12.59	12.48	12.56	12.35	12.46	12.61	12.53	12.09	12.16	12.08	12.08	0.45	0.328012	0.568949	12.4005	7.99	1.5e-06	2.2e-05	5.31
P61981	1433G_HUMAN	14-3-3 protein gamma OS=Homo sapiens OX=9606 GN=YWHAG PE=1 SV=2	YWHAG	2	3.74	3.63	3.22	3.49	4.13	3.79	4.69	4.44	2.73	3.43	4.2	3.89	3.71	3.85	-0.39	-0.854499	0.0765209	3.78066	-1.79	0.095	0.15	-5.8
P62081	RS7_HUMAN	40S ribosomal protein S7 OS=Homo sapiens OX=9606 GN=RPS7 PE=1 SV=1	RPS7	2	7.04	7.05	6.91	6.86	6.84	6.98	8	7.93	7.45	7.75	6.79	6.08	6.59	6.98	0.35	-0.195924	0.904085	7.09049	1.39	0.19	0.27	-6.39
P62241	RS8_HUMAN	40S ribosomal protein S8 OS=Homo sapiens OX=9606 GN=RPS8 PE=1 SV=2	RPS8	4	8.72	8.71	8.64	8.54	8.74	8.55	8.88	8.88	8.31	8.46	8.28	8.32	8.15	8.45	0.35	0.153157	0.548612	8.54365	3.81	0.002	0.0061	-2.06
P62244	RS15A_HUMAN	40S ribosomal protein S15a OS=Homo sapiens OX=9606 GN=RPS15A PE=1 SV=2	RPS15A	2	8.77	8.6	8.63	8.53	8.36	8.52	8.75	8.46	7.75	8.18	8.14	7.93	7.87	7.82	0.69	0.448205	0.934304	8.30754	6.11	2.9e-05	0.00023	2.26
P62249	RS16_HUMAN	40S ribosomal protein S16 OS=Homo sapiens OX=9606 GN=RPS16 PE=1 SV=2	RPS16	2	8.16	8.21	8.07	7.95	7.98	8.02	8.56	8.52	7.93	8.12	7.36	7.37	7.42	7.42	0.71	0.432707	0.983909	7.93391	5.52	7.9e-05	0.00047	1.21
P62258	1433E_HUMAN	14-3-3 protein epsilon OS=Homo sapiens OX=9606 GN=YWHAE PE=1 SV=1	YWHAE	2	5.62	5.7	5.46	5.79	5.87	5.78	6.19	6.18	5.38	5.2	5.78	5.52	5.75	6.12	-0.15	-0.450111	0.155055	5.73871	-1.05	0.31	0.4	-6.79
P62266	RS23_HUMAN	40S ribosomal protein S23 OS=Homo sapiens OX=9606 GN=RPS23 PE=1 SV=3	RPS23	3	9.09	8.91	8.84	8.94	8.61	8.62	8.99	8.71	7.93	8.28	8.75	8.8	8.85	8.78	0.15	-0.0615441	0.364007	8.72165	1.53	0.15	0.22	-6.2
P62269	RS18_HUMAN	40S ribosomal protein S18 OS=Homo sapiens OX=9606 GN=RPS18 PE=1 SV=3	RPS18	1	5.67	6.06	5.45	5.8	5.99	5.82	7.11	6.94	6.16	6.36	5.49	5.41	5.46	5.67	0.24	-0.295014	0.771669	5.95664	0.96	0.35	0.44	-6.87
P62280	RS11_HUMAN	40S ribosomal protein S11 OS=Homo sapiens OX=9606 GN=RPS11 PE=1 SV=3	RPS11	1	6.52	7.05	6.21	6.34	6.13	6.08	6.6	6.78	5.47	5.48	5.46	5.23	5.39	5.56	1.12	0.717356	1.52647	6.02107	5.96	3.7e-05	0.00028	2
P62304	RUXE_HUMAN	Small nuclear ribonucleoprotein E OS=Homo sapiens OX=9606 GN=SNRPE PE=1 SV=1	SNRPE	4	8.53	8.5	8.42	8.5	8.51	8.56	8.31	8.32	8.83	8.71	8.5	8.64	8.44	8.37	0	-0.175637	0.176582	8.50983	0.01	1	1	-7.35
P62306	RUXF_HUMAN	Small nuclear ribonucleoprotein F OS=Homo sapiens OX=9606 GN=SNRPF PE=1 SV=1	SNRPF	2	8.33	8.29	8.28	8.37	8.47	8.5	8.48	8.42	9.16	9.15	8.54	8.48	8.5	8.1	-0.09	-0.278476	0.100785	8.50519	-1.01	0.33	0.42	-6.83
P62310	LSM3_HUMAN	U6 snRNA-associated Sm-like protein LSm3 OS=Homo sapiens OX=9606 GN=LSM3 PE=1 SV=2	LSM3	1	5	4.9	5.02	4.88	5.28	4.99	4.72	4.43	4.77	4.62	4.54	5.06	4.42	4.48	0.32	-0.0626715	0.710247	4.79239	1.8	0.094	0.15	-5.8
P62314	SMD1_HUMAN	Small nuclear ribonucleoprotein Sm D1 OS=Homo sapiens OX=9606 GN=SNRPD1 PE=1 SV=1	SNRPD1	3	8.27	8.14	8.3	8.17	8.32	8.22	8.41	8.19	8.91	8.87	7.84	7.89	7.53	7.6	0.51	0.306095	0.705274	8.19027	5.44	9.1e-05	0.00053	1.07
P62316	SMD2_HUMAN	Small nuclear ribonucleoprotein Sm D2 OS=Homo sapiens OX=9606 GN=SNRPD2 PE=1 SV=1	SNRPD2	4	10.06	10.08	9.99	10.09	10.17	10.12	10.1	10.04	10.73	10.58	9.39	9.45	9.24	9.26	0.72	0.580501	0.859886	9.94939	11.07	3e-08	1.1e-06	9.36
P62318	SMD3_HUMAN	Small nuclear ribonucleoprotein Sm D3 OS=Homo sapiens OX=9606 GN=SNRPD3 PE=1 SV=1	SNRPD3	2	9.49	9.42	9.5	9.4	9.56	9.57	9.49	9.29	9.99	10.04	9.09	8.98	8.93	8.89	0.48	0.321928	0.639509	9.40251	6.5	1.5e-05	0.00013	2.94
P62328	TYB4_HUMAN	Thymosin beta-4 OS=Homo sapiens OX=9606 GN=TMSB4X PE=1 SV=2	TMSB4X	1	5.65	5.41	5.21	5.67	5.67	5.52	4.95	5.01	3.19	3.75	3.27	2.7	2.98	3.35	2.41	1.96517	2.8586	4.45161	11.59	1.7e-08	8.2e-07	9.95
P62424	RL7A_HUMAN	60S ribosomal protein L7a OS=Homo sapiens OX=9606 GN=RPL7A PE=1 SV=2	RPL7A	4	9.29	9.41	9.05	9.19	9.21	9.18	10.15	10.05	8.99	9.28	9.67	9.37	9.71	9.99	-0.45	-0.904434	0.00581106	9.46706	-2.13	0.053	0.092	-5.26
P62495	ERF1_HUMAN	Eukaryotic peptide chain release factor subunit 1 OS=Homo sapiens OX=9606 GN=ETF1 PE=1 SV=3	ETF1	1	4.8	4.66	4.93	4.71	4.53	4.49	5.41	5.34	4.66	4.7	4.67	4.22	4.97	4.4	0.21	-0.259374	0.683648	4.75085	0.97	0.35	0.44	-6.87
P62701	RS4X_HUMAN	40S ribosomal protein S4, X isoform OS=Homo sapiens OX=9606 GN=RPS4X PE=1 SV=2	RPS4X	1	8.48	8.43	8.17	8.28	7.98	8.11	8.61	8.64	8.23	8.46	8.28	8.2	8.08	8.51	0.07	-0.250078	0.393177	8.31769	0.48	0.64	0.71	-7.23
P62750	RL23A_HUMAN	60S ribosomal protein L23a OS=Homo sapiens OX=9606 GN=RPL23A PE=1 SV=1	RPL23A	3	8.8	8.86	8.59	8.69	8.79	8.63	9.68	9.65	8.41	8.64	8.28	8.14	8.42	8.42	0.42	-0.0235888	0.859697	8.71408	2.04	0.062	0.11	-5.41
P62753	RS6_HUMAN	40S ribosomal protein S6 OS=Homo sapiens OX=9606 GN=RPS6 PE=1 SV=1	RPS6	1	5.81	6.02	5.42	5.64	5.83	5.68	5.41	5.81	4.68	4.55	4.72	4.55	4.04	5.25	1.08	0.624259	1.53645	5.24245	5.09	0.00017	0.0009	0.41
P62805	H4_HUMAN	Histone H4 OS=Homo sapiens OX=9606 GN=HIST1H4A PE=1 SV=2	HIST1H4A	7	10.8	10.93	10.44	10.45	10.85	10.69	11.78	11.79	11.19	11.41	10.81	10.67	11.2	11.57	-0.41	-0.966248	0.148631	11.0415	-1.58	0.14	0.21	-6.12
P62826	RAN_HUMAN	GTP-binding nuclear protein Ran OS=Homo sapiens OX=9606 GN=RAN PE=1 SV=3	RAN	8	10.07	10.04	9.98	10.09	10.17	10.25	10.5	10.44	10.62	10.72	10	10.22	10.16	10.42	-0.15	-0.349445	0.0435276	10.2625	-1.67	0.12	0.18	-5.99
P62829	RL23_HUMAN	60S ribosomal protein L23 OS=Homo sapiens OX=9606 GN=RPL23 PE=1 SV=1	RPL23	1	8.01	8.02	7.84	7.87	7.39	7.62	7.93	7.87	7.1	7.41	6.77	6.24	6.52	6.76	1.36	1.05663	1.66815	7.38298	9.57	1.8e-07	4.3e-06	7.51
P62841	RS15_HUMAN	40S ribosomal protein S15 OS=Homo sapiens OX=9606 GN=RPS15 PE=1 SV=2	RPS15	1	2.73	2.19	3.33	2.75	3.09	2.4	4.57	3.71	3.25	4.17	3.54	2.91	3.19	3.16	-0.44	-1.28869	0.39962	3.21318	-1.13	0.28	0.36	-6.69
P62847	RS24_HUMAN	40S ribosomal protein S24 OS=Homo sapiens OX=9606 GN=RPS24 PE=1 SV=1	RPS24	2	7.74	7.51	7.78	7.5	7.42	7.52	8.29	8.03	7.38	7.69	7.29	7.28	7.4	7.24	0.33	-0.024561	0.686501	7.57577	2	0.066	0.11	-5.48
P62857	RS28_HUMAN	40S ribosomal protein S28 OS=Homo sapiens OX=9606 GN=RPS28 PE=1 SV=1	RPS28	2	7.06	6.99	6.86	7.07	6.8	6.75	6.93	6.83	6.89	6.76	6.83	6.83	6.73	6.84	0.19	0.0157903	0.370094	6.86815	2.34	0.035	0.066	-4.89
P62861	RS30_HUMAN	40S ribosomal protein S30 OS=Homo sapiens OX=9606 GN=FAU PE=1 SV=1	FAU	2	7.62	7.82	7.25	7.23	7.52	7.27	7.9	7.99	7	7.21	7.66	7.44	7.73	7.72	-0.16	-0.519792	0.200216	7.52567	-0.95	0.36	0.44	-6.88
P62899	RL31_HUMAN	60S ribosomal protein L31 OS=Homo sapiens OX=9606 GN=RPL31 PE=1 SV=1	RPL31	3	6.63	6.42	6.44	6.64	6.49	6.56	7.43	7.29	6.41	6.56	5.34	5.21	5.9	5.82	0.97	0.507945	1.42389	6.36737	4.53	0.00049	0.0022	-0.65
P62906	RL10A_HUMAN	60S ribosomal protein L10a OS=Homo sapiens OX=9606 GN=RPL10A PE=1 SV=2	RPL10A	2	8.16	8.2	8.02	8	8.09	8.09	9.13	9.04	8.41	8.67	7.99	7.99	8.3	8.52	-0.11	-0.591297	0.375583	8.32939	-0.48	0.64	0.71	-7.23
P62913	RL11_HUMAN	60S ribosomal protein L11 OS=Homo sapiens OX=9606 GN=RPL11 PE=1 SV=2	RPL11	1	5.4	5.26	5.93	5.89	5.92	5.79	5.19	6.25	4.78	4.62	4.63	5.31	5.36	5.38	0.45	-0.0551193	0.95488	5.40762	1.91	0.077	0.13	-5.61
P62917	RL8_HUMAN	60S ribosomal protein L8 OS=Homo sapiens OX=9606 GN=RPL8 PE=1 SV=2	RPL8	1	5.03	5.19	4.97	5.03	5.07	4.76	4.99	4.76	4.46	4.02	4.9	4.92	4.54	4.93	0.23	-0.0591623	0.529142	4.826	1.72	0.11	0.17	-5.92
P62937	PPIA_HUMAN	Peptidyl-prolyl cis-trans isomerase A OS=Homo sapiens OX=9606 GN=PPIA PE=1 SV=2	PPIA	6	10.43	10.4	10.3	10.44	10.47	10.53	10.6	10.56	10.53	10.59	10.18	10.17	10.03	9.99	0.3	0.16208	0.43002	10.3733	4.75	0.00032	0.0015	-0.23
P62942	FKB1A_HUMAN	Peptidyl-prolyl cis-trans isomerase FKBP1A OS=Homo sapiens OX=9606 GN=FKBP1A PE=1 SV=2	FKBP1A	1	7.67	7.64	7.63	7.69	7.96	7.78	7.58	7.43	6.97	7.06	7.21	7.18	7.24	7.07	0.48	0.258489	0.70182	7.43539	4.65	0.00039	0.0017	-0.41
P62993	GRB2_HUMAN	Growth factor receptor-bound protein 2 OS=Homo sapiens OX=9606 GN=GRB2 PE=1 SV=1	GRB2	9	9.7	9.76	9.71	9.8	9.88	9.98	9.7	9.77	8.99	8.92	9.83	9.79	9.75	9.56	0.01	-0.153799	0.176565	9.65245	0.15	0.88	0.91	-7.34
P62995	TRA2B_HUMAN	Transformer-2 protein homolog beta OS=Homo sapiens OX=9606 GN=TRA2B PE=1 SV=1	TRA2B	7	11.48	11.4	11.39	11.55	11.44	11.51	10.98	11.05	10.82	10.78	11.54	11.72	11.63	11.5	-0.14	-0.369272	0.0878864	11.3441	-1.32	0.21	0.29	-6.47
P63104	1433Z_HUMAN	14-3-3 protein zeta/delta OS=Homo sapiens OX=9606 GN=YWHAZ PE=1 SV=1	YWHAZ	2	6.64	6.97	6.52	6.71	7.04	6.9	7.38	7.18	6.56	6.75	6.21	6.53	6.47	6.48	0.29	0.0201247	0.563063	6.73821	2.31	0.037	0.07	-4.95
P63167	DYL1_HUMAN	Dynein light chain 1, cytoplasmic OS=Homo sapiens OX=9606 GN=DYNLL1 PE=1 SV=1	DYNLL1	1	6.78	6.76	6.66	6.64	6.64	6.51	6.86	6.73	6.12	6.15	4.9	4.78	5.07	5.23	1.71	1.47293	1.9512	6.1316	15.37	4.4e-10	6.9e-08	13.62
P63208	SKP1_HUMAN	S-phase kinase-associated protein 1 OS=Homo sapiens OX=9606 GN=SKP1 PE=1 SV=2	SKP1	1	4.4	4.31	3.86	3.82	4.17	4.11	4.46	4.41	3.39	3.56	3.69	3.87	3.99	3.97	0.22	-0.128101	0.564826	4.00053	1.35	0.2	0.28	-6.43
P63220	RS21_HUMAN	40S ribosomal protein S21 OS=Homo sapiens OX=9606 GN=RPS21 PE=1 SV=1	RPS21	1	5.75	5.51	5.74	5.64	5.93	5.82	5.54	5.32	4.83	5.15	5.33	5.33	5.08	5.17	0.43	0.135838	0.731995	5.43768	3.13	0.0075	0.019	-3.41
P63241	IF5A1_HUMAN	Eukaryotic translation initiation factor 5A-1 OS=Homo sapiens OX=9606 GN=EIF5A PE=1 SV=2	EIF5A	1	6.46	6.26	6.38	6.33	6.58	6.32	6.71	6.39	5.92	6.04	6.04	6.12	6.19	5.94	0.28	0.0600293	0.509841	6.26167	2.72	0.017	0.037	-4.19
P63244	RACK1_HUMAN	Receptor of activated protein C kinase 1 OS=Homo sapiens OX=9606 GN=RACK1 PE=1 SV=3	RACK1	3	8.82	8.93	8.55	8.4	8.52	8.75	8.65	8.56	8.18	8.33	9.01	8.94	8.89	8.87	-0.25	-0.484259	-0.0254615	8.67094	-2.39	0.032	0.062	-4.81
P67809	YBOX1_HUMAN	Nuclease-sensitive element-binding protein 1 OS=Homo sapiens OX=9606 GN=YBX1 PE=1 SV=3	YBX1	2	6.54	6.46	6.56	6.62	7.35	6.63	7.47	7.4	6.37	6.42	5.63	5.57	5.67	5.98	0.83	0.490193	1.17644	6.47677	5.22	0.00014	0.00074	0.65
P67870	CSK2B_HUMAN	Casein kinase II subunit beta OS=Homo sapiens OX=9606 GN=CSNK2B PE=1 SV=1	CSNK2B	1	5.94	5.82	5.49	5.92	5.93	5.74	5.46	5.34	6.22	6.45	4.34	4.37	4.13	4.32	1.5	1.18993	1.8137	5.39085	10.34	6.9e-08	2e-06	8.49
P67936	TPM4_HUMAN	Tropomyosin alpha-4 chain OS=Homo sapiens OX=9606 GN=TPM4 PE=1 SV=3	TPM4	1	4.59	4.76	4.54	4.53	4.78	4.52	5.61	5.56	3.48	4.33	5.62	5.38	5.4	5.7	-0.92	-1.43576	-0.405829	4.91473	-3.84	0.0019	0.0059	-2
P68371	TBB4B_HUMAN	Tubulin beta-4B chain OS=Homo sapiens OX=9606 GN=TUBB4B PE=1 SV=1	TUBB4B	1	6.32	6.57	6.18	6.1	6.22	6.24	6.68	6.43	5.6	5.92	6.54	6.32	6.59	6.5	-0.19	-0.481608	0.0952345	6.29994	-1.44	0.17	0.25	-6.32
P68871	HBB_HUMAN	Hemoglobin subunit beta OS=Homo sapiens OX=9606 GN=HBB PE=1 SV=2	HBB	1	3.22	3.49	3.66	3.41	3.65	2.96	2.79	3.52	2.57	2.26	3.27	3.6	3.73	3.45	-0.07	-0.513255	0.375828	3.25666	-0.33	0.74	0.8	-7.29
P69905	HBA_HUMAN	Hemoglobin subunit alpha OS=Homo sapiens OX=9606 GN=HBA1 PE=1 SV=2	HBA1	1	6.6	6.69	5.94	6.93	6.45	5.46	5.82	6.22	4.81	4.82	5.91	5.76	6.36	5.86	0.57	0.0678334	1.06222	5.97445	2.44	0.029	0.056	-4.71
P78332	RBM6_HUMAN	RNA-binding protein 6 OS=Homo sapiens OX=9606 GN=RBM6 PE=1 SV=5	RBM6	4	7.96	7.86	7.81	7.96	7.94	7.97	7.67	7.59	7.6	7.54	8.11	8.08	8.14	8.06	-0.2	-0.397318	-0.00319082	7.87855	-2.18	0.047	0.084	-5.16
P78406	RAE1L_HUMAN	mRNA export factor OS=Homo sapiens OX=9606 GN=RAE1 PE=1 SV=1	RAE1	1	4.84	4.79	5.2	4.83	4.89	4.96	4.67	4.93	5.3	5.52	4.37	4.52	4.61	4.36	0.45	0.178095	0.719312	4.84184	3.56	0.0032	0.0094	-2.55
P78527	PRKDC_HUMAN	DNA-dependent protein kinase catalytic subunit OS=Homo sapiens OX=9606 GN=PRKDC PE=1 SV=3	PRKDC	7	8.46	8.25	8.26	8.23	8.64	8.73	9.46	9.42	8.18	8.32	8.16	8.08	8.25	8.55	0.04	-0.332535	0.412615	8.49888	0.23	0.82	0.86	-7.32
P81605	DCD_HUMAN	Dermcidin OS=Homo sapiens OX=9606 GN=DCD PE=1 SV=2	DCD	5	11.25	11.59	11.28	10.97	10.87	10.33	10.14	10.92	9.52	9.35	10.13	10.46	10.63	10.65	0.81	0.413011	1.19711	10.5774	4.42	0.00064	0.0027	-0.91
P82979	SARNP_HUMAN	SAP domain-containing ribonucleoprotein OS=Homo sapiens OX=9606 GN=SARNP PE=1 SV=3	SARNP	3	7.31	7.2	7.22	7.36	7.41	7.48	7.36	7.08	7.51	7.47	7.38	7.25	7.51	7.48	-0.13	-0.343913	0.0810987	7.35839	-1.33	0.21	0.29	-6.46
P83111	LACTB_HUMAN	Serine beta-lactamase-like protein LACTB, mitochondrial OS=Homo sapiens OX=9606 GN=LACTB PE=1 SV=2	LACTB	1	3.91	3.87	3.72	3.6	3.93	4.09	3.97	4.41	4.77	5.22	3.76	3.8	3.63	3.67	0.06	-0.26001	0.378643	4.02594	0.4	0.7	0.75	-7.26
P83731	RL24_HUMAN	60S ribosomal protein L24 OS=Homo sapiens OX=9606 GN=RPL24 PE=1 SV=1	RPL24	2	7.38	7.48	7.05	7.03	7.48	7.38	7.88	7.74	6.94	7.23	6.25	6.18	6.08	6.41	1	0.703617	1.30222	7.0376	7.2	4.9e-06	5.8e-05	4.08
P83916	CBX1_HUMAN	Chromobox protein homolog 1 OS=Homo sapiens OX=9606 GN=CBX1 PE=1 SV=1	CBX1	2	5.68	5.86	5.62	5.89	6.03	6.53	7.35	7.61	6.12	6.53	7.45	7.21	7.63	8.18	-1.85	-2.49315	-1.2142	6.69177	-6.24	2.6e-05	0.00021	2.38
P84090	ERH_HUMAN	Enhancer of rudimentary homolog OS=Homo sapiens OX=9606 GN=ERH PE=1 SV=1	ERH	4	9.93	9.77	9.82	9.91	9.54	9.58	9.33	9.25	9.66	9.41	9.66	9.67	9.35	9.34	0.35	0.132124	0.57394	9.58665	3.43	0.0041	0.012	-2.81
P84098	RL19_HUMAN	60S ribosomal protein L19 OS=Homo sapiens OX=9606 GN=RPL19 PE=1 SV=1	RPL19	3	7.24	7.17	7.17	6.94	7.36	7.14	8.44	8.16	7.24	7.62	6.97	6.91	7.1	7.37	0.04	-0.475784	0.555075	7.3445	0.17	0.87	0.9	-7.33
P84103	SRSF3_HUMAN	Serine/arginine-rich splicing factor 3 OS=Homo sapiens OX=9606 GN=SRSF3 PE=1 SV=1	SRSF3	6	11.24	11.21	11.29	11.47	11.27	11.38	10.93	11.04	10.8	10.68	10.79	10.85	10.8	10.71	0.51	0.313217	0.708901	11.0339	5.55	7.5e-05	0.00046	1.27
P98175	RBM10_HUMAN	RNA-binding protein 10 OS=Homo sapiens OX=9606 GN=RBM10 PE=1 SV=3	RBM10	13	9.55	9.53	9.42	9.48	9.35	9.27	9.13	9.01	9.59	9.55	10.09	10.03	9.74	9.65	-0.38	-0.597963	-0.161634	9.52761	-3.74	0.0022	0.007	-2.2
P98179	RBM3_HUMAN	RNA-binding protein 3 OS=Homo sapiens OX=9606 GN=RBM3 PE=1 SV=1	RBM3	1	5.67	5.53	5.55	5.46	5.35	5.23	4.59	4.9	7.13	6.95	6.06	6.18	6.44	6.03	-0.63	-0.958242	-0.294742	5.79046	-4.06	0.0012	0.0045	-1.58
P99999	CYC_HUMAN	Cytochrome c OS=Homo sapiens OX=9606 GN=CYCS PE=1 SV=2	CYCS	1	4.49	4.18	4.58	4.3	4.59	4.59	4.83	4.74	4.52	4.85	3.91	4.19	3.84	4.06	0.38	0.0921222	0.675873	4.40536	2.83	0.014	0.031	-3.99
Q00341	VIGLN_HUMAN	Vigilin OS=Homo sapiens OX=9606 GN=HDLBP PE=1 SV=2	HDLBP	1	3.68	2.67	2.46	2.33	2.31	3.29	2.55	2.77	1.5	1.85	2.84	2.6	3.55	3.1	-0.24	-0.911431	0.435695	2.67832	-0.76	0.46	0.54	-7.05
Q00610	CLH1_HUMAN	Clathrin heavy chain 1 OS=Homo sapiens OX=9606 GN=CLTC PE=1 SV=5	CLTC	9	8.23	8.04	8.48	8.33	8.32	8.44	9.3	9.14	7.19	7.68	7.82	7.83	8.15	8.14	0.28	-0.157828	0.727183	8.22114	1.39	0.19	0.27	-6.39
Q00839	HNRPU_HUMAN	Heterogeneous nuclear ribonucleoprotein U OS=Homo sapiens OX=9606 GN=HNRNPU PE=1 SV=6	HNRNPU	18	11.86	11.82	12.01	11.99	12.11	12.18	12.35	12.36	12.53	12.46	11.72	11.83	11.84	12.04	0.06	-0.112303	0.232017	12.0781	0.75	0.47	0.55	-7.06
Q00973	B4GN1_HUMAN	Beta-1,4 N-acetylgalactosaminyltransferase 1 OS=Homo sapiens OX=9606 GN=B4GALNT1 PE=1 SV=2	B4GALNT1	1	5.67	5.82	5.57	5.84	5.68	6.05	5.19	5.47	4.46	4.06	4.8	5.26	4.63	5.21	0.75	0.340923	1.1532	5.26432	3.95	0.0015	0.0051	-1.78
Q01081	U2AF1_HUMAN	Splicing factor U2AF 35 kDa subunit OS=Homo sapiens OX=9606 GN=U2AF1 PE=1 SV=3	U2AF1	6	11.32	11.26	11.13	11.26	10.98	10.86	10.62	10.55	10.93	10.82	10.93	10.92	10.74	10.69	0.42	0.218162	0.621704	10.9293	4.47	0.00055	0.0023	-0.77
Q01085	TIAR_HUMAN	Nucleolysin TIAR OS=Homo sapiens OX=9606 GN=TIAL1 PE=1 SV=1	TIAL1	1	3.99	4.73	4.04	4.11	4.25	4.29	3.96	3.9	3.76	3.6	4.33	4.38	3.73	3.79	0.16	-0.276934	0.594265	4.06183	0.78	0.45	0.53	-7.03
Q01130	SRSF2_HUMAN	Serine/arginine-rich splicing factor 2 OS=Homo sapiens OX=9606 GN=SRSF2 PE=1 SV=4	SRSF2	3	9.73	9.75	9.78	9.96	9.8	9.82	9.41	9.47	9.57	9.45	9.63	9.67	9.55	9.45	0.23	0.0138656	0.441036	9.64557	2.29	0.039	0.071	-4.98
Q01844	EWS_HUMAN	RNA-binding protein EWS OS=Homo sapiens OX=9606 GN=EWSR1 PE=1 SV=1	EWSR1	6	10.11	9.93	10.02	10.15	10.17	10.23	10	10.05	10.3	10.24	9.66	9.77	9.53	9.53	0.43	0.263718	0.597992	9.97756	5.54	7.7e-05	0.00046	1.24
Q01995	TAGL_HUMAN	Transgelin OS=Homo sapiens OX=9606 GN=TAGLN PE=1 SV=4	TAGLN	2	7.53	7.38	7.38	7.41	7.01	7.05	7.73	7.37	4.76	4.81	7.48	7.51	7.63	7.44	-0.09	-0.374428	0.196748	7.0344	-0.67	0.52	0.59	-7.11
Q02040	AK17A_HUMAN	A-kinase anchor protein 17A OS=Homo sapiens OX=9606 GN=AKAP17A PE=1 SV=2	AKAP17A	1	5.13	4.94	5.14	5.46	4.93	5.21	5.08	4.66	6	5.85	5.78	5.82	5.39	5.67	-0.5	-0.814893	-0.178824	5.36141	-3.35	0.0048	0.013	-2.96
Q02218	ODO1_HUMAN	2-oxoglutarate dehydrogenase, mitochondrial OS=Homo sapiens OX=9606 GN=OGDH PE=1 SV=3	OGDH	1	3.37	3.12	3.33	2.54	3.57	3.67	4.82	4.48	4.59	4.57	4.15	3.76	3.59	4.27	-0.85	-1.45642	-0.251687	3.84622	-3.04	0.0089	0.022	-3.57
Q02241	KIF23_HUMAN	Kinesin-like protein KIF23 OS=Homo sapiens OX=9606 GN=KIF23 PE=1 SV=3	KIF23	4	6.64	6.66	6.81	6.84	6.98	7	7.33	7.26	8.88	8.71	7.37	7.3	7.51	7.42	-0.66	-0.87681	-0.445921	7.33676	-6.59	1.3e-05	0.00012	3.09
Q02383	SEMG2_HUMAN	Semenogelin-2 OS=Homo sapiens OX=9606 GN=SEMG2 PE=1 SV=1	SEMG2	1	4.33	5.26	4.38	4.73	4.8	4.48	3.71	4.3	7.67	4.16	4.79	4.92	4.67	4.53	-0.05	-1.20199	1.09572	4.76586	-0.1	0.92	0.94	-7.34
Q02413	DSG1_HUMAN	Desmoglein-1 OS=Homo sapiens OX=9606 GN=DSG1 PE=1 SV=2	DSG1	2	5.37	5.74	5.87	5.2	5.67	5.28	5.02	5.24	5.94	5.73	6.05	6.16	6.41	6.17	-0.65	-1.00776	-0.294326	5.70345	-3.92	0.0016	0.0052	-1.84
Q02539	H11_HUMAN	Histone H1.1 OS=Homo sapiens OX=9606 GN=HIST1H1A PE=1 SV=3	HIST1H1A	1	3.45	3.19	3.7	3.45	3.84	3.31	3.78	3.09	8.05	8.22	4.07	4.17	3.98	4.36	-0.7	-1.0802	-0.317768	4.33239	-3.94	0.0015	0.0051	-1.81
Q02543	RL18A_HUMAN	60S ribosomal protein L18a OS=Homo sapiens OX=9606 GN=RPL18A PE=1 SV=2	RPL18A	4	9.7	9.66	9.58	9.54	9.47	9.48	9.86	9.72	9.35	9.62	8.71	8.87	8.82	8.77	0.83	0.624005	1.03096	9.36883	8.73	5.4e-07	1.1e-05	6.38
Q02790	FKBP4_HUMAN	Peptidyl-prolyl cis-trans isomerase FKBP4 OS=Homo sapiens OX=9606 GN=FKBP4 PE=1 SV=3	FKBP4	1	3.8	4.24	4.54	3.34	4.57	4.34	5.15	5.27	4.29	4.56	4.32	4.4	4.79	5.34	-0.73	-1.35722	-0.101739	4.49609	-2.5	0.026	0.052	-4.6
Q02878	RL6_HUMAN	60S ribosomal protein L6 OS=Homo sapiens OX=9606 GN=RPL6 PE=1 SV=3	RPL6	2	6.19	6.19	5.98	6.17	6.35	6.25	6.43	6.56	5.5	5.74	6.29	6.24	6.31	6.43	-0.19	-0.402181	0.029869	6.18828	-1.85	0.086	0.14	-5.72
Q03701	CEBPZ_HUMAN	CCAAT/enhancer-binding protein zeta OS=Homo sapiens OX=9606 GN=CEBPZ PE=1 SV=3	CEBPZ	1	5.69	5.45	5.54	5.36	6	5.71	6.79	6.76	6.39	6.42	5.03	4.67	5.46	5.57	0.33	-0.193195	0.846143	5.77515	1.35	0.2	0.28	-6.43
Q04446	GLGB_HUMAN	1,4-alpha-glucan-branching enzyme OS=Homo sapiens OX=9606 GN=GBE1 PE=1 SV=3	GBE1	1	3.72	3.62	3.76	3.21	3.55	3.35	3.33	3.29	3.62	3.41	3.21	3.55	3.07	3.03	0.36	-0.00525815	0.723876	3.40886	2.12	0.053	0.092	-5.28
Q04695	K1C17_HUMAN	Keratin, type I cytoskeletal 17 OS=Homo sapiens OX=9606 GN=KRT17 PE=1 SV=2	KRT17	3	7.71	7.8	8.46	7.08	7.65	7.61	7.01	7.55	7.87	9.84	7.64	7.5	8.8	8.43	-0.33	-1.20621	0.546618	7.92603	-0.81	0.43	0.51	-7.01
Q05048	CSTF1_HUMAN	Cleavage stimulation factor subunit 1 OS=Homo sapiens OX=9606 GN=CSTF1 PE=1 SV=1	CSTF1	4	6.9	6.77	7.09	7.07	7.09	6.96	6.84	6.87	7.25	7.36	6.63	6.77	6.71	6.66	0.27	0.060731	0.469276	6.92489	2.79	0.015	0.033	-4.06
Q05519	SRS11_HUMAN	Serine/arginine-rich splicing factor 11 OS=Homo sapiens OX=9606 GN=SRSF11 PE=1 SV=1	SRSF11	8	9.71	9.65	9.66	9.82	9.74	9.72	9.67	9.48	10.35	10.26	10.26	10.16	9.98	9.87	-0.36	-0.548071	-0.166348	9.88201	-4.02	0.0013	0.0047	-1.65
Q06587	RING1_HUMAN	E3 ubiquitin-protein ligase RING1 OS=Homo sapiens OX=9606 GN=RING1 PE=1 SV=2	RING1	2	7.18	7.37	6.83	7.14	7.2	6.98	7.01	6.94	7.73	7.86	5.94	6.01	5.89	5.89	1.19	0.957081	1.43246	6.85555	10.79	4.1e-08	1.3e-06	9.03
Q06787	FMR1_HUMAN	Synaptic functional regulator FMR1 OS=Homo sapiens OX=9606 GN=FMR1 PE=1 SV=1	FMR1	1	5.9	5.88	5.42	5.76	5.88	5.88	5.71	5.79	4.89	4.96	5.58	5.48	5.75	5.66	0.13	-0.125719	0.376104	5.60826	1.07	0.3	0.39	-6.76
Q06830	PRDX1_HUMAN	Peroxiredoxin-1 OS=Homo sapiens OX=9606 GN=PRDX1 PE=1 SV=1	PRDX1	2	8.91	8.92	8.83	8.74	9.09	9.04	9.65	9.42	9.81	9.93	8.19	8.14	8.24	8.28	0.64	0.390544	0.88243	8.94115	5.56	7.4e-05	0.00046	1.28
Q07020	RL18_HUMAN	60S ribosomal protein L18 OS=Homo sapiens OX=9606 GN=RPL18 PE=1 SV=2	RPL18	3	8.8	8.73	8.68	8.8	9.74	9.07	9.46	9.45	8.99	9.17	8.6	8.61	8.54	8.65	0.15	-0.0844841	0.386084	8.95032	1.38	0.19	0.27	-6.4
Q07157	ZO1_HUMAN	Tight junction protein ZO-1 OS=Homo sapiens OX=9606 GN=TJP1 PE=1 SV=3	TJP1	1	5.91	5.76	6.12	6.01	5.71	5.87	6.12	5.98	5.88	6.15	6.72	5.93	5.89	6.19	-0.23	-0.591808	0.127841	6.01826	-1.38	0.19	0.27	-6.39
Q07666	KHDR1_HUMAN	KH domain-containing, RNA-binding, signal transduction-associated protein 1 OS=Homo sapiens OX=9606 GN=KHDRBS1 PE=1 SV=1	KHDRBS1	6	10.28	10.21	10.33	10.45	10.27	10.45	10.26	10.36	9.09	9.12	9.78	9.98	9.88	9.81	0.45	0.299418	0.607821	10.02	6.32	2e-05	0.00017	2.63
Q07955	SRSF1_HUMAN	Serine/arginine-rich splicing factor 1 OS=Homo sapiens OX=9606 GN=SRSF1 PE=1 SV=2	SRSF1	14	12.36	12.33	12.33	12.49	12.41	12.45	12.01	12.11	11.74	11.74	12.16	12.2	12.17	12.06	0.23	0.0369244	0.417458	12.1827	2.56	0.023	0.047	-4.48
Q08170	SRSF4_HUMAN	Serine/arginine-rich splicing factor 4 OS=Homo sapiens OX=9606 GN=SRSF4 PE=1 SV=2	SRSF4	6	9.47	9.34	9.4	9.41	9.5	9.41	9.15	9.05	8.95	8.89	9.47	9.39	9.25	9.13	0.1	-0.122442	0.312845	9.27224	0.94	0.36	0.45	-6.89
Q08211	DHX9_HUMAN	ATP-dependent RNA helicase A OS=Homo sapiens OX=9606 GN=DHX9 PE=1 SV=4	DHX9	31	12.11	12.04	12.23	12.15	12.2	12.28	12.26	12.27	12.44	12.44	11.58	11.65	11.68	11.69	0.48	0.369689	0.594861	12.0735	9.2	2.9e-07	6.1e-06	7.02
Q08554	DSC1_HUMAN	Desmocollin-1 OS=Homo sapiens OX=9606 GN=DSC1 PE=1 SV=2	DSC1	1	5.63	5.77	6.2	5.76	5.8	5.74	5.87	5.96	6.48	6.1	6.03	5.95	5.94	6.16	-0.18	-0.464534	0.0978404	5.95608	-1.4	0.18	0.26	-6.37
Q08752	PPID_HUMAN	Peptidyl-prolyl cis-trans isomerase D OS=Homo sapiens OX=9606 GN=PPID PE=1 SV=3	PPID	2	6.54	6.64	6.54	6.53	6.79	6.93	6.98	6.95	6.91	6.86	6.09	5.99	6.04	6.2	0.48	0.306125	0.659126	6.57064	5.87	4.3e-05	0.0003	1.85
Q08945	SSRP1_HUMAN	FACT complex subunit SSRP1 OS=Homo sapiens OX=9606 GN=SSRP1 PE=1 SV=1	SSRP1	1	6.73	6.77	6.53	6.52	6.97	6.89	7.4	7.28	6.48	6.64	6.97	7.02	7.13	7.12	-0.43	-0.678795	-0.171265	6.88895	-3.6	0.003	0.0088	-2.48
Q08J23	NSUN2_HUMAN	tRNA (cytosine(34)-C(5))-methyltransferase OS=Homo sapiens OX=9606 GN=NSUN2 PE=1 SV=2	NSUN2	1	4.28	3.7	4.07	3.91	4.18	4.31	4.31	4.29	4.04	4.03	3.67	4.11	4.45	3.86	-0.03	-0.399922	0.335252	4.08656	-0.19	0.85	0.88	-7.33
Q09161	NCBP1_HUMAN	Nuclear cap-binding protein subunit 1 OS=Homo sapiens OX=9606 GN=NCBP1 PE=1 SV=1	NCBP1	3	8.57	8.46	8.7	8.7	8.66	8.59	8.11	8.23	7.96	7.8	8.02	8.1	7.94	8.25	0.53	0.267187	0.792586	8.29177	4.33	0.00071	0.0029	-1.03
Q09666	AHNK_HUMAN	Neuroblast differentiation-associated protein AHNAK OS=Homo sapiens OX=9606 GN=AHNAK PE=1 SV=2	AHNAK	2	6.23	6.89	6.42	5.96	6.25	5.77	7.97	7.75	5.84	6.69	7.22	6.53	7.45	7.95	-0.92	-1.8957	0.0649308	6.78015	-2.01	0.065	0.11	-5.46
Q10570	CPSF1_HUMAN	Cleavage and polyadenylation specificity factor subunit 1 OS=Homo sapiens OX=9606 GN=CPSF1 PE=1 SV=2	CPSF1	7	7.39	7.26	7.3	7.11	7.16	7.1	7.16	7.01	7.56	7.49	7.11	7.12	7.25	7.12	0.11	-0.0633669	0.29026	7.22478	1.38	0.19	0.27	-6.4
Q12788	TBL3_HUMAN	Transducin beta-like protein 3 OS=Homo sapiens OX=9606 GN=TBL3 PE=1 SV=2	TBL3	1	2.84	2.55	2.9	3.12	3.11	3.09	2.61	3.38	3.26	3.41	3.27	2.94	1.94	2.83	0.11	-0.457262	0.669268	2.94694	0.4	0.69	0.75	-7.26
Q12874	SF3A3_HUMAN	Splicing factor 3A subunit 3 OS=Homo sapiens OX=9606 GN=SF3A3 PE=1 SV=1	SF3A3	9	9.29	9.2	9.02	8.98	9.14	9.21	9.43	9.34	10.12	10.04	8.85	8.69	8.61	8.85	0.37	0.172962	0.568293	9.1987	4.03	0.0013	0.0046	-1.63
Q12905	ILF2_HUMAN	Interleukin enhancer-binding factor 2 OS=Homo sapiens OX=9606 GN=ILF2 PE=1 SV=2	ILF2	5	8.06	7.97	8.04	8.07	8.24	8.36	8.69	8.64	8.77	8.75	8.53	8.59	8.68	8.72	-0.59	-0.797134	-0.384502	8.43459	-6.15	2.7e-05	0.00021	2.34
Q12906	ILF3_HUMAN	Interleukin enhancer-binding factor 3 OS=Homo sapiens OX=9606 GN=ILF3 PE=1 SV=3	ILF3	9	10.41	10.28	10.6	10.51	10.5	10.64	10.96	10.94	10.72	10.72	10.62	10.61	10.7	10.73	-0.22	-0.429114	-0.00469697	10.6387	-2.19	0.046	0.083	-5.14
Q12972	PP1R8_HUMAN	Nuclear inhibitor of protein phosphatase 1 OS=Homo sapiens OX=9606 GN=PPP1R8 PE=1 SV=2	PPP1R8	2	6.71	6.71	6.58	6.73	6.79	6.75	6.86	6.56	7.53	7.58	7.01	6.81	6.91	6.82	-0.21	-0.397407	-0.0159486	6.88166	-2.33	0.036	0.067	-4.91
Q12996	CSTF3_HUMAN	Cleavage stimulation factor subunit 3 OS=Homo sapiens OX=9606 GN=CSTF3 PE=1 SV=1	CSTF3	5	7.2	7.14	7.07	7.03	7.01	7.03	7.07	7.09	7.39	7.22	6.78	7.1	6.88	6.89	0.2	0.0119931	0.385194	7.0653	2.29	0.039	0.072	-4.98
Q13123	RED_HUMAN	Protein Red OS=Homo sapiens OX=9606 GN=IK PE=1 SV=3	IK	8	9.8	9.83	9.66	9.74	9.69	9.63	9.61	9.48	10.27	10.16	10.48	10.44	10.13	10.08	-0.52	-0.720908	-0.321557	9.92826	-5.61	6.8e-05	0.00043	1.37
Q13148	TADBP_HUMAN	TAR DNA-binding protein 43 OS=Homo sapiens OX=9606 GN=TARDBP PE=1 SV=1	TARDBP	7	10.03	9.91	10.15	10.11	10.05	10.05	9.94	9.98	10.08	9.96	9.61	9.72	9.5	9.68	0.42	0.269332	0.575791	9.91354	5.92	3.9e-05	0.00028	1.94
Q13151	ROA0_HUMAN	Heterogeneous nuclear ribonucleoprotein A0 OS=Homo sapiens OX=9606 GN=HNRNPA0 PE=1 SV=1	HNRNPA0	8	10.7	10.62	10.67	10.71	10.43	10.49	10.28	10.38	10.05	9.99	9.97	9.93	9.89	9.9	0.75	0.626883	0.873571	10.2856	13.06	3.6e-09	2.9e-07	11.49
Q13242	SRSF9_HUMAN	Serine/arginine-rich splicing factor 9 OS=Homo sapiens OX=9606 GN=SRSF9 PE=1 SV=1	SRSF9	10	11.16	11.14	11.2	11.33	11.23	11.37	10.73	10.97	9.6	9.71	10.66	10.83	10.81	10.66	0.47	0.226603	0.7056	10.8142	4.18	0.00095	0.0037	-1.33
Q13243	SRSF5_HUMAN	Serine/arginine-rich splicing factor 5 OS=Homo sapiens OX=9606 GN=SRSF5 PE=1 SV=1	SRSF5	6	9.48	9.39	9.49	9.62	9.68	9.66	9.27	9.36	9.63	9.53	9.94	9.88	9.66	9.66	-0.29	-0.511973	-0.070579	9.59042	-2.83	0.013	0.031	-3.97
Q13247	SRSF6_HUMAN	Serine/arginine-rich splicing factor 6 OS=Homo sapiens OX=9606 GN=SRSF6 PE=1 SV=2	SRSF6	8	9.72	9.72	9.7	9.89	9.82	9.78	9.51	9.55	10.21	10.13	10.21	10.21	10.07	9.98	-0.36	-0.546309	-0.175281	9.89275	-4.18	0.00096	0.0037	-1.34
Q13263	TIF1B_HUMAN	Transcription intermediary factor 1-beta OS=Homo sapiens OX=9606 GN=TRIM28 PE=1 SV=5	TRIM28	4	7.23	7.32	7.03	6.89	7.34	7.23	7.75	7.61	7.35	7.55	6.97	6.98	7.09	7.11	0.08	-0.194747	0.347541	7.2459	0.61	0.55	0.63	-7.16
Q13283	G3BP1_HUMAN	Ras GTPase-activating protein-binding protein 1 OS=Homo sapiens OX=9606 GN=G3BP1 PE=1 SV=1	G3BP1	2	7.42	7.38	7.32	7.25	7.46	7.36	7.96	7.84	6.68	7.12	7.84	7.72	7.75	7.99	-0.48	-0.777448	-0.185808	7.50585	-3.5	0.0036	0.01	-2.68
Q13409	DC1I2_HUMAN	Cytoplasmic dynein 1 intermediate chain 2 OS=Homo sapiens OX=9606 GN=DYNC1I2 PE=1 SV=3	DYNC1I2	1	3.92	3.8	3.48	3.58	3.9	3.53	4.58	4.49	3.07	3.29	3.95	4.04	3.73	4.35	-0.32	-0.802485	0.162613	3.83755	-1.42	0.18	0.25	-6.34
Q13427	PPIG_HUMAN	Peptidyl-prolyl cis-trans isomerase G OS=Homo sapiens OX=9606 GN=PPIG PE=1 SV=2	PPIG	2	7.34	7.33	7.42	7.58	7.23	7.21	7.18	6.98	7.34	7.25	7.51	7.47	7.26	7.26	0.04	-0.163482	0.248249	7.31041	0.44	0.67	0.73	-7.24
Q13428	TCOF_HUMAN	Treacle protein OS=Homo sapiens OX=9606 GN=TCOF1 PE=1 SV=3	TCOF1	1	5.38	5.36	5.27	5.26	5.08	4.88	5.09	4.98	6.64	6.58	4.87	4.95	4.8	4.81	0.46	0.258989	0.660125	5.28178	4.92	0.00023	0.0012	0.1
Q13435	SF3B2_HUMAN	Splicing factor 3B subunit 2 OS=Homo sapiens OX=9606 GN=SF3B2 PE=1 SV=2	SF3B2	17	10.43	10.33	10.11	10.23	10.24	10.22	10.31	10.22	11	10.9	10.79	10.72	10.5	10.41	-0.33	-0.520764	-0.138164	10.4576	-3.7	0.0024	0.0075	-2.28
Q13442	HAP28_HUMAN	28 kDa heat- and acid-stable phosphoprotein OS=Homo sapiens OX=9606 GN=PDAP1 PE=1 SV=1	PDAP1	1	4.17	4.02	4.09	4.21	3.81	4.5	4.88	5	4.27	4.19	4.61	4.79	4.54	5.19	-0.66	-1.14484	-0.17999	4.44752	-2.95	0.011	0.026	-3.75
Q13523	PRP4B_HUMAN	Serine/threonine-protein kinase PRP4 homolog OS=Homo sapiens OX=9606 GN=PRPF4B PE=1 SV=3	PRPF4B	3	6.56	6.68	7.54	7.39	7.24	7.2	6.53	7.76	6.92	6.54	7.78	7.71	8.03	8.27	-0.91	-1.472	-0.340214	7.29644	-3.45	0.0042	0.012	-2.8
Q13541	4EBP1_HUMAN	Eukaryotic translation initiation factor 4E-binding protein 1 OS=Homo sapiens OX=9606 GN=EIF4EBP1 PE=1 SV=3	EIF4EBP1	1	3.34	3.63	3.72	3.25	3.41	3.17	3.57	3.49	3.71	3.86	3.95	3.45	3.59	3.81	-0.22	-0.568976	0.137977	3.56782	-1.31	0.21	0.29	-6.49
Q13547	HDAC1_HUMAN	Histone deacetylase 1 OS=Homo sapiens OX=9606 GN=HDAC1 PE=1 SV=1	HDAC1	1	5.37	5.32	5.35	5.07	5.21	5.43	5.81	5.66	5.36	5.41	5.25	4.71	5.25	5.16	0.18	-0.145671	0.511963	5.3112	1.2	0.25	0.34	-6.62
Q13573	SNW1_HUMAN	SNW domain-containing protein 1 OS=Homo sapiens OX=9606 GN=SNW1 PE=1 SV=1	SNW1	10	9.51	9.47	9.28	9.42	9.49	9.35	9.09	9.15	9.71	9.68	9.86	9.91	9.6	9.64	-0.33	-0.54691	-0.120751	9.51147	-3.36	0.0047	0.013	-2.94
Q13595	TRA2A_HUMAN	Transformer-2 protein homolog alpha OS=Homo sapiens OX=9606 GN=TRA2A PE=1 SV=1	TRA2A	4	10.26	10.16	10.16	10.36	10.34	10.29	9.75	9.82	9.61	9.6	9.81	9.99	10.06	9.79	0.32	0.0526038	0.588368	9.99944	2.57	0.022	0.046	-4.47
Q13838	DX39B_HUMAN	Spliceosome RNA helicase DDX39B OS=Homo sapiens OX=9606 GN=DDX39B PE=1 SV=1	DDX39B	5	8.54	8.24	8.63	8.58	8.65	8.74	8.89	8.78	8.85	8.96	7.85	7.78	7.94	7.77	0.66	0.466404	0.860029	8.442	7.24	4.6e-06	5.7e-05	4.15
Q13867	BLMH_HUMAN	Bleomycin hydrolase OS=Homo sapiens OX=9606 GN=BLMH PE=1 SV=1	BLMH	1	6.76	6.97	7.05	6.87	7.31	6.81	6.57	6.55	6.91	6.69	6.93	7.02	7.38	7.15	-0.21	-0.546535	0.133841	6.92637	-1.3	0.21	0.29	-6.49
Q13885	TBB2A_HUMAN	Tubulin beta-2A chain OS=Homo sapiens OX=9606 GN=TUBB2A PE=1 SV=1	TUBB2A	1	7.45	7.48	7.4	7.4	7.55	7.36	8.3	8.25	5.27	5.78	7.62	7.5	7.51	7.74	-0.16	-0.563904	0.246163	7.33069	-0.84	0.41	0.49	-6.98
Q13895	BYST_HUMAN	Bystin OS=Homo sapiens OX=9606 GN=BYSL PE=1 SV=3	BYSL	1	2.71	2.59	1.93	1.64	2.58	2.27	2.08	2.36	1.95	2.53	3.61	3.93	3.46	2.97	-1.27	-1.86291	-0.680017	2.615	-4.62	0.00041	0.0019	-0.48
Q14011	CIRBP_HUMAN	Cold-inducible RNA-binding protein OS=Homo sapiens OX=9606 GN=CIRBP PE=1 SV=1	CIRBP	3	8.61	8.41	8.68	8.81	8.64	8.7	8.32	8.47	8.02	7.9	8.16	8.01	7.97	8.04	0.58	0.365551	0.80355	8.34004	5.73	5.4e-05	0.00036	1.6
Q14103	HNRPD_HUMAN	Heterogeneous nuclear ribonucleoprotein D0 OS=Homo sapiens OX=9606 GN=HNRNPD PE=1 SV=1	HNRNPD	8	10.19	10.11	10.3	10.3	10.31	10.37	10.49	10.46	10.36	10.44	9.82	9.85	9.97	9.95	0.33	0.183589	0.471959	10.2083	4.88	0.00025	0.0012	0.03
Q14151	SAFB2_HUMAN	Scaffold attachment factor B2 OS=Homo sapiens OX=9606 GN=SAFB2 PE=1 SV=1	SAFB2	12	11.04	10.99	10.97	11.2	10.85	11.04	10.33	10.56	9.84	9.96	10.7	10.91	10.91	10.81	0.22	-0.0455548	0.479376	10.7238	1.78	0.098	0.15	-5.83
Q14157	UBP2L_HUMAN	Ubiquitin-associated protein 2-like OS=Homo sapiens OX=9606 GN=UBAP2L PE=1 SV=2	UBAP2L	1	2.97	2.61	3.33	2.99	3.24	3.42	4.48	4.32	2.75	3.12	4.2	3.22	4.28	4.5	-1.07	-1.75801	-0.387717	3.53134	-3.36	0.0047	0.013	-2.94
Q14195	DPYL3_HUMAN	Dihydropyrimidinase-related protein 3 OS=Homo sapiens OX=9606 GN=DPYSL3 PE=1 SV=1	DPYSL3	3	6.68	6.72	6.77	6.78	7.36	7.54	8.57	8.38	5.58	5.49	6.43	6.18	6.35	6.34	0.41	-0.0443448	0.868056	6.79693	1.94	0.073	0.12	-5.57
Q14204	DYHC1_HUMAN	Cytoplasmic dynein 1 heavy chain 1 OS=Homo sapiens OX=9606 GN=DYNC1H1 PE=1 SV=5	DYNC1H1	23	10.34	10.27	10.25	10.13	10.15	10.31	10.45	10.6	9.96	10.14	9.16	8.99	9.16	9.17	1.13	0.928605	1.32569	9.93394	12.19	8.8e-09	5.8e-07	10.6
Q14257	RCN2_HUMAN	Reticulocalbin-2 OS=Homo sapiens OX=9606 GN=RCN2 PE=1 SV=1	RCN2	1	2.82	2.92	3.38	2.85	2.37	2.12	3.16	2.99	1.92	1.91	2.44	2.87	2.88	2.79	0.25	-0.261774	0.765427	2.67226	1.05	0.31	0.4	-6.78
Q14498	RBM39_HUMAN	RNA-binding protein 39 OS=Homo sapiens OX=9606 GN=RBM39 PE=1 SV=2	RBM39	11	11.08	10.98	10.89	11.07	10.89	10.89	10.56	10.52	11.31	11.2	11.34	11.35	11.01	10.96	-0.16	-0.396726	0.0752444	11.0043	-1.46	0.17	0.24	-6.29
Q14527	HLTF_HUMAN	Helicase-like transcription factor OS=Homo sapiens OX=9606 GN=HLTF PE=1 SV=2	HLTF	1	4.71	4.69	4.97	4.74	4.99	5.09	5.84	6.73	4.64	4.53	4.74	4.59	4.52	4.54	0.18	-0.433694	0.793052	4.95074	0.63	0.54	0.62	-7.14
Q14562	DHX8_HUMAN	ATP-dependent RNA helicase DHX8 OS=Homo sapiens OX=9606 GN=DHX8 PE=1 SV=1	DHX8	3	6.9	6.79	6.97	6.75	6.82	6.75	6.63	6.57	6.91	6.8	6.45	6.47	6.4	6.32	0.44	0.251981	0.633923	6.68068	4.98	0.00021	0.0011	0.21
Q14566	MCM6_HUMAN	DNA replication licensing factor MCM6 OS=Homo sapiens OX=9606 GN=MCM6 PE=1 SV=1	MCM6	2	4.47	3.96	4.03	3.61	4.3	4.17	4.96	4.93	3.95	4.32	4.38	4.78	4.75	4.85	-0.67	-1.14307	-0.199633	4.39082	-3.06	0.0087	0.022	-3.54
Q14573	ITPR3_HUMAN	Inositol 1,4,5-trisphosphate receptor type 3 OS=Homo sapiens OX=9606 GN=ITPR3 PE=1 SV=2	ITPR3	1	6.97	7.01	7.2	6.65	6.9	6.52	6.6	6.3	5.08	4.98	4.88	4.57	5.01	4.85	2.13	1.81784	2.45202	5.96445	14.46	9.8e-10	1.1e-07	12.82
Q14574	DSC3_HUMAN	Desmocollin-3 OS=Homo sapiens OX=9606 GN=DSC3 PE=1 SV=3	DSC3	1	4.36	3.78	3.85	3.83	3.94	3.97	3.68	3.68	3.47	3.14	4.88	5.08	4.9	4.63	-0.92	-1.2664	-0.566771	4.08498	-5.63	6.5e-05	0.00042	1.41
Q14676	MDC1_HUMAN	Mediator of DNA damage checkpoint protein 1 OS=Homo sapiens OX=9606 GN=MDC1 PE=1 SV=3	MDC1	4	8.12	8.2	7.81	7.93	8.02	7.71	7.85	7.66	6.84	7.05	7.8	7.71	7.79	7.53	0.31	0.0684538	0.546475	7.71416	2.76	0.015	0.034	-4.11
Q14839	CHD4_HUMAN	Chromodomain-helicase-DNA-binding protein 4 OS=Homo sapiens OX=9606 GN=CHD4 PE=1 SV=2	CHD4	1	4.64	4.2	4.58	4.24	4.82	4.87	5.43	5.56	4.24	4.6	4.99	4.25	5.26	5.52	-0.59	-1.13007	-0.0452696	4.80111	-2.33	0.036	0.067	-4.91
Q14847	LASP1_HUMAN	LIM and SH3 domain protein 1 OS=Homo sapiens OX=9606 GN=LASP1 PE=1 SV=2	LASP1	1	5.27	5.3	4.89	5.26	5.25	5.02	4.99	5.13	5.93	5.59	5.81	5.9	5.52	5.85	-0.59	-0.874477	-0.310185	5.40835	-4.51	0.00051	0.0022	-0.69
Q14966	ZN638_HUMAN	Zinc finger protein 638 OS=Homo sapiens OX=9606 GN=ZNF638 PE=1 SV=2	ZNF638	23	11.18	11.35	11.1	11.21	10.87	10.99	10.52	10.64	9.82	9.86	11.12	11.3	11.19	11.01	0.06	-0.156004	0.26639	10.8673	0.56	0.58	0.66	-7.18
Q14974	IMB1_HUMAN	Importin subunit beta-1 OS=Homo sapiens OX=9606 GN=KPNB1 PE=1 SV=2	KPNB1	3	7.04	6.98	6.95	7.07	7.08	7.07	7.77	7.61	7.45	7.74	7.17	7.28	7.52	7.44	-0.34	-0.664463	-0.0148897	7.298	-2.25	0.042	0.076	-5.05
Q15024	EXOS7_HUMAN	Exosome complex component RRP42 OS=Homo sapiens OX=9606 GN=EXOSC7 PE=1 SV=3	EXOSC7	1	3.98	5.69	4.38	4.3	4.06	3.98	4.28	4.4	3.78	4.01	3.41	2.16	3.82	3.06	1.47	0.6788	2.26574	3.95056	4	0.0014	0.005	-1.73
Q15029	U5S1_HUMAN	116 kDa U5 small nuclear ribonucleoprotein component OS=Homo sapiens OX=9606 GN=EFTUD2 PE=1 SV=1	EFTUD2	18	10.47	10.37	10.33	10.34	10.38	10.37	10.46	10.28	11.09	11.01	10.41	10.4	10.19	10.28	0.06	-0.086762	0.199846	10.4572	0.85	0.41	0.49	-6.97
Q15056	IF4H_HUMAN	Eukaryotic translation initiation factor 4H OS=Homo sapiens OX=9606 GN=EIF4H PE=1 SV=5	EIF4H	2	5.77	5.84	5.51	5.82	5.7	5.66	5.66	5.63	6	6.23	6.48	6.63	6.58	6.47	-0.8	-1.01417	-0.591636	5.999	-8.16	1.2e-06	1.9e-05	5.56
Q15067	ACOX1_HUMAN	Peroxisomal acyl-coenzyme A oxidase 1 OS=Homo sapiens OX=9606 GN=ACOX1 PE=1 SV=3	ACOX1	5	6.85	6.79	7.1	6.98	7.32	7.34	7.46	7.47	8.76	8.88	6.58	6.64	6.56	6.63	0.33	0.146201	0.514374	7.23954	3.85	0.0018	0.0058	-1.97
Q15075	EEA1_HUMAN	Early endosome antigen 1 OS=Homo sapiens OX=9606 GN=EEA1 PE=1 SV=2	EEA1	1	8.28	8.2	8.16	8.31	8.51	8.03	7.83	7.68	6.74	6.88	7.58	7.46	7.61	7.5	0.7	0.402243	0.998524	7.76903	5.04	0.00019	0.00095	0.34
Q15149	PLEC_HUMAN	Plectin OS=Homo sapiens OX=9606 GN=PLEC PE=1 SV=3	PLEC	11	9.38	9.32	8.04	7.78	8.32	8.07	8.74	8.36	8.73	8.92	8.55	8.73	8.83	8.84	-0.1	-0.759852	0.551433	8.61512	-0.34	0.74	0.79	-7.29
Q15181	IPYR_HUMAN	Inorganic pyrophosphatase OS=Homo sapiens OX=9606 GN=PPA1 PE=1 SV=2	PPA1	1	4.37	4.74	4.48	5.07	4.82	4.77	4.72	4.56	4.52	4.27	4.21	4.86	4.23	5.39	-0.01	-0.514569	0.498426	4.64292	-0.03	0.97	0.98	-7.35
Q15185	TEBP_HUMAN	Prostaglandin E synthase 3 OS=Homo sapiens OX=9606 GN=PTGES3 PE=1 SV=1	PTGES3	1	3.46	3.42	3.31	2.59	3.75	3.83	4.19	4.07	3.13	3.04	3.56	2.83	3.27	3.93	-0.2	-0.72797	0.322018	3.45534	-0.83	0.42	0.5	-6.99
Q15233	NONO_HUMAN	Non-POU domain-containing octamer-binding protein OS=Homo sapiens OX=9606 GN=NONO PE=1 SV=4	NONO	21	12.17	12.11	12.19	12.19	12.16	12.25	12.04	12.07	12.83	12.76	12.13	12.21	12.04	12.01	0.07	-0.062645	0.201138	12.2258	1.13	0.28	0.37	-6.7
Q15287	RNPS1_HUMAN	RNA-binding protein with serine-rich domain 1 OS=Homo sapiens OX=9606 GN=RNPS1 PE=1 SV=1	RNPS1	6	9.57	9.46	9.6	9.71	9.45	9.52	9.22	9.09	9.51	9.43	9.81	9.86	9.73	9.63	-0.17	-0.375858	0.0320598	9.54376	-1.81	0.092	0.14	-5.78
Q15365	PCBP1_HUMAN	Poly(rC)-binding protein 1 OS=Homo sapiens OX=9606 GN=PCBP1 PE=1 SV=2	PCBP1	5	9.07	9.01	9.02	9.07	9.03	9.03	8.81	8.79	9.38	9.25	8.68	8.55	8.46	8.45	0.51	0.337901	0.679678	8.90018	6.39	1.8e-05	0.00016	2.76
Q15366	PCBP2_HUMAN	Poly(rC)-binding protein 2 OS=Homo sapiens OX=9606 GN=PCBP2 PE=1 SV=1	PCBP2	3	8.48	8.23	8.55	8.34	8.32	8.46	8.42	8.41	8.46	8.39	7.92	7.74	7.7	7.55	0.67	0.472961	0.872406	8.21192	7.23	4.7e-06	5.7e-05	4.14
Q15393	SF3B3_HUMAN	Splicing factor 3B subunit 3 OS=Homo sapiens OX=9606 GN=SF3B3 PE=1 SV=4	SF3B3	19	10.97	10.9	10.72	10.82	10.7	10.69	10.81	10.68	11.58	11.47	10.81	10.74	10.49	10.53	0.21	0.0389676	0.383519	10.8505	2.63	0.02	0.042	-4.35
Q15397	PUM3_HUMAN	Pumilio homolog 3 OS=Homo sapiens OX=9606 GN=PUM3 PE=1 SV=3	PUM3	1	2.55	3.26	1.53	2.64	2.71	2.91	4.01	3.88	3.59	3.9	2.44	2.65	3.48	2.75	-0.34	-1.15226	0.478671	3.02118	-0.89	0.39	0.48	-6.94
Q15417	CNN3_HUMAN	Calponin-3 OS=Homo sapiens OX=9606 GN=CNN3 PE=1 SV=1	CNN3	1	5.4	5.25	5.34	5.29	5.12	5.26	5.33	5.42	3.72	3.89	3.72	3.45	3.24	4.03	1.71	1.37861	2.03989	4.60399	11.1	2.9e-08	1.1e-06	9.39
Q15424	SAFB1_HUMAN	Scaffold attachment factor B1 OS=Homo sapiens OX=9606 GN=SAFB PE=1 SV=4	SAFB	11	12.03	11.99	11.99	12.2	11.94	12.14	11.39	11.65	10.33	10.38	11.68	11.86	11.83	11.67	0.29	0.0263721	0.560618	11.6484	2.36	0.034	0.064	-4.85
Q15427	SF3B4_HUMAN	Splicing factor 3B subunit 4 OS=Homo sapiens OX=9606 GN=SF3B4 PE=1 SV=1	SF3B4	4	7.85	7.73	7.76	7.72	7.67	7.66	7.75	7.57	8.4	8.39	7.69	7.53	7.19	7.14	0.38	0.13578	0.620287	7.71818	3.35	0.0048	0.013	-2.97
Q15428	SF3A2_HUMAN	Splicing factor 3A subunit 2 OS=Homo sapiens OX=9606 GN=SF3A2 PE=1 SV=2	SF3A2	4	7.14	7.2	6.92	6.9	6.97	7.02	7	7.04	8.07	7.87	7.23	6.96	7.04	7.11	-0.05	-0.251967	0.157474	7.17582	-0.5	0.63	0.7	-7.22
Q15459	SF3A1_HUMAN	Splicing factor 3A subunit 1 OS=Homo sapiens OX=9606 GN=SF3A1 PE=1 SV=1	SF3A1	4	6.93	6.77	6.78	6.78	7.13	6.88	7.02	7.06	7.53	7.49	7.31	7.21	6.86	7.23	-0.34	-0.556156	-0.117018	7.06847	-3.29	0.0054	0.015	-3.08
Q15517	CDSN_HUMAN	Corneodesmosin OS=Homo sapiens OX=9606 GN=CDSN PE=1 SV=3	CDSN	2	6.75	6.77	7.2	6.83	7.02	6.97	6.75	6.83	7.48	7.17	8.11	7.99	8.08	7.9	-1.13	-1.38286	-0.884195	7.27448	-9.76	1.4e-07	3.7e-06	7.76
Q15637	SF01_HUMAN	Splicing factor 1 OS=Homo sapiens OX=9606 GN=SF1 PE=1 SV=4	SF1	11	11.06	11.02	10.87	11.05	11.06	10.97	10.75	10.68	11.67	11.58	11.53	11.54	11.28	11.19	-0.39	-0.599501	-0.17709	11.1607	-3.95	0.0015	0.0051	-1.79
Q15654	TRIP6_HUMAN	Thyroid receptor-interacting protein 6 OS=Homo sapiens OX=9606 GN=TRIP6 PE=1 SV=3	TRIP6	2	6.6	6.8	6.73	6.55	5.96	6.07	6.39	6.49	5.85	5.89	6.67	6.77	6.51	6.66	0.02	-0.242144	0.277013	6.4238	0.14	0.89	0.92	-7.34
Q15691	MARE1_HUMAN	Microtubule-associated protein RP/EB family member 1 OS=Homo sapiens OX=9606 GN=MAPRE1 PE=1 SV=3	MAPRE1	1	4.78	4.85	4.63	4.7	4.67	4.76	5.33	5.27	4.6	4.71	5.29	5.4	5.25	5.63	-0.65	-0.988161	-0.31807	4.99099	-4.19	0.00094	0.0037	-1.32
Q15717	ELAV1_HUMAN	ELAV-like protein 1 OS=Homo sapiens OX=9606 GN=ELAVL1 PE=1 SV=2	ELAVL1	7	10.67	10.58	10.66	10.74	10.47	10.48	10.26	10.3	10.31	10.23	10.08	10.1	9.97	10.02	0.62	0.475282	0.762401	10.3476	9.26	2.7e-07	5.8e-06	7.1
Q15797	SMAD1_HUMAN	Mothers against decapentaplegic homolog 1 OS=Homo sapiens OX=9606 GN=SMAD1 PE=1 SV=1	SMAD1	1	5.51	5.36	5.29	5.29	5.41	4.96	5.26	5.53	5.04	5.25	6.01	6.05	6.31	6.14	-0.77	-1.04359	-0.488722	5.52813	-5.93	3.9e-05	0.00028	1.95
Q15843	NEDD8_HUMAN	NEDD8 OS=Homo sapiens OX=9606 GN=NEDD8 PE=1 SV=1	NEDD8	1	4.12	4.31	4.1	3.89	4.64	4.07	4.49	4.73	4.29	4.37	4.37	3.63	4.23	4.19	0	-0.389619	0.394898	4.24415	0.01	0.99	0.99	-7.35
Q16555	DPYL2_HUMAN	Dihydropyrimidinase-related protein 2 OS=Homo sapiens OX=9606 GN=DPYSL2 PE=1 SV=1	DPYSL2	1	5.82	5.68	5.7	5.64	5.68	5.76	6.54	6.33	4.54	4.69	6.25	6.03	6.07	6.19	-0.42	-0.77773	-0.0640729	5.78027	-2.53	0.024	0.048	-4.54
Q16560	U1SBP_HUMAN	U11/U12 small nuclear ribonucleoprotein 35 kDa protein OS=Homo sapiens OX=9606 GN=SNRNP35 PE=1 SV=1	SNRNP35	1	4.45	4.28	4.38	4.76	4.71	4.44	4.06	4.23	4.69	4.98	4.82	5.26	4.84	4.81	-0.47	-0.825929	-0.10666	4.62198	-2.78	0.015	0.033	-4.07
Q16576	RBBP7_HUMAN	Histone-binding protein RBBP7 OS=Homo sapiens OX=9606 GN=RBBP7 PE=1 SV=1	RBBP7	1	6.3	6.12	5.99	6.06	6.46	6.51	7.26	6.97	5.94	6.19	6.86	6.74	6.93	7.11	-0.79	-1.13891	-0.441904	6.53049	-4.87	0.00026	0.0012	0.01
Q16629	SRSF7_HUMAN	Serine/arginine-rich splicing factor 7 OS=Homo sapiens OX=9606 GN=SRSF7 PE=1 SV=1	SRSF7	6	10.24	10.11	10.27	10.37	10.24	10.31	9.84	9.91	9.83	9.7	9.77	9.72	9.68	9.62	0.55	0.332252	0.762897	9.97126	5.46	8.8e-05	0.00052	1.11
Q16630	CPSF6_HUMAN	Cleavage and polyadenylation specificity factor subunit 6 OS=Homo sapiens OX=9606 GN=CPSF6 PE=1 SV=2	CPSF6	10	11.01	10.89	10.95	11	10.9	10.92	10.68	10.65	10.72	10.71	11.2	11.29	11.12	11.02	-0.2	-0.360978	-0.0301677	10.9333	-2.54	0.024	0.048	-4.53
Q16658	FSCN1_HUMAN	Fascin OS=Homo sapiens OX=9606 GN=FSCN1 PE=1 SV=3	FSCN1	3	8.78	8.83	8.79	8.85	8.84	8.83	9.47	9.3	8.53	8.74	9.25	9.19	9.38	9.46	-0.51	-0.781692	-0.229497	9.01667	-3.93	0.0015	0.0051	-1.82
Q16831	UPP1_HUMAN	Uridine phosphorylase 1 OS=Homo sapiens OX=9606 GN=UPP1 PE=1 SV=1	UPP1	2	5.5	5.26	5.24	5.2	5.39	5.15	5.46	4.99	8.17	8.08	4.83	5.2	4.67	5.15	0.34	0.0338747	0.642725	5.59256	2.39	0.032	0.062	-4.8
Q16891	MIC60_HUMAN	MICOS complex subunit MIC60 OS=Homo sapiens OX=9606 GN=IMMT PE=1 SV=1	IMMT	1	4.47	4.18	4.02	3.87	4.25	4.41	6.1	5.84	3.92	4.33	4.2	4.3	4.2	4.53	-0.17	-0.924673	0.584694	4.47208	-0.49	0.64	0.71	-7.22
Q1KMD3	HNRL2_HUMAN	Heterogeneous nuclear ribonucleoprotein U-like protein 2 OS=Homo sapiens OX=9606 GN=HNRNPUL2 PE=1 SV=1	HNRNPUL2	3	7.01	6.95	7.08	7.02	7.14	7.18	7.42	7.44	6.9	6.82	6.27	5.97	6.22	6.25	0.84	0.624853	1.05093	6.8328	8.45	7.9e-07	1.4e-05	5.97
Q29RF7	PDS5A_HUMAN	Sister chromatid cohesion protein PDS5 homolog A OS=Homo sapiens OX=9606 GN=PDS5A PE=1 SV=1	PDS5A	1	1.75	1.67	2.36	1.73	0.84	1.27	1.37	0.77	1.39	1.75	2.54	2.4	2.88	1.93	-0.56	-1.11288	-0.00258205	1.7601	-2.16	0.049	0.087	-5.21
Q2Q1W2	LIN41_HUMAN	E3 ubiquitin-protein ligase TRIM71 OS=Homo sapiens OX=9606 GN=TRIM71 PE=1 SV=1	TRIM71	14	10.63	10.47	11.05	10.79	10.64	10.81	10.46	10.33	8.95	8.96	11.44	11.5	11.22	11.39	-0.65	-0.912538	-0.391135	10.6172	-5.37	0.0001	0.00059	0.93
Q2TAY7	SMU1_HUMAN	WD40 repeat-containing protein SMU1 OS=Homo sapiens OX=9606 GN=SMU1 PE=1 SV=2	SMU1	8	10.42	10.3	10.25	10.25	10.17	10.18	10.12	9.89	10.79	10.75	10.43	10.27	10.19	10.04	0.07	-0.113973	0.263829	10.2899	0.85	0.41	0.49	-6.97
Q3KNV8	PCGF3_HUMAN	Polycomb group RING finger protein 3 OS=Homo sapiens OX=9606 GN=PCGF3 PE=1 SV=1	PCGF3	4	10.61	10.5	10	10.44	10.13	9.89	9.7	9.64	10.5	10.66	7.96	7.77	7.73	7.63	2.62	2.32785	2.90302	9.51012	19.54	2e-11	7.8e-09	16.65
Q49A26	GLYR1_HUMAN	Putative oxidoreductase GLYR1 OS=Homo sapiens OX=9606 GN=GLYR1 PE=1 SV=4	GLYR1	1	3.27	3.05	3.32	1.85	3	3.07	2.81	2.76	2.59	2.38	2.58	4	3.61	2.75	-0.37	-1.11545	0.384413	2.9317	-1.05	0.31	0.4	-6.79
Q4UJ75	A20A4_HUMAN	Ankyrin repeat domain-containing protein 20A4 OS=Homo sapiens OX=9606 GN=ANKRD20A4 PE=4 SV=1	ANKRD20A4	1	6.8	6.47	6.22	6.08	6.01	6.35	5.44	5.73	6.53	6.14	8.16	8.57	8.26	8.61	-2.01	-2.44191	-1.57971	6.81149	-10.02	1.1e-07	2.9e-06	8.05
Q52LJ0	FA98B_HUMAN	Protein FAM98B OS=Homo sapiens OX=9606 GN=FAM98B PE=1 SV=2	FAM98B	1	5.66	5.62	5.58	5.63	5.76	5.49	5.42	5.28	4.64	4.72	5.07	5.13	5.23	5.37	0.42	0.175549	0.666442	5.32918	3.68	0.0025	0.0077	-2.31
Q5BKZ1	ZN326_HUMAN	DBIRD complex subunit ZNF326 OS=Homo sapiens OX=9606 GN=ZNF326 PE=1 SV=2	ZNF326	2	5.94	5.82	5.84	5.94	5.87	5.99	5.46	5.36	5.21	5.17	5.95	5.75	5.9	5.69	0.06	-0.226978	0.355161	5.70588	0.47	0.64	0.71	-7.23
Q5D862	FILA2_HUMAN	Filaggrin-2 OS=Homo sapiens OX=9606 GN=FLG2 PE=1 SV=1	FLG2	4	8.43	8.34	8.82	8.44	8.71	8.22	8.45	8.39	8.11	7.74	7.55	7.56	7.67	7.72	0.88	0.609525	1.15346	8.15299	6.96	7.1e-06	7.6e-05	3.7
Q5JPI3	CC038_HUMAN	Uncharacterized protein C3orf38 OS=Homo sapiens OX=9606 GN=C3orf38 PE=1 SV=1	C3orf38	1	6.52	6.23	7.06	6.29	6.52	6.49	7.04	6.8	6.56	6.55	6.09	6.01	6.3	6.32	0.34	-0.0328676	0.713462	6.48356	1.96	0.071	0.12	-5.54
Q5JSQ8	KHDCL_HUMAN	Putative KHDC1-like protein OS=Homo sapiens OX=9606 GN=KHDC1L PE=5 SV=1	KHDC1L	1	3.5	3.43	3.63	2.93	2.96	2.92	2.01	1.39	8.53	8.68	2.67	3.09	2.81	3.19	0.43	-0.215496	1.08438	3.69627	1.44	0.17	0.25	-6.32
Q5JTH9	RRP12_HUMAN	RRP12-like protein OS=Homo sapiens OX=9606 GN=RRP12 PE=1 SV=2	RRP12	1	3.41	3.56	3.74	3.35	3.66	3.95	3.94	4.3	3.68	4.12	3.78	3.94	4.01	4	-0.42	-0.76904	-0.0662109	3.81739	-2.55	0.023	0.047	-4.5
Q5SRE5	NU188_HUMAN	Nucleoporin NUP188 homolog OS=Homo sapiens OX=9606 GN=NUP188 PE=1 SV=1	NUP188	1	4.45	4.43	4.52	4.43	4.41	4.54	4.63	4.67	5.01	5.59	2.8	3.05	3.55	3.54	1.22	0.838691	1.60879	4.26044	6.82	8.8e-06	8.9e-05	3.48
Q5T200	ZC3HD_HUMAN	Zinc finger CCCH domain-containing protein 13 OS=Homo sapiens OX=9606 GN=ZC3H13 PE=1 SV=1	ZC3H13	1	4.21	4.27	4.02	4.4	4.19	3.51	3.43	3.39	3.42	2.96	4.05	4.41	4.04	3.83	0.14	-0.284806	0.565592	3.86596	0.71	0.49	0.57	-7.08
Q5T7W0	ZN618_HUMAN	Zinc finger protein 618 OS=Homo sapiens OX=9606 GN=ZNF618 PE=1 SV=1	ZNF618	1	6.1	5.85	5.95	5.97	5.98	5.97	5.37	5.54	5.22	5.04	5.95	6.14	5.95	6.01	-0.04	-0.336962	0.249818	5.78793	-0.32	0.75	0.81	-7.29
Q5T8P6	RBM26_HUMAN	RNA-binding protein 26 OS=Homo sapiens OX=9606 GN=RBM26 PE=1 SV=3	RBM26	2	7.18	7.14	6.83	7.01	7.14	6.96	6.94	6.8	6.66	6.62	7.82	8	7.64	7.67	-0.74	-0.978436	-0.506533	7.17069	-6.76	9.8e-06	9.7e-05	3.37
Q5T9A4	ATD3B_HUMAN	ATPase family AAA domain-containing protein 3B OS=Homo sapiens OX=9606 GN=ATAD3B PE=1 SV=1	ATAD3B	1	4.22	3.9	4.49	4.31	3.82	3.98	4.13	3.9	5.19	5.98	3.02	3.12	3.27	3.27	1.06	0.678114	1.44287	4.04313	5.96	3.7e-05	0.00028	2
Q5VWN6	TASO2_HUMAN	Protein TASOR 2 OS=Homo sapiens OX=9606 GN=TASOR2 PE=1 SV=1	TASOR2	1	4.68	4.27	4.12	4.64	3.86	4.59	4.25	4.27	4.27	3.95	4.87	5.17	5.28	5.17	-0.7	-1.07791	-0.312986	4.52677	-3.9	0.0016	0.0053	-1.87
Q66PJ3	AR6P4_HUMAN	ADP-ribosylation factor-like protein 6-interacting protein 4 OS=Homo sapiens OX=9606 GN=ARL6IP4 PE=1 SV=2	ARL6IP4	1	4.63	4.78	5.64	5.46	5.7	5.7	4.74	5.85	4.48	3.38	5.52	5.84	6.29	6.87	-1	-1.7606	-0.247866	5.34749	-2.86	0.013	0.03	-3.94
Q69YN2	C19L1_HUMAN	CWF19-like protein 1 OS=Homo sapiens OX=9606 GN=CWF19L1 PE=1 SV=2	CWF19L1	1	5.52	5.72	5.59	5.69	5.56	5.45	5.99	5.81	6.47	6.6	5.26	5.8	5.78	5.6	0.02	-0.287506	0.322733	5.7753	0.12	0.9	0.93	-7.34
Q6KB66	K2C80_HUMAN	Keratin, type II cytoskeletal 80 OS=Homo sapiens OX=9606 GN=KRT80 PE=1 SV=2	KRT80	3	7.52	7.48	7.98	7.49	7.74	7.55	7.7	7.53	7.82	7.83	7.58	7.6	7.96	7.96	-0.16	-0.435865	0.112893	7.69638	-1.26	0.23	0.31	-6.54
Q6NZY4	ZCHC8_HUMAN	Zinc finger CCHC domain-containing protein 8 OS=Homo sapiens OX=9606 GN=ZCCHC8 PE=1 SV=2	ZCCHC8	2	5.75	5.8	5.48	5.59	5.57	5.41	5.48	5.36	5.73	5.99	6.33	6.08	5.94	5.84	-0.39	-0.655566	-0.123297	5.7388	-3.14	0.0073	0.019	-3.38
Q6P1J9	CDC73_HUMAN	Parafibromin OS=Homo sapiens OX=9606 GN=CDC73 PE=1 SV=1	CDC73	1	4.09	3.93	4.12	3.91	3.77	3.83	4.07	3.89	4.1	3.69	3.15	2.83	3.86	3.24	0.74	0.326337	1.16348	3.74909	3.82	0.0019	0.006	-2.04
Q6P2Q9	PRP8_HUMAN	Pre-mRNA-processing-splicing factor 8 OS=Homo sapiens OX=9606 GN=PRPF8 PE=1 SV=2	PRPF8	43	11.69	11.62	11.56	11.54	11.64	11.59	11.65	11.52	12.23	12.12	11.41	11.43	11.32	11.3	0.24	0.116112	0.364488	11.6154	4.16	0.001	0.0038	-1.38
Q6PJT7	ZC3HE_HUMAN	Zinc finger CCCH domain-containing protein 14 OS=Homo sapiens OX=9606 GN=ZC3H14 PE=1 SV=1	ZC3H14	5	7.13	7.22	6.95	7.11	6.88	6.77	6.61	6.67	6.7	6.74	7.37	7.47	7.39	7.19	-0.25	-0.457688	-0.0516062	7.01454	-2.69	0.018	0.038	-4.24
Q6UN15	FIP1_HUMAN	Pre-mRNA 3'-end-processing factor FIP1 OS=Homo sapiens OX=9606 GN=FIP1L1 PE=1 SV=1	FIP1L1	5	8.24	8.14	8.61	8.47	8.27	8.04	7.76	7.82	8.07	7.95	8.62	8.7	8.48	8.5	-0.21	-0.476627	0.0592697	8.26323	-1.67	0.12	0.18	-5.99
Q6UXK5	LRRN1_HUMAN	Leucine-rich repeat neuronal protein 1 OS=Homo sapiens OX=9606 GN=LRRN1 PE=1 SV=1	LRRN1	1	7.56	7.37	7.3	7.54	7.6	7.23	6.96	6.86	6.06	5.91	6.83	7.4	7.24	7.21	0.27	-0.0667602	0.609462	7.07614	1.72	0.11	0.16	-5.91
Q6UXN9	WDR82_HUMAN	WD repeat-containing protein 82 OS=Homo sapiens OX=9606 GN=WDR82 PE=1 SV=1	WDR82	1	6.15	6.34	6.12	5.95	5.92	5.98	6.06	6.02	5.39	5.3	5	4.11	4.53	4.83	1.52	1.17616	1.87155	5.54989	9.41	2.2e-07	4.9e-06	7.3
Q6Y7W6	GGYF2_HUMAN	GRB10-interacting GYF protein 2 OS=Homo sapiens OX=9606 GN=GIGYF2 PE=1 SV=1	GIGYF2	1	7.14	7.03	5.42	3.82	6.18	5.62	5.32	4.79	5.73	5.65	5.14	5.46	4.79	4.57	0.86	-0.386416	2.10958	5.47522	1.49	0.16	0.24	-6.25
Q6ZN16	M3K15_HUMAN	Mitogen-activated protein kinase kinase kinase 15 OS=Homo sapiens OX=9606 GN=MAP3K15 PE=1 SV=2	MAP3K15	1	5.82	5.84	5.61	5.68	5.9	5.7	5.15	5.17	3.62	3.82	5.82	5.91	5.97	6.13	-0.22	-0.562322	0.126506	5.43848	-1.36	0.2	0.27	-6.42
Q6ZQQ6	WDR87_HUMAN	WD repeat-containing protein 87 OS=Homo sapiens OX=9606 GN=WDR87 PE=1 SV=3	WDR87	1	5.53	5.62	6.62	6.7	6.46	6.6	5.47	6.48	5.55	3.71	5.85	6.88	7.46	7.54	-0.82	-1.80806	0.176596	6.17532	-1.77	0.099	0.15	-5.84
Q6ZRY4	RBPS2_HUMAN	RNA-binding protein with multiple splicing 2 OS=Homo sapiens OX=9606 GN=RBPMS2 PE=1 SV=1	RBPMS2	1	5.33	5.16	5.28	5.41	5.05	5.39	5.09	5.32	4.5	4.46	4.83	4.85	4.98	4.59	0.48	0.227605	0.740533	5.01569	4.05	0.0012	0.0045	-1.58
Q6ZTK2	YP015_HUMAN	Putative uncharacterized protein LOC400499 OS=Homo sapiens OX=9606 PE=2 SV=1	NA	1	9.62	9.51	8.95	9.33	9.63	9.19	8.78	8.62	5.98	6	5.68	5.44	5.6	5.39	3.82	3.40669	4.23546	7.69458	19.81	1.6e-11	7.8e-09	16.83
Q6ZUT1	NKAP1_HUMAN	Uncharacterized protein NKAPD1 OS=Homo sapiens OX=9606 GN=NKAPD1 PE=1 SV=2	NKAPD1	1	3.87	4.08	3.87	3.46	3.72	3.33	3.81	3.21	3.39	3.11	4.21	4.58	4.65	4.13	-0.57	-0.983835	-0.163045	3.81551	-3	0.0097	0.024	-3.65
Q7KZ85	SPT6H_HUMAN	Transcription elongation factor SPT6 OS=Homo sapiens OX=9606 GN=SUPT6H PE=1 SV=2	SUPT6H	3	5.3	5.8	5.21	5.17	5.81	5.13	5.25	5.25	5.25	5.32	4.65	4.98	5.05	4.94	0.46	0.090651	0.832291	5.22287	2.67	0.018	0.04	-4.28
Q7L014	DDX46_HUMAN	Probable ATP-dependent RNA helicase DDX46 OS=Homo sapiens OX=9606 GN=DDX46 PE=1 SV=2	DDX46	15	10.03	10.02	9.9	10.08	9.99	10.01	9.98	9.93	10.15	10.06	10.58	10.53	10.33	10.3	-0.42	-0.577148	-0.269187	10.135	-5.9	4.1e-05	0.00029	1.9
Q7L4I2	RSRC2_HUMAN	Arginine/serine-rich coiled-coil protein 2 OS=Homo sapiens OX=9606 GN=RSRC2 PE=1 SV=1	RSRC2	3	9.09	9.07	9.12	9.07	9.12	8.96	8.68	8.76	8.75	8.64	9.5	9.51	9.29	9.35	-0.32	-0.520783	-0.124584	9.0646	-3.5	0.0036	0.01	-2.68
Q7L5L3	GDPD3_HUMAN	Lysophospholipase D GDPD3 OS=Homo sapiens OX=9606 GN=GDPD3 PE=2 SV=3	GDPD3	1	5.98	5.9	5.91	5.5	5.48	5.71	6.48	6.5	5.74	5.73	5.03	4.25	4.13	4.67	1.3	0.77768	1.82811	5.49998	5.33	0.00011	0.00063	0.85
Q7RTV0	PHF5A_HUMAN	PHD finger-like domain-containing protein 5A OS=Homo sapiens OX=9606 GN=PHF5A PE=1 SV=1	PHF5A	1	8.79	8.81	8.58	8.64	8.56	8.44	8.44	8.32	9.09	8.93	8.56	8.66	8.32	8.29	0.25	0.0404363	0.455701	8.60343	2.57	0.023	0.047	-4.48
Q7Z2D5	PLPR4_HUMAN	Phospholipid phosphatase-related protein type 4 OS=Homo sapiens OX=9606 GN=PLPPR4 PE=1 SV=1	PLPPR4	1	6.02	6.39	9.12	8.3	5.41	5.71	5.79	7.05	6.49	4.68	6.16	5.85	6.61	8.52	0.68	-0.899924	2.25218	6.57964	0.92	0.37	0.46	-6.91
Q7Z3B4	NUP54_HUMAN	Nucleoporin p54 OS=Homo sapiens OX=9606 GN=NUP54 PE=1 SV=2	NUP54	8	8.29	8.2	8.7	8.34	8.27	8.47	8.46	8.61	9.5	10.03	7.59	7.68	7.84	7.88	0.64	0.351978	0.920678	8.41721	4.81	0.00029	0.0014	-0.12
Q7Z6E9	RBBP6_HUMAN	E3 ubiquitin-protein ligase RBBP6 OS=Homo sapiens OX=9606 GN=RBBP6 PE=1 SV=1	RBBP6	4	7.59	7.45	7.54	7.58	7.4	7.23	6.99	6.94	6.72	6.89	7.88	7.73	7.74	7.65	-0.21	-0.437012	0.0157874	7.38031	-2	0.066	0.11	-5.48
Q7Z794	K2C1B_HUMAN	Keratin, type II cytoskeletal 1b OS=Homo sapiens OX=9606 GN=KRT77 PE=2 SV=3	KRT77	4	7.79	7.97	7.96	8.27	8.07	7.93	7.8	7.59	7.92	8.03	7.9	8.17	8.42	8.58	-0.27	-0.590358	0.0491605	8.02832	-1.82	0.091	0.14	-5.77
Q7Z7F0	KHDC4_HUMAN	KH homology domain-containing protein 4 OS=Homo sapiens OX=9606 GN=KHDC4 PE=1 SV=1	KHDC4	2	5.2	4.89	5.07	4.97	4.82	4.7	4.64	4.43	5.47	5.42	4.92	5.3	5.16	4.95	-0.05	-0.318238	0.217085	4.99614	-0.41	0.69	0.75	-7.26
Q86SE9	PCGF5_HUMAN	Polycomb group RING finger protein 5 OS=Homo sapiens OX=9606 GN=PCGF5 PE=1 SV=1	PCGF5	1	8.14	8.13	7.64	8.03	8.02	7.76	7.6	7.58	5.62	5.36	6.06	6.05	5.91	5.4	2.13	1.78108	2.4795	6.94992	13.1	3.5e-09	2.9e-07	11.53
Q86T29	ZN605_HUMAN	Zinc finger protein 605 OS=Homo sapiens OX=9606 GN=ZNF605 PE=2 SV=1	ZNF605	1	6.31	6.11	6.17	6.29	6.67	6.36	6.04	5.66	5.5	5.51	3.95	2.78	4.32	4.23	2.4	1.77482	3.0246	5.42101	8.27	1.3e-06	2e-05	5.52
Q86U06	RBM23_HUMAN	Probable RNA-binding protein 23 OS=Homo sapiens OX=9606 GN=RBM23 PE=1 SV=1	RBM23	1	6.53	6.46	6.38	6.64	6.44	6.34	5.96	6.03	6.17	6.12	6.73	6.74	6.59	6.68	-0.18	-0.426	0.0596936	6.41448	-1.62	0.13	0.19	-6.07
Q86U42	PABP2_HUMAN	Polyadenylate-binding protein 2 OS=Homo sapiens OX=9606 GN=PABPN1 PE=1 SV=3	PABPN1	3	6.27	6.16	6.15	6.26	6.42	6.44	6.55	6.57	6.78	6.62	6.34	6.59	6.25	6.34	-0.17	-0.372801	0.031487	6.41052	-1.81	0.092	0.14	-5.77
Q86V81	THOC4_HUMAN	THO complex subunit 4 OS=Homo sapiens OX=9606 GN=ALYREF PE=1 SV=3	ALYREF	5	8.44	8.36	8.45	8.43	8.41	8.47	8.5	8.4	8.57	8.54	8.32	8.33	8.25	8.29	0.13	-0.00598982	0.25652	8.412	2.05	0.06	0.1	-5.39
Q86VM9	ZCH18_HUMAN	Zinc finger CCCH domain-containing protein 18 OS=Homo sapiens OX=9606 GN=ZC3H18 PE=1 SV=2	ZC3H18	5	6.68	6.84	6.68	6.92	6.62	6.54	6.33	6.27	6.12	6.27	7.06	7.27	6.91	7.06	-0.3	-0.534908	-0.0620553	6.68223	-2.71	0.017	0.037	-4.2
Q86WA8	LONP2_HUMAN	Lon protease homolog 2, peroxisomal OS=Homo sapiens OX=9606 GN=LONP2 PE=1 SV=1	LONP2	1	6.64	6.51	7.08	6.7	6.48	6.88	6.71	6.95	7.12	7.49	4.98	5.17	5.01	5.1	1.67	1.3641	1.96787	6.34428	11.85	1.3e-08	7.2e-07	10.23
Q86WI1	PKHL1_HUMAN	Fibrocystin-L OS=Homo sapiens OX=9606 GN=PKHD1L1 PE=2 SV=2	PKHD1L1	1	6.29	6.23	7.06	5.49	6.42	5.67	5.45	5.79	4.15	4.45	4.63	5.52	4.9	5.79	1.06	0.358447	1.75591	5.56031	3.26	0.006	0.016	-3.17
Q86XP3	DDX42_HUMAN	ATP-dependent RNA helicase DDX42 OS=Homo sapiens OX=9606 GN=DDX42 PE=1 SV=1	DDX42	27	11.72	11.7	11.42	11.62	11.4	11.42	11.08	11.11	11	10.9	12	11.99	11.68	11.6	-0.2	-0.43998	0.0349514	11.4741	-1.83	0.089	0.14	-5.75
Q86YZ3	HORN_HUMAN	Hornerin OS=Homo sapiens OX=9606 GN=HRNR PE=1 SV=2	HRNR	1	2.42	1.59	2.19	1.64	2.66	2.37	1.94	2.81	1.99	2.07	3.46	3.16	3.27	3.19	-1.31	-1.81523	-0.797813	2.48309	-5.52	8e-05	0.00047	1.21
Q8IUH3	RBM45_HUMAN	RNA-binding protein 45 OS=Homo sapiens OX=9606 GN=RBM45 PE=1 SV=1	RBM45	2	6.08	6.14	6.11	6.07	5.97	6.03	5.67	5.81	5.41	5.23	6.12	6.22	5.77	5.87	0.11	-0.14882	0.361249	5.89233	0.89	0.39	0.47	-6.93
Q8IVF4	DYH10_HUMAN	Dynein heavy chain 10, axonemal OS=Homo sapiens OX=9606 GN=DNAH10 PE=1 SV=4	DNAH10	1	7.22	7.06	7.21	7.23	7.17	7.31	7.19	7.15	8.01	7.87	7.24	7.14	6.8	6.99	0.14	-0.0731202	0.351348	7.25579	1.41	0.18	0.26	-6.36
Q8IWS0	PHF6_HUMAN	PHD finger protein 6 OS=Homo sapiens OX=9606 GN=PHF6 PE=1 SV=1	PHF6	1	5.63	5.77	5.66	5.86	6.31	6.48	6.47	6.46	5.67	5.51	6.36	6.18	6.09	6.44	-0.54	-0.759747	-0.317288	6.06464	-5.23	0.00013	0.00073	0.68
Q8IWX8	CHERP_HUMAN	Calcium homeostasis endoplasmic reticulum protein OS=Homo sapiens OX=9606 GN=CHERP PE=1 SV=3	CHERP	11	11.01	10.93	10.73	10.87	10.7	10.6	10.51	10.38	11.04	10.92	11.11	11.03	10.73	10.65	0	-0.225789	0.231818	10.8012	0.03	0.98	0.99	-7.35
Q8IWZ8	SUGP1_HUMAN	SURP and G-patch domain-containing protein 1 OS=Homo sapiens OX=9606 GN=SUGP1 PE=1 SV=2	SUGP1	2	7.47	7.44	7.21	7.25	7.09	7.02	6.88	6.75	7.34	7.23	7.45	7.36	7.12	7.15	0.08	-0.158091	0.308498	7.19671	0.69	0.5	0.58	-7.1
Q8IX12	CCAR1_HUMAN	Cell division cycle and apoptosis regulator protein 1 OS=Homo sapiens OX=9606 GN=CCAR1 PE=1 SV=2	CCAR1	18	11.4	11.37	11.15	11.32	11.34	11.21	11.06	11.01	11.85	11.73	11.58	11.62	11.25	11.25	-0.12	-0.334447	0.100171	11.3658	-1.16	0.27	0.35	-6.67
Q8IX18	DHX40_HUMAN	Probable ATP-dependent RNA helicase DHX40 OS=Homo sapiens OX=9606 GN=DHX40 PE=1 SV=2	DHX40	1	6.06	6.01	6.09	5.87	6.02	6.28	5.95	5.99	5.08	5.06	6.22	6.22	5.92	6.14	-0.12	-0.345742	0.110648	5.92245	-1.11	0.29	0.37	-6.72
Q8IXT5	RB12B_HUMAN	RNA-binding protein 12B OS=Homo sapiens OX=9606 GN=RBM12B PE=1 SV=2	RBM12B	20	11.76	11.69	11.73	11.84	11.8	11.93	11.25	11.43	9.53	9.68	10.99	11.24	11.24	11.01	0.63	0.363693	0.899955	11.224	5.06	0.00018	0.00094	0.36
Q8IY67	RAVR1_HUMAN	Ribonucleoprotein PTB-binding 1 OS=Homo sapiens OX=9606 GN=RAVER1 PE=1 SV=1	RAVER1	1	4.28	3.63	4.35	3.99	4.14	4.04	4.31	3.88	4.04	4.41	3.63	3.25	3.37	3.42	0.65	0.26639	1.02446	3.90982	3.66	0.0026	0.008	-2.36
Q8IY81	SPB1_HUMAN	pre-rRNA 2'-O-ribose RNA methyltransferase FTSJ3 OS=Homo sapiens OX=9606 GN=FTSJ3 PE=1 SV=2	FTSJ3	2	4.82	5.03	4.81	4.76	5.01	4.9	5.64	5.59	5.09	5.41	5.62	5.02	5.53	5.8	-0.64	-1.06007	-0.216678	5.21677	-3.25	0.0059	0.016	-3.16
Q8IYB3	SRRM1_HUMAN	Serine/arginine repetitive matrix protein 1 OS=Homo sapiens OX=9606 GN=SRRM1 PE=1 SV=2	SRRM1	8	10.2	10.15	10.18	10.16	10.1	10.03	9.93	9.79	9.92	9.88	10.17	10.09	9.97	9.91	0.14	-0.0238719	0.303036	10.0355	1.83	0.088	0.14	-5.74
Q8N163	CCAR2_HUMAN	Cell cycle and apoptosis regulator protein 2 OS=Homo sapiens OX=9606 GN=CCAR2 PE=1 SV=2	CCAR2	3	6.58	6.5	6.56	6.5	6.3	6.54	6.71	6.71	6.84	6.63	6.51	6.77	6.69	6.62	-0.11	-0.338702	0.113293	6.60364	-1.07	0.3	0.39	-6.76
Q8N1F7	NUP93_HUMAN	Nuclear pore complex protein Nup93 OS=Homo sapiens OX=9606 GN=NUP93 PE=1 SV=2	NUP93	5	7.95	7.78	8.29	8.11	7.82	7.95	8.2	8.26	9.04	9.47	8.02	8.04	8.09	8.15	-0.04	-0.323178	0.234092	8.22592	-0.34	0.74	0.79	-7.29
Q8N1N4	K2C78_HUMAN	Keratin, type II cytoskeletal 78 OS=Homo sapiens OX=9606 GN=KRT78 PE=1 SV=2	KRT78	2	6.12	6.32	6.61	6.03	6.47	6.34	6.33	6.06	6.29	6.32	6.32	6.31	6.51	6.6	-0.16	-0.448375	0.121155	6.33076	-1.23	0.24	0.32	-6.58
Q8N2E2	VWDE_HUMAN	von Willebrand factor D and EGF domain-containing protein OS=Homo sapiens OX=9606 GN=VWDE PE=2 SV=4	VWDE	1	4.36	3.64	4.24	4.04	4.1	4.21	3.6	4	3.86	3.43	4.46	5.29	5.22	4.91	-0.9	-1.36252	-0.436904	4.23928	-4.17	0.00096	0.0037	-1.34
Q8N5A5	ZGPAT_HUMAN	Zinc finger CCCH-type with G patch domain-containing protein OS=Homo sapiens OX=9606 GN=ZGPAT PE=1 SV=3	ZGPAT	1	5.81	5.7	5.72	5.72	5.84	5.41	5.64	5.47	5.25	5.33	6.04	6.5	6.32	6.05	-0.49	-0.757897	-0.220557	5.77121	-3.91	0.0016	0.0053	-1.86
Q8N5F7	NKAP_HUMAN	NF-kappa-B-activating protein OS=Homo sapiens OX=9606 GN=NKAP PE=1 SV=1	NKAP	1	3.68	4.06	4.09	3.83	4.37	3.82	3.72	3.61	4.11	4.2	4.42	4.05	3.94	4.34	-0.28	-0.664968	0.111859	4.01708	-1.53	0.15	0.22	-6.2
Q8N684	CPSF7_HUMAN	Cleavage and polyadenylation specificity factor subunit 7 OS=Homo sapiens OX=9606 GN=CPSF7 PE=1 SV=1	CPSF7	10	10.82	10.73	10.69	10.76	10.41	10.37	10.08	10.07	10.21	10.15	10.33	10.47	10.27	10.17	0.44	0.254684	0.631059	10.3947	5.05	0.00018	0.00094	0.35
Q8NAV1	PR38A_HUMAN	Pre-mRNA-splicing factor 38A OS=Homo sapiens OX=9606 GN=PRPF38A PE=1 SV=1	PRPF38A	3	8.13	8.02	8.06	8.12	8.09	8.02	7.62	7.72	7.81	7.59	7.82	7.9	7.67	7.54	0.35	0.105404	0.599286	7.86606	3.06	0.0085	0.021	-3.53
Q8NC51	PAIRB_HUMAN	Plasminogen activator inhibitor 1 RNA-binding protein OS=Homo sapiens OX=9606 GN=SERBP1 PE=1 SV=2	SERBP1	2	5.53	5.46	5.4	5.25	5.46	5.56	6.43	6.37	6.54	6.76	5.82	5.71	5.75	6.05	-0.42	-0.85191	0.00347052	5.86435	-2.13	0.052	0.091	-5.25
Q8NDT2	RB15B_HUMAN	Putative RNA-binding protein 15B OS=Homo sapiens OX=9606 GN=RBM15B PE=1 SV=3	RBM15B	2	7.28	7.09	7.27	7.28	7	7.07	6.41	6.43	5.43	5.36	7.03	7.16	7.12	7.21	0.1	-0.204541	0.405767	6.79663	0.71	0.49	0.57	-7.09
Q8NEY8	PPHLN_HUMAN	Periphilin-1 OS=Homo sapiens OX=9606 GN=PPHLN1 PE=1 SV=2	PPHLN1	4	8.38	8.16	8.31	8.48	8.03	8.23	7.69	7.73	7.17	7.12	8.62	8.68	8.6	8.43	-0.25	-0.502946	0.0033757	8.11581	-2.12	0.053	0.092	-5.27
Q8NFH5	NUP35_HUMAN	Nucleoporin NUP35 OS=Homo sapiens OX=9606 GN=NUP35 PE=1 SV=1	NUP35	1	2.88	2.65	3.89	2.54	2.07	3.27	4.09	3.63	4.8	5.76	3.33	3.25	3.88	3	-0.37	-1.26478	0.51565	3.50299	-0.91	0.38	0.47	-6.92
Q8TEK3	DOT1L_HUMAN	Histone-lysine N-methyltransferase, H3 lysine-79 specific OS=Homo sapiens OX=9606 GN=DOT1L PE=1 SV=3	DOT1L	1	5.61	5.6	6.52	6.54	6.06	6.41	6.18	6.96	5.51	4.58	5.03	5	5.08	5.39	0.94	0.354398	1.53375	5.74781	3.45	0.0042	0.012	-2.8
Q8TF01	PNISR_HUMAN	Arginine/serine-rich protein PNISR OS=Homo sapiens OX=9606 GN=PNISR PE=1 SV=2	PNISR	3	7.46	7.54	7.31	7.38	7.41	7.28	7.5	7.14	8.27	8.03	8.37	8.48	8.01	8.08	-0.81	-1.0649	-0.55554	7.73307	-6.83	8.7e-06	8.9e-05	3.49
Q8WUA2	PPIL4_HUMAN	Peptidyl-prolyl cis-trans isomerase-like 4 OS=Homo sapiens OX=9606 GN=PPIL4 PE=1 SV=1	PPIL4	3	8.36	8.38	8.3	8.54	8.64	8.33	8.33	8.09	7.92	7.75	8.12	8.17	8.21	8.56	0.13	-0.133465	0.389893	8.26493	1.05	0.31	0.4	-6.78
Q8WUK0	PTPM1_HUMAN	Phosphatidylglycerophosphatase and protein-tyrosine phosphatase 1 OS=Homo sapiens OX=9606 GN=PTPMT1 PE=1 SV=1	PTPMT1	1	4.36	4.49	4.48	4.68	4.51	4.82	4.48	4.4	3.85	3.68	4.76	4.48	4.72	4.78	-0.18	-0.461326	0.097915	4.46224	-1.4	0.18	0.26	-6.38
Q8WUQ7	CATIN_HUMAN	Cactin OS=Homo sapiens OX=9606 GN=CACTIN PE=1 SV=3	CACTIN	2	6.51	6.3	6.44	6.56	6.33	6.66	6.36	6.27	6.61	6.65	7.33	7.14	7.01	6.94	-0.66	-0.898269	-0.413443	6.6508	-5.81	4.8e-05	0.00032	1.74
Q8WVV9	HNRLL_HUMAN	Heterogeneous nuclear ribonucleoprotein L-like OS=Homo sapiens OX=9606 GN=HNRNPLL PE=1 SV=1	HNRNPLL	2	7.23	7.18	7.26	7.43	7.09	7.31	7.1	7.03	6.15	6.02	6.96	7.11	6.95	6.84	0.31	0.106597	0.513465	6.97562	3.27	0.0056	0.015	-3.12
Q8WXA9	SREK1_HUMAN	Splicing regulatory glutamine/lysine-rich protein 1 OS=Homo sapiens OX=9606 GN=SREK1 PE=1 SV=1	SREK1	4	8.8	8.7	8.67	8.79	8.87	8.71	8.48	8.4	8.67	8.61	9.09	9.01	8.92	8.85	-0.22	-0.435285	-0.0126006	8.75503	-2.28	0.039	0.073	-5
Q8WXF0	SRS12_HUMAN	Serine/arginine-rich splicing factor 12 OS=Homo sapiens OX=9606 GN=SRSF12 PE=2 SV=1	SRSF12	2	7.26	7.06	7.22	7.13	7.53	7.55	7.04	7.21	6.09	5.99	6.22	6.24	6.33	6.11	0.94	0.6954	1.19101	6.78382	8.17	1.2e-06	1.9e-05	5.58
Q8WXF1	PSPC1_HUMAN	Paraspeckle component 1 OS=Homo sapiens OX=9606 GN=PSPC1 PE=1 SV=1	PSPC1	9	10.01	10.04	10.17	10.12	10.13	10.3	10.08	10.15	10.62	10.48	9.86	10	9.84	9.87	0.19	0.0492058	0.339361	10.1189	2.88	0.012	0.029	-3.89
Q8WXX7	AUTS2_HUMAN	Autism susceptibility gene 2 protein OS=Homo sapiens OX=9606 GN=AUTS2 PE=1 SV=1	AUTS2	1	5.06	5.31	4.54	5	4.69	4.45	4.28	4.38	1.3	0.91	3.72	3.65	3.65	2.54	1.59	1.04504	2.1281	3.8205	6.29	2.1e-05	0.00017	2.58
Q8WYA6	CTBL1_HUMAN	Beta-catenin-like protein 1 OS=Homo sapiens OX=9606 GN=CTNNBL1 PE=1 SV=1	CTNNBL1	4	8.69	8.69	8.45	8.47	8.53	8.7	8.57	8.42	9.41	9.25	8.86	8.94	8.6	8.67	-0.2	-0.401669	0.0115757	8.73291	-2.03	0.062	0.11	-5.43
Q92499	DDX1_HUMAN	ATP-dependent RNA helicase DDX1 OS=Homo sapiens OX=9606 GN=DDX1 PE=1 SV=2	DDX1	1	3.66	3.27	3.24	2.97	3.37	3.17	3.5	3.24	2.79	2.43	2.49	3.42	3.27	3.86	0.02	-0.519965	0.564383	3.18974	0.09	0.93	0.95	-7.34
Q92620	PRP16_HUMAN	Pre-mRNA-splicing factor ATP-dependent RNA helicase PRP16 OS=Homo sapiens OX=9606 GN=DHX38 PE=1 SV=2	DHX38	2	6.47	6.25	6.42	6.4	6.61	6.52	6.07	6.06	6.36	6.27	6.34	6.03	6.07	5.73	0.35	0.0262822	0.665308	6.25768	2.32	0.036	0.068	-4.92
Q92621	NU205_HUMAN	Nuclear pore complex protein Nup205 OS=Homo sapiens OX=9606 GN=NUP205 PE=1 SV=3	NUP205	3	6.44	6.15	6.84	6.52	6.26	6.52	6.86	7.01	7.75	8.04	5.03	5.05	5.16	5.81	1.22	0.780561	1.66689	6.38866	5.93	3.9e-05	0.00028	1.94
Q92734	TFG_HUMAN	Protein TFG OS=Homo sapiens OX=9606 GN=TFG PE=1 SV=2	TFG	1	8.01	7.99	7.86	7.38	8.22	7.85	9.77	9.52	7.69	7.98	6.88	6.77	7.23	7.73	0.66	-0.137469	1.45425	7.91967	1.78	0.097	0.15	-5.82
Q92769	HDAC2_HUMAN	Histone deacetylase 2 OS=Homo sapiens OX=9606 GN=HDAC2 PE=1 SV=2	HDAC2	1	2.39	2.51	2.55	2.64	2.9	2.87	3.54	3.39	2.3	2.85	1.72	2.83	3.34	2.5	-0.07	-0.706178	0.562797	2.73781	-0.24	0.81	0.85	-7.32
Q92797	SYMPK_HUMAN	Symplekin OS=Homo sapiens OX=9606 GN=SYMPK PE=1 SV=2	SYMPK	2	6.13	6.19	6.22	6.24	6.15	6.32	5.54	5.66	5.74	5.63	5.34	5.45	5.07	5.21	0.93	0.59033	1.26535	5.77858	5.9	4.1e-05	0.00029	1.91
Q92804	RBP56_HUMAN	TATA-binding protein-associated factor 2N OS=Homo sapiens OX=9606 GN=TAF15 PE=1 SV=1	TAF15	7	11.32	11.18	11.22	11.34	11.71	11.79	11.42	11.35	9.92	9.86	10.19	10.29	10	9.99	1.15	0.93106	1.36119	10.8267	11.44	2e-08	8.6e-07	9.78
Q92841	DDX17_HUMAN	Probable ATP-dependent RNA helicase DDX17 OS=Homo sapiens OX=9606 GN=DDX17 PE=1 SV=2	DDX17	22	12.37	12.34	12.38	12.44	12.14	12.29	11.98	12.12	12.03	11.97	12.15	12.24	12.07	12	0.27	0.120036	0.41902	12.1798	3.87	0.0017	0.0056	-1.94
Q92879	CELF1_HUMAN	CUGBP Elav-like family member 1 OS=Homo sapiens OX=9606 GN=CELF1 PE=1 SV=2	CELF1	3	7.87	7.66	7.73	7.81	7.88	7.65	7.6	7.54	7.76	7.84	7.11	7.25	6.99	6.95	0.69	0.484889	0.900451	7.54656	7.16	5.2e-06	6.1e-05	4.02
Q92917	GPKOW_HUMAN	G-patch domain and KOW motifs-containing protein OS=Homo sapiens OX=9606 GN=GPKOW PE=1 SV=2	GPKOW	1	4.81	5.04	5.11	4.75	5.94	4.9	4.5	4.55	3.35	2.72	3.74	4.22	3.29	3.85	1.15	0.531771	1.77766	4.33995	3.98	0.0014	0.0049	-1.73
Q92945	FUBP2_HUMAN	Far upstream element-binding protein 2 OS=Homo sapiens OX=9606 GN=KHSRP PE=1 SV=4	KHSRP	31	12.38	12.46	12.29	12.43	12.58	12.57	12.39	12.39	13.4	13.27	12.69	12.77	12.5	12.5	-0.23	-0.39242	-0.0656562	12.6157	-3.01	0.0095	0.023	-3.63
Q92973	TNPO1_HUMAN	Transportin-1 OS=Homo sapiens OX=9606 GN=TNPO1 PE=1 SV=2	TNPO1	3	7.83	7.55	8	7.81	7.47	7.52	7.61	7.5	7.2	7.36	7.2	6.75	7.01	7.03	0.8	0.557523	1.03931	7.41739	7.12	5.6e-06	6.4e-05	3.96
Q92989	CLP1_HUMAN	Polyribonucleotide 5'-hydroxyl-kinase Clp1 OS=Homo sapiens OX=9606 GN=CLP1 PE=1 SV=1	CLP1	1	6.53	6.47	6.47	6.35	6.08	6.05	6.17	6.16	6.68	6.64	6.51	6.63	6.24	6.3	0.03	-0.179415	0.24431	6.37554	0.33	0.75	0.8	-7.29
Q93009	UBP7_HUMAN	Ubiquitin carboxyl-terminal hydrolase 7 OS=Homo sapiens OX=9606 GN=USP7 PE=1 SV=2	USP7	10	9.95	9.76	9.94	9.97	9.89	9.99	9.79	9.7	9.7	9.66	9.39	9.42	9.45	9.51	0.47	0.306485	0.623996	9.72325	6.29	2.1e-05	0.00017	2.59
Q969G3	SMCE1_HUMAN	SWI/SNF-related matrix-associated actin-dependent regulator of chromatin subfamily E member 1 OS=Homo sapiens OX=9606 GN=SMARCE1 PE=1 SV=2	SMARCE1	1	5.45	5.81	5.46	5.56	5.99	6.01	7.23	6.99	6.01	6.18	7.07	6.85	7.17	7.82	-1.65	-2.24269	-1.0623	6.39869	-6.03	3.7e-05	0.00028	2.01
Q96AE4	FUBP1_HUMAN	Far upstream element-binding protein 1 OS=Homo sapiens OX=9606 GN=FUBP1 PE=1 SV=3	FUBP1	15	11.19	11.23	11.09	11.23	11.28	11.23	11.06	11.06	11.45	11.34	11.25	11.26	11	10.92	0.08	-0.107944	0.258728	11.1863	0.88	0.39	0.48	-6.94
Q96AX1	VP33A_HUMAN	Vacuolar protein sorting-associated protein 33A OS=Homo sapiens OX=9606 GN=VPS33A PE=1 SV=1	VPS33A	1	5.72	5.78	5.79	5.5	5.41	5.31	5.34	5.34	4.56	4.53	4.64	5.13	5.04	5.11	0.72	0.459801	0.980174	5.22976	5.94	3.8e-05	0.00028	1.97
Q96BZ8	LENG1_HUMAN	Leukocyte receptor cluster member 1 OS=Homo sapiens OX=9606 GN=LENG1 PE=1 SV=1	LENG1	2	4.68	4.67	4.57	4.95	4.94	4.64	4.33	4.67	4.27	4.53	5.15	5.42	5.34	5.08	-0.53	-0.842225	-0.215508	4.80294	-3.62	0.0028	0.0084	-2.43
Q96DF8	ESS2_HUMAN	Splicing factor ESS-2 homolog OS=Homo sapiens OX=9606 GN=ESS2 PE=1 SV=1	ESS2	1	3.63	3.51	4.24	3.24	4.38	3.35	3.47	4.14	3.64	3.32	2.99	3.02	3.61	3.98	0.25	-0.379468	0.88429	3.60869	0.86	0.41	0.49	-6.97
Q96DI7	SNR40_HUMAN	U5 small nuclear ribonucleoprotein 40 kDa protein OS=Homo sapiens OX=9606 GN=SNRNP40 PE=1 SV=1	SNRNP40	1	6.04	5.86	5.84	5.75	5.89	5.76	5.9	5.88	6.53	6.38	4.56	4.83	4.58	5.16	1.09	0.814076	1.37231	5.6396	8.41	8.3e-07	1.4e-05	5.92
Q96DX7	TRI44_HUMAN	Tripartite motif-containing protein 44 OS=Homo sapiens OX=9606 GN=TRIM44 PE=1 SV=1	TRIM44	1	6.42	6.32	6.23	6.41	6.56	6.23	5.86	5.8	4.65	4.66	4.63	4.37	4.69	4.53	1.79	1.46539	2.11463	5.52622	11.84	1.3e-08	7.2e-07	10.22
Q96E39	RMXL1_HUMAN	RNA binding motif protein, X-linked-like-1 OS=Homo sapiens OX=9606 GN=RBMXL1 PE=1 SV=1	RBMXL1	2	6.65	6.61	6.58	6.67	6.95	7.02	6.39	6.49	6.46	6.49	6.52	6.55	6.43	6.64	0.09	-0.182475	0.372324	6.6027	0.73	0.47	0.55	-7.07
Q96EP5	DAZP1_HUMAN	DAZ-associated protein 1 OS=Homo sapiens OX=9606 GN=DAZAP1 PE=1 SV=1	DAZAP1	4	9.45	9.32	9.33	9.5	9.61	9.65	9.45	9.47	9.84	9.72	9.19	9.19	9.06	9.12	0.26	0.108317	0.414361	9.42108	3.67	0.0026	0.0079	-2.34
Q96I24	FUBP3_HUMAN	Far upstream element-binding protein 3 OS=Homo sapiens OX=9606 GN=FUBP3 PE=1 SV=2	FUBP3	7	8.47	8.42	8.5	8.59	8.73	8.74	8.87	8.81	9.24	9.23	8.69	8.78	8.67	8.74	-0.23	-0.363584	-0.0869383	8.74841	-3.5	0.0036	0.01	-2.68
Q96I25	SPF45_HUMAN	Splicing factor 45 OS=Homo sapiens OX=9606 GN=RBM17 PE=1 SV=1	RBM17	3	9.09	9.01	8.69	8.86	8.43	8.45	8.29	8.25	8.64	8.58	9.43	9.43	8.99	8.91	-0.28	-0.547607	-0.00984587	8.78996	-2.23	0.043	0.079	-5.09
Q96IZ7	RSRC1_HUMAN	Serine/Arginine-related protein 53 OS=Homo sapiens OX=9606 GN=RSRC1 PE=1 SV=1	RSRC1	1	7.69	7.55	7.44	7.62	7.37	7.34	7.19	7.26	7.95	7.82	8.27	8.17	7.75	7.89	-0.45	-0.686581	-0.207468	7.66408	-4.01	0.0013	0.0047	-1.67
Q96KR1	ZFR_HUMAN	Zinc finger RNA-binding protein OS=Homo sapiens OX=9606 GN=ZFR PE=1 SV=2	ZFR	1	4.66	4.46	4.45	4.71	4.8	5.13	4.77	4.81	4.37	4.43	5.29	5.38	4.91	5.02	-0.58	-0.870487	-0.290193	4.79916	-4.3	0.00076	0.0031	-1.1
Q96MU7	YTDC1_HUMAN	YTH domain-containing protein 1 OS=Homo sapiens OX=9606 GN=YTHDC1 PE=1 SV=3	YTHDC1	7	10.42	10.43	10.44	10.63	10.32	10.35	9.73	9.86	9.16	9.18	10.36	10.55	10.44	10.36	0.05	-0.216113	0.312726	10.1595	0.39	0.7	0.76	-7.27
Q96N23	CFA54_HUMAN	Cilia- and flagella-associated protein 54 OS=Homo sapiens OX=9606 GN=CFAP54 PE=2 SV=3	CFAP54	1	2.42	2.51	2	2.59	3.11	1.7	1.68	1.36	1.44	1.6	2.63	2.22	2.98	2.19	-0.12	-0.840082	0.59585	2.1725	-0.37	0.72	0.78	-7.28
Q96N46	TTC14_HUMAN	Tetratricopeptide repeat protein 14 OS=Homo sapiens OX=9606 GN=TTC14 PE=1 SV=1	TTC14	1	3.71	3.33	3.46	2.95	3.84	3.59	2.97	3.41	4	4.05	4	3.93	4.46	4.37	-0.83	-1.28449	-0.371243	3.71939	-3.89	0.0017	0.0054	-1.89
Q96P11	NSUN5_HUMAN	Probable 28S rRNA (cytosine-C(5))-methyltransferase OS=Homo sapiens OX=9606 GN=NSUN5 PE=1 SV=2	NSUN5	1	3.85	3.54	3.69	3.67	3.65	3.25	3.38	3.47	3.3	3.52	4.32	4.19	4.05	3.97	-0.45	-0.749067	-0.142018	3.70304	-3.15	0.0072	0.018	-3.36
Q96PK6	RBM14_HUMAN	RNA-binding protein 14 OS=Homo sapiens OX=9606 GN=RBM14 PE=1 SV=2	RBM14	17	11.99	12	11.94	12.03	11.87	12.01	11.57	11.78	11.97	11.85	11.88	12.03	11.8	11.76	0.13	-0.0606681	0.310983	11.8917	1.45	0.17	0.25	-6.31
Q96PU8	QKI_HUMAN	Protein quaking OS=Homo sapiens OX=9606 GN=QKI PE=1 SV=1	QKI	5	8.15	8.1	8.19	8.22	8.49	8.55	8.29	8.33	7.87	7.73	7.78	8.13	7.93	8.07	0.19	-0.00915108	0.383295	8.13005	2.05	0.06	0.1	-5.39
Q96QC0	PP1RA_HUMAN	Serine/threonine-protein phosphatase 1 regulatory subunit 10 OS=Homo sapiens OX=9606 GN=PPP1R10 PE=1 SV=1	PPP1R10	1	6.35	6.24	6.33	6.23	6.18	6.22	5.89	5.95	5.22	5.12	5.39	5.55	5.45	5.7	0.77	0.538266	0.992555	5.84525	7.24	4.6e-06	5.7e-05	4.15
Q96RS6	NUDC1_HUMAN	NudC domain-containing protein 1 OS=Homo sapiens OX=9606 GN=NUDCD1 PE=1 SV=2	NUDCD1	1	5.46	5.56	5.49	5.26	5.27	5.32	5.68	5.74	5.27	5.3	5.3	5.24	5.32	5.64	0.07	-0.222542	0.354601	5.41755	0.49	0.63	0.7	-7.22
Q96S94	CCNL2_HUMAN	Cyclin-L2 OS=Homo sapiens OX=9606 GN=CCNL2 PE=1 SV=1	CCNL2	1	5.38	5.46	5.22	5.42	5.38	4.76	5.21	5.01	5.57	5.46	5.72	5.82	5.85	5.84	-0.43	-0.705185	-0.159107	5.43448	-3.4	0.0044	0.012	-2.87
Q96T37	RBM15_HUMAN	RNA-binding protein 15 OS=Homo sapiens OX=9606 GN=RBM15 PE=1 SV=2	RBM15	14	10.73	10.68	10.67	10.75	10.52	10.57	10.12	10.19	9.99	9.99	10.65	10.74	10.73	10.56	0.04	-0.161037	0.237241	10.4919	0.41	0.69	0.75	-7.26
Q96T58	MINT_HUMAN	Msx2-interacting protein OS=Homo sapiens OX=9606 GN=SPEN PE=1 SV=1	SPEN	4	6.94	7.01	7.13	7.37	6.9	6.76	6.54	6.41	6.26	6.25	6.66	6.59	6.69	6.65	0.46	0.211348	0.717336	6.72601	3.94	0.0015	0.0051	-1.8
Q99439	CNN2_HUMAN	Calponin-2 OS=Homo sapiens OX=9606 GN=CNN2 PE=1 SV=4	CNN2	1	6.1	5.93	5.91	5.49	5.34	5.6	6.17	5.9	4.28	4.35	5.65	5.11	5.51	5.68	0.37	-0.0300918	0.773905	5.50009	1.99	0.067	0.11	-5.5
Q99459	CDC5L_HUMAN	Cell division cycle 5-like protein OS=Homo sapiens OX=9606 GN=CDC5L PE=1 SV=2	CDC5L	8	8.81	8.86	8.59	8.51	8.62	8.63	8.61	8.56	9.38	9.31	8.8	8.88	8.65	8.7	-0.06	-0.245026	0.118786	8.77815	-0.75	0.47	0.55	-7.06
Q99460	PSMD1_HUMAN	26S proteasome non-ATPase regulatory subunit 1 OS=Homo sapiens OX=9606 GN=PSMD1 PE=1 SV=2	PSMD1	1	5.19	5.48	5.1	5.48	5.78	5.89	7.4	7.28	5.67	6.07	6.33	6.05	6.34	6.81	-1.07	-1.78083	-0.360112	6.06366	-3.25	0.0062	0.016	-3.2
Q99496	RING2_HUMAN	E3 ubiquitin-protein ligase RING2 OS=Homo sapiens OX=9606 GN=RNF2 PE=1 SV=1	RNF2	3	8.68	8.69	8.15	8.5	8.26	8.08	7.92	7.9	8.53	8.53	7.2	7.05	7.02	6.77	1.5	1.21709	1.77543	7.94785	11.51	1.8e-08	8.4e-07	9.85
Q99497	PARK7_HUMAN	Protein/nucleic acid deglycase DJ-1 OS=Homo sapiens OX=9606 GN=PARK7 PE=1 SV=2	PARK7	1	6.05	5.99	6.2	6.06	6.44	6.34	6.66	6.46	6.22	6.36	6.49	6.65	6.42	6.69	-0.48	-0.698876	-0.270607	6.35881	-4.86	0.00026	0.0012	-0.01
Q99590	SCAFB_HUMAN	Protein SCAF11 OS=Homo sapiens OX=9606 GN=SCAF11 PE=1 SV=2	SCAF11	1	4.53	4.35	4.23	4.41	4.02	4.41	3.79	3.83	4.73	4.59	4.93	4.69	4.48	4.93	-0.38	-0.712269	-0.0406793	4.42192	-2.41	0.031	0.059	-4.77
Q99623	PHB2_HUMAN	Prohibitin-2 OS=Homo sapiens OX=9606 GN=PHB2 PE=1 SV=2	PHB2	5	6.49	6.43	6.59	6.17	6.4	6.34	7.26	7.18	7.98	8	6.4	6.51	6.37	6.59	-0.05	-0.452966	0.359671	6.76498	-0.25	0.81	0.85	-7.32
Q99717	SMAD5_HUMAN	Mothers against decapentaplegic homolog 5 OS=Homo sapiens OX=9606 GN=SMAD5 PE=1 SV=1	SMAD5	2	8.56	8.43	8.27	8.51	8.06	7.98	7.77	7.76	5.86	5.92	7.4	7.57	7.61	7.44	0.93	0.727143	1.1402	7.65179	9.71	1.5e-07	3.8e-06	7.69
Q99729	ROAA_HUMAN	Heterogeneous nuclear ribonucleoprotein A/B OS=Homo sapiens OX=9606 GN=HNRNPAB PE=1 SV=2	HNRNPAB	9	10.23	10.12	10.42	10.36	10.27	10.37	10.44	10.39	10.73	10.77	9.94	9.96	10.04	9.97	0.31	0.156724	0.456442	10.2868	4.39	0.00063	0.0026	-0.91
Q99798	ACON_HUMAN	Aconitate hydratase, mitochondrial OS=Homo sapiens OX=9606 GN=ACO2 PE=1 SV=2	ACO2	1	5.45	5.89	5.05	4.75	5.43	5.49	5.91	5.98	6.74	6.55	5.44	5.23	5.29	5.98	-0.2	-0.705743	0.30094	5.65628	-0.86	0.4	0.49	-6.96
Q99832	TCPH_HUMAN	T-complex protein 1 subunit eta OS=Homo sapiens OX=9606 GN=CCT7 PE=1 SV=2	CCT7	1	6.88	7.19	6.75	6.85	7.41	7.31	8.93	8.82	6.76	7.31	7.73	7.4	7.76	8.08	-0.82	-1.53334	-0.112469	7.51281	-2.5	0.026	0.052	-4.61
Q99873	ANM1_HUMAN	Protein arginine N-methyltransferase 1 OS=Homo sapiens OX=9606 GN=PRMT1 PE=1 SV=3	PRMT1	1	3.31	2.97	3.69	3.27	3.68	3.29	3.34	3.4	3.59	3.3	3.91	3.4	3.21	2.9	-0.05	-0.514474	0.420571	3.37668	-0.22	0.83	0.87	-7.32
Q9BPW8	NIPS1_HUMAN	Protein NipSnap homolog 1 OS=Homo sapiens OX=9606 GN=NIPSNAP1 PE=1 SV=1	NIPSNAP1	1	3.94	3.83	3.6	3.77	4.24	4.17	4.5	4.2	3.23	3.27	4.56	4.52	4.39	4.66	-0.75	-1.02073	-0.472324	4.06322	-5.85	4.5e-05	0.00031	1.8
Q9BQ04	RBM4B_HUMAN	RNA-binding protein 4B OS=Homo sapiens OX=9606 GN=RBM4B PE=1 SV=1	RBM4B	1	4.98	4.73	5.11	5.06	4.52	5.03	4.95	4.84	4.59	4.47	5.2	5.38	5.22	4.8	-0.18	-0.503279	0.144468	4.91858	-1.19	0.25	0.34	-6.63
Q9BQ39	DDX50_HUMAN	ATP-dependent RNA helicase DDX50 OS=Homo sapiens OX=9606 GN=DDX50 PE=1 SV=1	DDX50	2	8.57	8.53	8.75	8.82	9.14	9.32	8.91	9	7.66	7.63	9.01	8.85	8.71	8.72	-0.15	-0.376108	0.0698808	8.68735	-1.47	0.16	0.24	-6.27
Q9BQ61	TRIR_HUMAN	Telomerase RNA component interacting RNase OS=Homo sapiens OX=9606 GN=TRIR PE=1 SV=1	TRIR	1	4.23	4.36	3.85	4.53	3.86	3.93	4.2	3.63	3.51	3.43	4.64	4.07	3.86	4.4	0	-0.419398	0.421302	4.03612	0	1	1	-7.35
Q9BQG0	MBB1A_HUMAN	Myb-binding protein 1A OS=Homo sapiens OX=9606 GN=MYBBP1A PE=1 SV=2	MYBBP1A	1	5.81	6.01	5.89	5.42	6.25	6.14	7.51	7.38	6.71	6.86	4.55	3.34	5.23	5.47	1.13	0.235172	2.03428	5.89841	2.72	0.017	0.037	-4.2
Q9BRD0	BUD13_HUMAN	BUD13 homolog OS=Homo sapiens OX=9606 GN=BUD13 PE=1 SV=1	BUD13	1	4.17	4.22	3.7	3.69	4.08	3.44	3.52	3.28	2.93	3.25	4.89	4.53	4.73	4.77	-0.78	-1.19985	-0.36869	3.94239	-4.05	0.0012	0.0045	-1.58
Q9BRJ6	CG050_HUMAN	Uncharacterized protein C7orf50 OS=Homo sapiens OX=9606 GN=C7orf50 PE=1 SV=1	C7orf50	1	1.06	2.22	1.58	1.59	2.04	2.29	2.94	2.87	3.03	2.61	2.33	2.02	2.19	2.4	-0.62	-1.20528	-0.0388789	2.22491	-2.29	0.038	0.071	-4.98
Q9BRJ7	TIRR_HUMAN	Tudor-interacting repair regulator protein OS=Homo sapiens OX=9606 GN=NUDT16L1 PE=1 SV=1	NUDT16L1	2	6.62	6.48	6.98	6.8	7.05	7.09	6.6	7.19	5.84	5.5	6.18	6.54	6.62	6.9	0.16	-0.205814	0.526302	6.59832	0.94	0.36	0.45	-6.89
Q9BRL6	SRSF8_HUMAN	Serine/arginine-rich splicing factor 8 OS=Homo sapiens OX=9606 GN=SRSF8 PE=1 SV=1	SRSF8	1	4.5	4.51	4.64	4.82	4.62	4.08	4.17	3.93	4.95	4.91	5.22	4.8	5.17	4.68	-0.35	-0.710923	0.00279465	4.64297	-2.13	0.052	0.091	-5.25
Q9BSC4	NOL10_HUMAN	Nucleolar protein 10 OS=Homo sapiens OX=9606 GN=NOL10 PE=1 SV=1	NOL10	1	2.67	2.82	2.38	2.17	2.14	2.65	2.63	2.58	2.29	2.64	2.99	2.87	2.57	2.71	-0.27	-0.702333	0.157466	2.57958	-1.36	0.2	0.27	-6.42
Q9BSD7	NTPCR_HUMAN	Cancer-related nucleoside-triphosphatase OS=Homo sapiens OX=9606 GN=NTPCR PE=1 SV=1	NTPCR	1	5.53	5.44	4.88	4.75	4.76	4.95	4.28	4.67	4.31	4.11	5.18	5.08	4.98	4.93	0.11	-0.294336	0.506659	4.84677	0.57	0.58	0.66	-7.18
Q9BTL3	RAMAC_HUMAN	RNA guanine-N7 methyltransferase activating subunit OS=Homo sapiens OX=9606 GN=RAMAC PE=1 SV=1	RAMAC	1	5.06	5.02	5.16	5.21	5.31	5.23	5	5.23	5.62	5.6	4.94	4.87	4.85	4.85	0.23	0.0210553	0.446983	5.13991	2.36	0.034	0.064	-4.85
Q9BU76	MMTA2_HUMAN	Multiple myeloma tumor-associated protein 2 OS=Homo sapiens OX=9606 GN=MMTAG2 PE=1 SV=1	MMTAG2	2	4.91	5.03	4.68	4.72	5.06	5.05	4.56	4.75	5.08	4.88	5.28	5.21	5.08	4.87	-0.28	-0.588918	0.0361298	4.93989	-1.9	0.079	0.13	-5.64
Q9BUJ2	HNRL1_HUMAN	Heterogeneous nuclear ribonucleoprotein U-like protein 1 OS=Homo sapiens OX=9606 GN=HNRNPUL1 PE=1 SV=2	HNRNPUL1	10	9.97	9.97	9.96	10.01	10.24	10.31	10.19	10.1	10.32	10.25	9.8	9.77	9.6	9.57	0.29	0.146908	0.442792	10.004	4.28	0.00078	0.0032	-1.13
Q9BUQ8	DDX23_HUMAN	Probable ATP-dependent RNA helicase DDX23 OS=Homo sapiens OX=9606 GN=DDX23 PE=1 SV=3	DDX23	7	8.62	8.54	8.54	8.72	8.47	8.42	8.47	8.32	8.91	8.82	8.74	8.77	8.59	8.59	-0.07	-0.225382	0.08984	8.60952	-0.92	0.37	0.46	-6.91
Q9BV38	WDR18_HUMAN	WD repeat-containing protein 18 OS=Homo sapiens OX=9606 GN=WDR18 PE=1 SV=2	WDR18	1	3.08	2.63	3.55	3.35	3.79	3.28	3.45	3.4	2.65	2.52	3.51	3.91	3.69	3.88	-0.59	-1.02397	-0.163035	3.33574	-2.96	0.01	0.025	-3.73
Q9BVL2	NUP58_HUMAN	Nucleoporin p58/p45 OS=Homo sapiens OX=9606 GN=NUP58 PE=1 SV=1	NUP58	1	5.06	4.71	5.82	5.23	4.66	5.4	5.45	5.51	6.46	6.88	4.2	4.02	3.99	3.85	1.19	0.697755	1.68683	5.08812	5.18	0.00015	0.00078	0.58
Q9BWD1	THIC_HUMAN	Acetyl-CoA acetyltransferase, cytosolic OS=Homo sapiens OX=9606 GN=ACAT2 PE=1 SV=2	ACAT2	1	5.03	4.83	4.57	4.39	5.36	5.09	6.07	5.85	5.04	5.29	5.01	5.38	5.06	5.36	-0.5	-0.940167	-0.0535009	5.16506	-2.41	0.031	0.059	-4.77
Q9BWF3	RBM4_HUMAN	RNA-binding protein 4 OS=Homo sapiens OX=9606 GN=RBM4 PE=1 SV=1	RBM4	3	8	8.07	8.02	8.08	7.92	8.04	7.79	7.87	7.76	7.65	7.94	8.09	7.85	7.9	0.1	-0.0703587	0.270198	7.92637	1.26	0.23	0.31	-6.55
Q9BWJ5	SF3B5_HUMAN	Splicing factor 3B subunit 5 OS=Homo sapiens OX=9606 GN=SF3B5 PE=1 SV=1	SF3B5	2	8.53	8.39	8.27	8.28	8.42	8.32	8.4	8.14	8.73	8.8	8.16	7.95	7.86	7.53	0.49	0.236001	0.746257	8.27022	4.13	0.001	0.0039	-1.42
Q9BXP5	SRRT_HUMAN	Serrate RNA effector molecule homolog OS=Homo sapiens OX=9606 GN=SRRT PE=1 SV=1	SRRT	7	9.91	9.77	9.9	9.94	9.7	9.63	9.55	9.45	9.63	9.58	9.74	9.64	9.68	9.53	0.23	0.07867	0.385857	9.68835	3.25	0.0059	0.016	-3.17
Q9BY77	PDIP3_HUMAN	Polymerase delta-interacting protein 3 OS=Homo sapiens OX=9606 GN=POLDIP3 PE=1 SV=2	POLDIP3	3	8.83	8.83	8.82	8.84	8.72	8.75	8.49	8.48	8.63	8.65	8.58	8.69	8.6	8.59	0.21	0.0541118	0.371415	8.67866	2.88	0.012	0.029	-3.88
Q9BZJ0	CRNL1_HUMAN	Crooked neck-like protein 1 OS=Homo sapiens OX=9606 GN=CRNKL1 PE=1 SV=4	CRNKL1	1	7.36	7.18	7.08	6.98	7.16	7.21	7.45	7.47	8.03	7.94	6.8	6.77	6.44	6.75	0.46	0.21136	0.705512	7.18586	3.98	0.0014	0.0049	-1.71
Q9BZZ5	API5_HUMAN	Apoptosis inhibitor 5 OS=Homo sapiens OX=9606 GN=API5 PE=1 SV=3	API5	5	7.9	7.96	7.96	7.94	8.06	8	8.29	8.28	8.16	8.09	7.84	7.84	7.65	7.75	0.17	-0.0120665	0.347163	7.98157	2	0.065	0.11	-5.47
Q9C0J8	WDR33_HUMAN	pre-mRNA 3' end processing protein WDR33 OS=Homo sapiens OX=9606 GN=WDR33 PE=1 SV=2	WDR33	9	9.01	8.95	8.93	9.02	8.88	8.9	8.67	8.71	9.14	9.11	9.15	9.18	9.09	8.96	-0.12	-0.277911	0.038592	8.97835	-1.62	0.13	0.19	-6.06
Q9GZR7	DDX24_HUMAN	ATP-dependent RNA helicase DDX24 OS=Homo sapiens OX=9606 GN=DDX24 PE=1 SV=1	DDX24	1	5.97	6.2	5.91	5.75	5.93	5.89	5.8	5.73	5.41	5.29	5.9	5.93	6.05	5.72	0.06	-0.183608	0.299021	5.81941	0.51	0.62	0.69	-7.21
Q9GZV8	PRD14_HUMAN	PR domain zinc finger protein 14 OS=Homo sapiens OX=9606 GN=PRDM14 PE=1 SV=1	PRDM14	2	4.78	4.8	4.83	4.49	4.78	4.65	4.45	4.4	6.77	6.91	4.77	4.14	4.29	4.82	0.22	-0.128264	0.571268	4.91944	1.36	0.2	0.27	-6.42
Q9H0D6	XRN2_HUMAN	5'-3' exoribonuclease 2 OS=Homo sapiens OX=9606 GN=XRN2 PE=1 SV=1	XRN2	9	9.16	9.05	9.14	9.13	9.22	9.09	8.92	8.89	9.15	9.12	9.17	9.26	9.2	9.23	-0.09	-0.254127	0.0681669	9.12427	-1.24	0.24	0.32	-6.57
Q9H0G5	NSRP1_HUMAN	Nuclear speckle splicing regulatory protein 1 OS=Homo sapiens OX=9606 GN=NSRP1 PE=1 SV=1	NSRP1	1	3.01	3.2	3.19	2.59	2.68	2.76	2.98	2.87	3.16	2.99	3.56	2.34	3.1	3.24	-0.06	-0.572262	0.448034	2.97601	-0.26	0.8	0.84	-7.31
Q9H0H5	RGAP1_HUMAN	Rac GTPase-activating protein 1 OS=Homo sapiens OX=9606 GN=RACGAP1 PE=1 SV=1	RACGAP1	1	2.91	2.49	2.62	2.24	1.92	2.67	3.1	3.18	4.31	4.28	3.49	3.67	3.46	3.1	-0.86	-1.41753	-0.312207	3.10264	-3.36	0.0047	0.013	-2.95
Q9H0L4	CSTFT_HUMAN	Cleavage stimulation factor subunit 2 tau variant OS=Homo sapiens OX=9606 GN=CSTF2T PE=1 SV=1	CSTF2T	1	6.42	6.44	6.44	6.53	6.45	6.36	5.54	5.8	4.89	4.75	5.65	5.72	5.72	5.91	0.71	0.34643	1.07288	5.90327	4.2	0.00092	0.0036	-1.3
Q9H0S4	DDX47_HUMAN	Probable ATP-dependent RNA helicase DDX47 OS=Homo sapiens OX=9606 GN=DDX47 PE=1 SV=1	DDX47	2	4.03	3.77	3.69	3.35	3.62	3.59	3.71	3.74	3.46	3.33	3.84	3.65	4.51	3.75	-0.23	-0.642289	0.189265	3.71655	-1.17	0.26	0.35	-6.65
Q9H1K1	ISCU_HUMAN	Iron-sulfur cluster assembly enzyme ISCU, mitochondrial OS=Homo sapiens OX=9606 GN=ISCU PE=1 SV=2	ISCU	1	5.53	5.53	5.38	5.43	5.66	5.39	4.81	4.78	2.01	1.81	5.22	5.94	5.74	5.42	-0.11	-0.543727	0.320019	4.90356	-0.56	0.59	0.67	-7.19
Q9H2U1	DHX36_HUMAN	ATP-dependent DNA/RNA helicase DHX36 OS=Homo sapiens OX=9606 GN=DHX36 PE=1 SV=2	DHX36	1	5	5	5.14	4.99	4.86	4.72	4.85	4.75	4.13	4.36	4.99	4.27	4.71	5.01	0.29	-0.0382592	0.611802	4.7708	1.89	0.079	0.13	-5.65
Q9H307	PININ_HUMAN	Pinin OS=Homo sapiens OX=9606 GN=PNN PE=1 SV=5	PNN	12	9.95	9.98	10.08	10.08	9.96	9.97	9.72	9.61	9.96	9.78	10	9.9	9.88	9.82	0.12	-0.0614788	0.308468	9.90768	1.43	0.17	0.25	-6.33
Q9H3K6	BOLA2_HUMAN	BolA-like protein 2 OS=Homo sapiens OX=9606 GN=BOLA2 PE=1 SV=1	BOLA2	1	3.95	3.65	3.53	3.91	4.52	4.06	4.01	4.07	3.95	3.76	3.84	3.58	4.32	4.02	-0.18	-0.563587	0.211534	3.94042	-0.98	0.35	0.43	-6.86
Q9H7N4	SFR19_HUMAN	Splicing factor, arginine/serine-rich 19 OS=Homo sapiens OX=9606 GN=SCAF1 PE=1 SV=3	SCAF1	1	4.67	4.62	4.1	4.27	4.55	3.98	3.8	4.06	4.04	3.69	5.15	5.09	5.24	4.93	-0.69	-1.06951	-0.300597	4.44177	-3.83	0.0019	0.006	-2.03
Q9H9Z2	LN28A_HUMAN	Protein lin-28 homolog A OS=Homo sapiens OX=9606 GN=LIN28A PE=1 SV=1	LIN28A	2	6.84	6.94	7.03	7.03	7.01	7.24	7.3	7.41	5.86	5.81	6.48	6.33	6.42	6.76	0.46	0.219286	0.701172	6.74819	4.1	0.0011	0.0041	-1.48
Q9HAH7	FBRS_HUMAN	Probable fibrosin-1 OS=Homo sapiens OX=9606 GN=FBRS PE=1 SV=3	FBRS	1	3.89	4.42	3.94	3.86	3.98	3.88	3.54	3.42	5.64	5.5	3.24	3.19	3.32	2.93	0.86	0.487694	1.22831	3.91135	4.98	0.00021	0.0011	0.2
Q9HCD5	NCOA5_HUMAN	Nuclear receptor coactivator 5 OS=Homo sapiens OX=9606 GN=NCOA5 PE=1 SV=2	NCOA5	14	11.47	11.5	11.38	11.48	11.21	11.26	10.64	10.87	10.21	10.25	10.86	11.05	10.93	10.86	0.54	0.297898	0.773046	10.9973	4.84	0.00027	0.0013	-0.05
Q9HCG8	CWC22_HUMAN	Pre-mRNA-splicing factor CWC22 homolog OS=Homo sapiens OX=9606 GN=CWC22 PE=1 SV=3	CWC22	1	4.76	4.81	5.17	5.01	5.19	4.71	4.4	4.55	4.74	4.56	5.38	5.35	5.32	5.1	-0.35	-0.697404	-0.00357028	4.93274	-2.17	0.048	0.085	-5.19
Q9HCS7	SYF1_HUMAN	Pre-mRNA-splicing factor SYF1 OS=Homo sapiens OX=9606 GN=XAB2 PE=1 SV=2	XAB2	1	5.66	5.24	5.37	5.51	5.79	5.48	5.78	5.54	5.55	5.71	5.02	5.24	5.14	5.11	0.31	0.0594887	0.568598	5.43759	2.65	0.019	0.041	-4.32
Q9HD15	SRA1_HUMAN	Steroid receptor RNA activator 1 OS=Homo sapiens OX=9606 GN=SRA1 PE=1 SV=1	SRA1	1	3.38	3.58	3	3.5	3.6	3.89	4.15	3.78	3.63	3.82	3.56	3.87	4.17	4.3	-0.61	-1.01927	-0.192751	3.73094	-3.15	0.0072	0.018	-3.36
Q9NP77	SSU72_HUMAN	RNA polymerase II subunit A C-terminal domain phosphatase SSU72 OS=Homo sapiens OX=9606 GN=SSU72 PE=1 SV=1	SSU72	1	5.71	5.79	5.74	5.68	5.45	5.37	5.26	5.36	5.5	5.24	5.23	5.54	4.84	4.03	0.82	0.319604	1.32301	5.33921	3.52	0.0035	0.01	-2.64
Q9NQ29	LUC7L_HUMAN	Putative RNA-binding protein Luc7-like 1 OS=Homo sapiens OX=9606 GN=LUC7L PE=1 SV=1	LUC7L	8	10.08	10.1	10	10.1	9.74	9.78	9.47	9.51	9.93	9.85	10.24	10.37	10.15	10.09	-0.14	-0.322624	0.0339714	9.95783	-1.74	0.1	0.16	-5.89
Q9NQG5	RPR1B_HUMAN	Regulation of nuclear pre-mRNA domain-containing protein 1B OS=Homo sapiens OX=9606 GN=RPRD1B PE=1 SV=1	RPRD1B	2	5.81	6.08	5.6	5.6	5.77	5.61	5.49	5.5	5.22	5.12	5.21	5.35	5.37	5.4	0.44	0.178969	0.70187	5.51109	3.62	0.0029	0.0085	-2.44
Q9NR30	DDX21_HUMAN	Nucleolar RNA helicase 2 OS=Homo sapiens OX=9606 GN=DDX21 PE=1 SV=5	DDX21	3	6.64	6.48	6.66	6.28	6.95	7.05	7.52	7.53	8.15	8.3	6.85	6.82	7.28	7.41	-0.58	-0.937867	-0.216297	7.13817	-3.43	0.0041	0.012	-2.8
Q9NRG9	AAAS_HUMAN	Aladin OS=Homo sapiens OX=9606 GN=AAAS PE=1 SV=1	AAAS	1	4.07	4.05	4.48	4.2	3.89	4.27	4.3	3.71	5.03	5.44	3.46	4.45	4.2	4.2	0.12	-0.338425	0.578698	4.26726	0.56	0.58	0.66	-7.18
Q9NRN7	ADPPT_HUMAN	L-aminoadipate-semialdehyde dehydrogenase-phosphopantetheinyl transferase OS=Homo sapiens OX=9606 GN=AASDHPPT PE=1 SV=2	AASDHPPT	1	2.6	2.91	2.51	2.35	3.06	2.91	2.77	2.93	3.02	3.45	3.36	3.78	3.13	3.47	-0.84	-1.24296	-0.444417	3.01633	-4.54	0.00048	0.0021	-0.63
Q9NTZ6	RBM12_HUMAN	RNA-binding protein 12 OS=Homo sapiens OX=9606 GN=RBM12 PE=1 SV=1	RBM12	7	9.07	9.08	9.01	9.14	9.83	9.89	9.88	9.81	9.93	9.84	8.64	8.59	8.5	8.44	0.53	0.396497	0.667845	9.2618	8.42	8.2e-07	1.4e-05	5.94
Q9NUD5	ZCHC3_HUMAN	Zinc finger CCHC domain-containing protein 3 OS=Homo sapiens OX=9606 GN=ZCCHC3 PE=1 SV=2	ZCCHC3	1	8.34	8.29	8.5	8.47	8.46	8.85	8.29	8.56	5.88	5.92	7.55	7.42	7.62	7.5	0.88	0.646996	1.10771	7.83355	8.18	1.2e-06	1.9e-05	5.59
Q9NUI1	DECR2_HUMAN	Peroxisomal 2,4-dienoyl-CoA reductase OS=Homo sapiens OX=9606 GN=DECR2 PE=1 SV=1	DECR2	1	4.51	4.57	4.71	4.69	4.51	4.71	4.57	4.91	6.45	6.74	4.07	4.12	4.72	4.54	0.25	-0.0828136	0.589464	4.8446	1.62	0.13	0.19	-6.07
Q9NVK5	FGOP2_HUMAN	FGFR1 oncogene partner 2 OS=Homo sapiens OX=9606 GN=FGFR1OP2 PE=1 SV=1	FGFR1OP2	1	7.83	8	8.08	7.29	7.59	7.49	8.11	7.99	7.74	8.21	8.25	8.14	8.97	8.97	-0.78	-1.28189	-0.277192	8.04719	-3.34	0.0051	0.014	-3.01
Q9NW64	RBM22_HUMAN	Pre-mRNA-splicing factor RBM22 OS=Homo sapiens OX=9606 GN=RBM22 PE=1 SV=1	RBM22	2	7.35	7.27	7.25	7.38	7.38	7.38	7.37	7.23	8.03	8.15	6.8	6.89	6.92	6.69	0.49	0.311224	0.66436	7.29318	5.93	3.9e-05	0.00028	1.96
Q9NW82	WDR70_HUMAN	WD repeat-containing protein 70 OS=Homo sapiens OX=9606 GN=WDR70 PE=1 SV=1	WDR70	1	3.45	2.73	2.97	3.37	3.75	3.25	2.93	3.32	3.06	3.14	3.21	3.53	2.91	3.4	-0.13	-0.60102	0.332638	3.21615	-0.62	0.55	0.63	-7.15
Q9NWB6	ARGL1_HUMAN	Arginine and glutamate-rich protein 1 OS=Homo sapiens OX=9606 GN=ARGLU1 PE=1 SV=1	ARGLU1	5	8.77	8.77	8.71	8.92	8.9	8.82	8.74	8.63	8.96	8.8	9.4	9.42	9.28	9.18	-0.53	-0.705633	-0.351318	8.95049	-6.41	1.7e-05	0.00015	2.78
Q9NWH9	SLTM_HUMAN	SAFB-like transcription modulator OS=Homo sapiens OX=9606 GN=SLTM PE=1 SV=2	SLTM	16	11.72	11.73	11.73	11.83	11.6	11.72	11.15	11.28	10.4	10.49	12.02	12.27	12.22	12.07	-0.39	-0.623709	-0.1618	11.5884	-3.65	0.0027	0.0081	-2.37
Q9NX02	NALP2_HUMAN	NACHT, LRR and PYD domains-containing protein 2 OS=Homo sapiens OX=9606 GN=NLRP2 PE=1 SV=1	NLRP2	1	3.3	3.03	3.69	2.87	3.18	2.67	3.02	3.13	4.91	4.93	3.3	2.83	3.21	3.35	0.05	-0.374256	0.47373	3.38644	0.25	0.8	0.85	-7.31
Q9NY28	GALT8_HUMAN	Probable polypeptide N-acetylgalactosaminyltransferase 8 OS=Homo sapiens OX=9606 GN=GALNT8 PE=2 SV=1	GALNT8	1	6.85	6.89	6.73	7.01	7.3	6.82	6.76	6.61	5.14	5.19	4.67	4.86	4.76	4.84	2.09	1.80443	2.37274	6.03064	15.78	3.1e-10	6.1e-08	13.96
Q9NYF8	BCLF1_HUMAN	Bcl-2-associated transcription factor 1 OS=Homo sapiens OX=9606 GN=BCLAF1 PE=1 SV=2	BCLAF1	16	11.02	10.99	10.92	11.05	10.72	10.61	10.44	10.34	10.54	10.36	11.43	11.39	11.15	11.08	-0.26	-0.468952	-0.0572819	10.8596	-2.74	0.016	0.035	-4.14
Q9NYV4	CDK12_HUMAN	Cyclin-dependent kinase 12 OS=Homo sapiens OX=9606 GN=CDK12 PE=1 SV=2	CDK12	1	2.6	2.22	2.95	2.56	2.56	3.09	2.94	2.5	3.44	3.32	3.41	3.55	3.44	3.47	-0.89	-1.28999	-0.481305	3.00389	-4.7	0.00035	0.0016	-0.31
Q9NZI8	IF2B1_HUMAN	Insulin-like growth factor 2 mRNA-binding protein 1 OS=Homo sapiens OX=9606 GN=IGF2BP1 PE=1 SV=2	IGF2BP1	9	9.76	9.73	9.95	9.95	9.7	9.83	10.28	10.35	7.62	7.63	9.45	9.47	9.58	9.72	0.29	0.0143412	0.572614	9.50227	2.26	0.041	0.075	-5.03
Q9P013	CWC15_HUMAN	Spliceosome-associated protein CWC15 homolog OS=Homo sapiens OX=9606 GN=CWC15 PE=1 SV=2	CWC15	1	5.53	5.52	5.41	5.45	5.71	5.5	5.7	5.36	6.63	6.53	6.76	6.8	6.6	6.53	-1.19	-1.41924	-0.968034	6.00291	-11.36	2.1e-08	8.9e-07	9.69
Q9P127	LUZP4_HUMAN	Leucine zipper protein 4 OS=Homo sapiens OX=9606 GN=LUZP4 PE=1 SV=1	LUZP4	1	3.95	3.59	3.38	3.98	4.06	3.59	3.64	3.13	2.39	2.5	4.27	4.02	3.88	3.67	-0.23	-0.68537	0.219193	3.57437	-1.11	0.29	0.37	-6.72
Q9P258	RCC2_HUMAN	Protein RCC2 OS=Homo sapiens OX=9606 GN=RCC2 PE=1 SV=2	RCC2	4	6.9	6.92	7	6.75	7.2	7.29	7.87	7.64	8.1	8.12	7.82	7.86	8	7.9	-1	-1.27252	-0.720877	7.52617	-7.76	2.1e-06	3e-05	4.96
Q9P287	BCCIP_HUMAN	BRCA2 and CDKN1A-interacting protein OS=Homo sapiens OX=9606 GN=BCCIP PE=1 SV=1	BCCIP	1	4.81	4.94	5.03	4.66	4.98	5.2	5.6	5.41	5.06	4.89	4.76	4.59	4.98	5	0.03	-0.295089	0.34644	4.99187	0.17	0.87	0.9	-7.33
Q9P2E9	RRBP1_HUMAN	Ribosome-binding protein 1 OS=Homo sapiens OX=9606 GN=RRBP1 PE=1 SV=5	RRBP1	1	3.67	3.8	3.99	3.38	3.61	4.08	5.52	5.55	3.4	4.18	4.78	4.38	5.17	4.94	-1.11	-1.94449	-0.273296	4.3179	-2.86	0.013	0.03	-3.94
Q9P2I0	CPSF2_HUMAN	Cleavage and polyadenylation specificity factor subunit 2 OS=Homo sapiens OX=9606 GN=CPSF2 PE=1 SV=2	CPSF2	4	6.95	6.94	6.89	6.83	7.03	6.86	6.7	6.62	6.36	6.31	7.03	7.19	7.36	7.13	-0.27	-0.494323	-0.0524312	6.87084	-2.66	0.019	0.041	-4.31
Q9P2K5	MYEF2_HUMAN	Myelin expression factor 2 OS=Homo sapiens OX=9606 GN=MYEF2 PE=1 SV=3	MYEF2	2	8.48	8.48	8.65	8.67	8.47	8.5	8.4	8.43	6.61	6.47	7.9	7.98	7.94	7.99	0.62	0.459339	0.774813	8.06929	8.4	8.4e-07	1.4e-05	5.91
Q9P2N5	RBM27_HUMAN	RNA-binding protein 27 OS=Homo sapiens OX=9606 GN=RBM27 PE=1 SV=2	RBM27	1	5.97	5.65	5.51	5.92	5.58	5.54	5.21	5.26	5.79	5.76	6.4	6.25	6.16	6.12	-0.47	-0.749397	-0.194976	5.79412	-3.66	0.0026	0.008	-2.36
Q9UBB9	TFP11_HUMAN	Tuftelin-interacting protein 11 OS=Homo sapiens OX=9606 GN=TFIP11 PE=1 SV=1	TFIP11	1	2.34	2.19	2.46	2.44	2.34	2.18	1.99	2.7	1.78	2.11	1.8	2.34	3.32	2	-0.01	-0.630546	0.615618	2.28384	-0.03	0.98	0.99	-7.35
Q9UBQ5	EIF3K_HUMAN	Eukaryotic translation initiation factor 3 subunit K OS=Homo sapiens OX=9606 GN=EIF3K PE=1 SV=1	EIF3K	1	3.22	2.63	3.26	3.81	2.96	3.4	3.74	3.85	3.01	3.06	1.95	2.5	1.94	2.24	1.07	0.518721	1.62604	2.97059	4.16	0.00099	0.0038	-1.37
Q9UBU8	MO4L1_HUMAN	Mortality factor 4-like protein 1 OS=Homo sapiens OX=9606 GN=MORF4L1 PE=1 SV=2	MORF4L1	1	5.02	4.94	5.02	5.35	5.11	4.52	4.54	4.32	3.66	3.64	4.3	4.44	3.82	4.02	0.94	0.549594	1.32728	4.47883	5.18	0.00014	0.00077	0.59
Q9UBU9	NXF1_HUMAN	Nuclear RNA export factor 1 OS=Homo sapiens OX=9606 GN=NXF1 PE=1 SV=1	NXF1	1	4.35	4.01	4.11	3.93	4.38	4.05	3.33	4.13	3.61	4.04	5.14	5.02	4.82	4.74	-0.83	-1.26818	-0.390903	4.26106	-4.06	0.0012	0.0044	-1.56
Q9UBV8	PEF1_HUMAN	Peflin OS=Homo sapiens OX=9606 GN=PEF1 PE=1 SV=1	PEF1	1	5.59	5.49	5.61	5.76	5.82	5.66	5.41	5.32	5.82	6.07	6.11	6.32	6.32	5.97	-0.57	-0.847356	-0.282765	5.80476	-4.3	0.00076	0.0031	-1.1
Q9UDY2	ZO2_HUMAN	Tight junction protein ZO-2 OS=Homo sapiens OX=9606 GN=TJP2 PE=1 SV=2	TJP2	13	8.68	8.93	8.8	8.61	8.75	8.52	8.15	8.28	8.81	8.88	8.59	8.4	8.52	8.54	0.24	-0.00484898	0.494238	8.60584	2.11	0.054	0.094	-5.3
Q9UHD8	SEPT9_HUMAN	Septin-9 OS=Homo sapiens OX=9606 GN=SEPTIN9 PE=1 SV=2	SEPTIN9	1	3.76	3.6	3.92	3.97	3.58	3.78	4.29	3.99	2.65	2.32	3.02	4	3.88	3.9	0.11	-0.364476	0.592095	3.6188	0.51	0.62	0.69	-7.21
Q9UHR5	S30BP_HUMAN	SAP30-binding protein OS=Homo sapiens OX=9606 GN=SAP30BP PE=1 SV=1	SAP30BP	1	3.81	3.5	2.86	3.64	3.09	3.47	2.95	3.29	3.37	3.02	3.69	2.83	3.1	3.1	0.27	-0.232003	0.775139	3.26541	1.16	0.27	0.35	-6.67
Q9UHX1	PUF60_HUMAN	Poly(U)-binding-splicing factor PUF60 OS=Homo sapiens OX=9606 GN=PUF60 PE=1 SV=1	PUF60	12	10.35	10.32	10.22	10.37	10.37	10.31	10.24	10.16	11.2	11.09	10.36	10.25	9.96	9.99	0.17	-0.0158474	0.363588	10.3706	1.97	0.069	0.12	-5.53
Q9UI30	TR112_HUMAN	Multifunctional methyltransferase subunit TRM112-like protein OS=Homo sapiens OX=9606 GN=TRMT112 PE=1 SV=1	TRMT112	1	4.85	4.64	5.02	5.12	4.84	4.26	4.62	4.66	4.2	4.14	4.05	4.5	4.42	4.85	0.46	0.0767707	0.833676	4.58494	2.58	0.022	0.046	-4.44
Q9UID3	VPS51_HUMAN	Vacuolar protein sorting-associated protein 51 homolog OS=Homo sapiens OX=9606 GN=VPS51 PE=1 SV=2	VPS51	1	4.32	4.42	4.26	4.26	4.14	4.37	3.98	3.71	4.15	4.18	4.29	4.84	4.7	4.85	-0.35	-0.697724	-0.00885792	4.31871	-2.2	0.045	0.082	-5.13
Q9UJ83	HACL1_HUMAN	2-hydroxyacyl-CoA lyase 1 OS=Homo sapiens OX=9606 GN=HACL1 PE=1 SV=2	HACL1	2	4.62	4.61	5.06	4.68	4.5	5.03	4.95	4.93	6.73	6.9	4.07	4.49	4.34	4.48	0.39	0.0676126	0.721963	4.95812	2.59	0.022	0.045	-4.43
Q9UJV9	DDX41_HUMAN	Probable ATP-dependent RNA helicase DDX41 OS=Homo sapiens OX=9606 GN=DDX41 PE=1 SV=2	DDX41	1	6.4	6.2	6.48	6.42	6.5	6.38	6.23	6.1	7.03	7.04	5.99	6.23	6.09	6.02	0.29	0.0656637	0.518729	6.36492	2.77	0.015	0.034	-4.09
Q9UJW3	DNM3L_HUMAN	DNA (cytosine-5)-methyltransferase 3-like OS=Homo sapiens OX=9606 GN=DNMT3L PE=1 SV=3	DNMT3L	2	4.54	4.36	4.77	4.5	4.73	4.7	4.93	4.71	7.33	7.47	4.38	4.27	4.21	4.42	0.22	-0.0289843	0.467377	4.95172	1.9	0.079	0.13	-5.64
Q9UJZ1	STML2_HUMAN	Stomatin-like protein 2, mitochondrial OS=Homo sapiens OX=9606 GN=STOML2 PE=1 SV=1	STOML2	1	3.25	2.99	2.79	3.14	3.18	2.78	3.7	3.97	4.95	5.32	3.02	2.45	2.88	2.63	0.3	-0.221992	0.81639	3.36026	1.23	0.24	0.32	-6.58
Q9UK58	CCNL1_HUMAN	Cyclin-L1 OS=Homo sapiens OX=9606 GN=CCNL1 PE=1 SV=1	CCNL1	1	5.72	5.73	5.38	5.66	5.48	5.35	5.22	5.23	5.51	5.33	5.52	5.56	5.85	5.61	-0.01	-0.264628	0.237592	5.51102	-0.12	0.91	0.93	-7.34
Q9UK59	DBR1_HUMAN	Lariat debranching enzyme OS=Homo sapiens OX=9606 GN=DBR1 PE=1 SV=2	DBR1	1	3.42	3.53	3.54	3.16	3.98	3.33	3.72	3.51	3.85	4.14	4.1	4.02	3.73	3.3	-0.37	-0.80313	0.0533241	3.66713	-1.88	0.081	0.13	-5.67
Q9UK61	TASOR_HUMAN	Protein TASOR OS=Homo sapiens OX=9606 GN=TASOR PE=1 SV=3	TASOR	2	6.23	5.86	6	6.03	6.07	5.98	5.34	5.46	4.56	4.21	5.13	5.6	5.01	5.1	0.82	0.426033	1.21136	5.46917	4.48	0.00054	0.0023	-0.75
Q9UKA9	PTBP2_HUMAN	Polypyrimidine tract-binding protein 2 OS=Homo sapiens OX=9606 GN=PTBP2 PE=1 SV=1	PTBP2	1	5.01	4.99	4.89	4.81	5.13	5.14	4.96	5.04	3.96	3.39	5.07	4.49	4.82	5.23	0.02	-0.326065	0.37263	4.78244	0.14	0.89	0.92	-7.34
Q9UKF6	CPSF3_HUMAN	Cleavage and polyadenylation specificity factor subunit 3 OS=Homo sapiens OX=9606 GN=CPSF3 PE=1 SV=1	CPSF3	1	6.48	6.26	6.54	6.48	6.4	6.4	6.49	6.21	6.93	6.86	6.54	6.49	6.24	6.32	0.04	-0.176579	0.259233	6.47376	0.41	0.69	0.75	-7.26
Q9UKJ3	GPTC8_HUMAN	G patch domain-containing protein 8 OS=Homo sapiens OX=9606 GN=GPATCH8 PE=1 SV=2	GPATCH8	1	4.45	4.2	4.04	3.95	4.19	4	3.77	3.85	3.73	3.66	3.63	4.12	3.91	4.23	0.19	-0.166719	0.544183	3.98185	1.14	0.27	0.36	-6.69
Q9UKM9	RALY_HUMAN	RNA-binding protein Raly OS=Homo sapiens OX=9606 GN=RALY PE=1 SV=1	RALY	5	9.25	9.31	9.46	9.47	9.24	9.39	9.28	9.37	8.65	8.61	8.59	8.63	8.53	8.61	0.78	0.634568	0.932058	9.02701	11.31	2.3e-08	9e-07	9.63
Q9UKV3	ACINU_HUMAN	Apoptotic chromatin condensation inducer in the nucleus OS=Homo sapiens OX=9606 GN=ACIN1 PE=1 SV=2	ACIN1	17	10.4	10.4	10.43	10.56	10.47	10.48	10.24	10.16	10.49	10.36	10.55	10.45	10.4	10.36	0.01	-0.169278	0.182535	10.4102	0.08	0.94	0.95	-7.34
Q9ULV4	COR1C_HUMAN	Coronin-1C OS=Homo sapiens OX=9606 GN=CORO1C PE=1 SV=1	CORO1C	1	4.21	4.39	4.14	4.59	4.76	4.42	4.45	4.08	4.25	4.39	4.55	4.24	4.37	5.06	-0.22	-0.628209	0.191662	4.42174	-1.14	0.27	0.36	-6.68
Q9ULX6	AKP8L_HUMAN	A-kinase anchor protein 8-like OS=Homo sapiens OX=9606 GN=AKAP8L PE=1 SV=4	AKAP8L	2	5.22	5.21	5.04	5.28	5.24	5.2	4.89	5.22	5.86	5.56	5.14	5.2	5.05	5.36	0	-0.255902	0.256561	5.24614	0	1	1	-7.35
Q9UMS4	PRP19_HUMAN	Pre-mRNA-processing factor 19 OS=Homo sapiens OX=9606 GN=PRPF19 PE=1 SV=1	PRPF19	5	9.13	8.99	8.91	8.94	9.07	8.95	8.89	8.69	9.33	9.31	9.18	9.19	8.88	9	-0.07	-0.270944	0.131508	9.03398	-0.74	0.47	0.55	-7.06
Q9UNZ2	NSF1C_HUMAN	NSFL1 cofactor p47 OS=Homo sapiens OX=9606 GN=NSFL1C PE=1 SV=2	NSFL1C	1	3.94	3.85	3.13	3.45	4.17	3.37	3.71	3.63	2.95	3.48	4.82	4.89	4.73	4.34	-1.1	-1.58027	-0.620237	3.89022	-4.92	0.00023	0.0012	0.1
Q9UPN6	SCAF8_HUMAN	SR-related and CTD-associated factor 8 OS=Homo sapiens OX=9606 GN=SCAF8 PE=1 SV=1	SCAF8	2	6.37	6.33	6.25	6.45	6.47	6.32	6.27	6.46	6.71	6.65	6.99	7.03	6.67	6.64	-0.48	-0.711786	-0.252489	6.543	-4.51	0.00051	0.0022	-0.69
Q9UQ35	SRRM2_HUMAN	Serine/arginine repetitive matrix protein 2 OS=Homo sapiens OX=9606 GN=SRRM2 PE=1 SV=2	SRRM2	19	10.51	10.48	10.39	10.5	10.36	10.3	10.28	10.13	10.67	10.65	11.1	11.06	10.85	10.74	-0.47	-0.641681	-0.293216	10.5749	-5.76	5.2e-05	0.00035	1.65
Q9UQE7	SMC3_HUMAN	Structural maintenance of chromosomes protein 3 OS=Homo sapiens OX=9606 GN=SMC3 PE=1 SV=2	SMC3	2	5.23	5.16	5.42	5.44	5.58	4.74	5.68	5.8	4.27	4.61	5.44	5.47	5.32	5.68	-0.16	-0.585334	0.255959	5.2749	-0.84	0.41	0.49	-6.98
Q9Y224	RTRAF_HUMAN	RNA transcription, translation and transport factor protein OS=Homo sapiens OX=9606 GN=RTRAF PE=1 SV=1	RTRAF	3	8.18	7.99	7.99	8.06	8.22	8.14	8.56	8.48	7.81	7.92	8.03	8.15	8.11	8.11	-0.05	-0.251302	0.160021	8.12565	-0.48	0.64	0.71	-7.23
Q9Y237	PIN4_HUMAN	Peptidyl-prolyl cis-trans isomerase NIMA-interacting 4 OS=Homo sapiens OX=9606 GN=PIN4 PE=1 SV=1	PIN4	1	5.21	5.21	5.51	5.31	5.33	5.41	5.59	5.42	5.23	5.38	5.28	5.23	5.28	4.99	0.12	-0.121297	0.359014	5.31428	1.06	0.31	0.39	-6.77
Q9Y262	EIF3L_HUMAN	Eukaryotic translation initiation factor 3 subunit L OS=Homo sapiens OX=9606 GN=EIF3L PE=1 SV=1	EIF3L	1	5.35	5.34	5.27	5.35	5.3	5.43	6.51	6.54	5.5	6.02	5.98	5.55	6.05	6.24	-0.63	-1.1976	-0.0549854	5.74607	-2.36	0.034	0.065	-4.86
Q9Y265	RUVB1_HUMAN	RuvB-like 1 OS=Homo sapiens OX=9606 GN=RUVBL1 PE=1 SV=1	RUVBL1	3	7.53	7.48	7.42	7.26	7.65	7.73	8.97	8.81	7.86	8.19	7.25	7.09	7.57	7.86	-0.02	-0.610358	0.567616	7.76187	-0.08	0.94	0.95	-7.35
Q9Y266	NUDC_HUMAN	Nuclear migration protein nudC OS=Homo sapiens OX=9606 GN=NUDC PE=1 SV=1	NUDC	1	3.7	3.91	3.83	4.01	4.12	3.62	4.07	4.13	3.56	3.36	3.78	4.02	3.98	4.19	-0.13	-0.455262	0.198361	3.87683	-0.84	0.41	0.49	-6.98
Q9Y2Q3	GSTK1_HUMAN	Glutathione S-transferase kappa 1 OS=Homo sapiens OX=9606 GN=GSTK1 PE=1 SV=3	GSTK1	2	6.11	5.79	6	5.97	6.77	7.01	7.28	7.22	7.92	8.19	5.44	5.6	5.58	5.63	0.4	0.142872	0.663893	6.46509	3.33	0.0051	0.014	-3.02
Q9Y2W1	TR150_HUMAN	Thyroid hormone receptor-associated protein 3 OS=Homo sapiens OX=9606 GN=THRAP3 PE=1 SV=2	THRAP3	15	10.49	10.45	10.45	10.41	10.15	10.14	9.98	9.85	10.36	10.23	11.19	11.21	10.91	10.79	-0.58	-0.781593	-0.36925	10.4719	-5.99	3.5e-05	0.00027	2.06
Q9Y2W2	WBP11_HUMAN	WW domain-binding protein 11 OS=Homo sapiens OX=9606 GN=WBP11 PE=1 SV=1	WBP11	3	7.42	7.3	7.36	7.3	7.31	7.13	7.42	7.28	7.72	7.71	6.88	6.77	6.83	6.8	0.53	0.356104	0.698962	7.23183	6.61	1.3e-05	0.00012	3.12
Q9Y2X3	NOP58_HUMAN	Nucleolar protein 58 OS=Homo sapiens OX=9606 GN=NOP58 PE=1 SV=1	NOP58	1	4.57	4.41	4.37	4.28	5	5.23	5.9	5.78	5.97	6.03	4.68	4.88	4.94	5.59	-0.62	-1.07599	-0.154344	5.11577	-2.87	0.013	0.029	-3.91
Q9Y383	LC7L2_HUMAN	Putative RNA-binding protein Luc7-like 2 OS=Homo sapiens OX=9606 GN=LUC7L2 PE=1 SV=2	LUC7L2	8	10.21	10.15	10.17	10.3	10.13	10.09	9.83	9.84	10.48	10.45	10.29	10.39	10.19	10.1	-0.04	-0.219214	0.144125	10.1857	-0.44	0.66	0.73	-7.24
Q9Y388	RBMX2_HUMAN	RNA-binding motif protein, X-linked 2 OS=Homo sapiens OX=9606 GN=RBMX2 PE=1 SV=2	RBMX2	1	4.22	4.17	4.07	3.89	3.93	3.73	3.82	3.63	3.61	3.56	4	4.14	4.69	3.4	0.03	-0.430212	0.488316	3.91879	0.14	0.89	0.92	-7.34
Q9Y3B4	SF3B6_HUMAN	Splicing factor 3B subunit 6 OS=Homo sapiens OX=9606 GN=SF3B6 PE=1 SV=1	SF3B6	4	9.21	9.11	8.99	9.08	8.78	8.77	8.66	8.52	9.04	8.94	8.92	9	8.75	8.73	0.25	0.0650015	0.433319	8.89312	2.91	0.012	0.027	-3.83
Q9Y3C6	PPIL1_HUMAN	Peptidyl-prolyl cis-trans isomerase-like 1 OS=Homo sapiens OX=9606 GN=PPIL1 PE=1 SV=1	PPIL1	1	7.01	6.82	7.25	6.95	6.85	6.88	7.03	6.82	6.96	6.81	6.09	6.46	6.17	6.21	0.77	0.535294	1.0129	6.73509	6.96	7.1e-06	7.6e-05	3.7
Q9Y3I0	RTCB_HUMAN	tRNA-splicing ligase RtcB homolog OS=Homo sapiens OX=9606 GN=RTCB PE=1 SV=1	RTCB	2	7.19	7.04	7.27	7.03	7.34	7.43	8.08	7.78	7.32	7.55	7.58	7.28	7.31	7.52	-0.29	-0.605817	0.0200671	7.40844	-2.01	0.064	0.11	-5.46
Q9Y3L3	3BP1_HUMAN	SH3 domain-binding protein 1 OS=Homo sapiens OX=9606 GN=SH3BP1 PE=1 SV=3	SH3BP1	1	4.42	4.53	4.31	4.41	4.62	4.6	4.24	4.51	3.44	3.74	5.42	5.54	5.27	5.48	-1.01	-1.27542	-0.739788	4.60777	-8.08	1.3e-06	2e-05	5.44
Q9Y3U8	RL36_HUMAN	60S ribosomal protein L36 OS=Homo sapiens OX=9606 GN=RPL36 PE=1 SV=3	RPL36	1	6.79	7.04	6.73	7.28	6.95	6.71	6.73	7.06	6.28	6.3	6.64	6.77	6.73	7.1	0.15	-0.149847	0.442387	6.79246	1.06	0.31	0.39	-6.77
Q9Y3Y2	CHTOP_HUMAN	Chromatin target of PRMT1 protein OS=Homo sapiens OX=9606 GN=CHTOP PE=1 SV=2	CHTOP	3	8.85	8.63	8.57	8.65	8.31	8.49	7.96	8.16	7.93	7.85	8.45	8.78	8.66	8.65	0.04	-0.197139	0.281429	8.4233	0.38	0.71	0.77	-7.27
Q9Y446	PKP3_HUMAN	Plakophilin-3 OS=Homo sapiens OX=9606 GN=PKP3 PE=1 SV=1	PKP3	1	1.42	1.16	2.1	1.33	0.84	2.09	1.9	1.12	2.06	2	2.33	3.09	2.29	2.06	-0.94	-1.63746	-0.243815	1.84231	-2.9	0.012	0.028	-3.85
Q9Y487	VPP2_HUMAN	V-type proton ATPase 116 kDa subunit a isoform 2 OS=Homo sapiens OX=9606 GN=ATP6V0A2 PE=1 SV=2	ATP6V0A2	1	5.24	5.24	5.21	5.06	5.54	5.53	7.36	7.13	8.06	7.94	6.24	5.82	6.51	7	-1.2	-2.02062	-0.386531	6.27617	-3.17	0.0071	0.018	-3.34
Q9Y4L1	HYOU1_HUMAN	Hypoxia up-regulated protein 1 OS=Homo sapiens OX=9606 GN=HYOU1 PE=1 SV=1	HYOU1	1	2.69	2.3	3.31	3.14	3.06	2.87	3.3	3.43	3.11	3.39	3.09	2.28	3.1	3.19	-0.06	-0.607461	0.496471	3.01678	-0.22	0.83	0.87	-7.32
Q9Y4Y9	LSM5_HUMAN	U6 snRNA-associated Sm-like protein LSm5 OS=Homo sapiens OX=9606 GN=LSM5 PE=1 SV=3	LSM5	1	6.72	6.61	6.59	6.43	6.73	6.68	7.1	6.73	7.8	7.83	6.78	6.53	6.46	6.3	0.07	-0.192689	0.32887	6.80639	0.56	0.58	0.66	-7.18
Q9Y4Z0	LSM4_HUMAN	U6 snRNA-associated Sm-like protein LSm4 OS=Homo sapiens OX=9606 GN=LSM4 PE=1 SV=1	LSM4	1	3.42	2.92	3.13	3.34	3.4	2.98	3.43	3.37	3.75	3.98	3.02	3.6	3.77	3.32	-0.23	-0.635668	0.185428	3.38824	-1.18	0.26	0.35	-6.64
Q9Y5B9	SP16H_HUMAN	FACT complex subunit SPT16 OS=Homo sapiens OX=9606 GN=SUPT16H PE=1 SV=1	SUPT16H	6	8	7.98	7.82	7.84	8.14	8.16	8.63	8.42	7.52	7.67	8.16	8.14	8.12	8.3	-0.27	-0.500846	-0.0425332	8.06377	-2.55	0.023	0.048	-4.51
Q9Y5J9	TIM8B_HUMAN	Mitochondrial import inner membrane translocase subunit Tim8 B OS=Homo sapiens OX=9606 GN=TIMM8B PE=1 SV=1	TIMM8B	1	5.56	5.6	5.63	5.27	5.43	5.79	7.2	6.9	7.89	7.97	6.11	6.06	6.38	6.59	-0.77	-1.44057	-0.102369	6.31213	-2.48	0.027	0.053	-4.64
Q9Y5S9	RBM8A_HUMAN	RNA-binding protein 8A OS=Homo sapiens OX=9606 GN=RBM8A PE=1 SV=1	RBM8A	3	6.8	6.74	6.83	6.84	6.84	6.87	6.79	6.56	6.71	6.77	6.46	6.82	6.6	6.69	0.16	-0.0496397	0.373943	6.73796	1.64	0.12	0.19	-6.03
Q9Y617	SERC_HUMAN	Phosphoserine aminotransferase OS=Homo sapiens OX=9606 GN=PSAT1 PE=1 SV=2	PSAT1	1	6.04	5.79	5.85	5.73	6.22	6.18	6.75	6.79	6.05	6.11	5.79	5.62	5.57	5.84	0.15	-0.162421	0.461519	6.02305	1.03	0.32	0.41	-6.8
Q9Y6A4	CFA20_HUMAN	Cilia- and flagella-associated protein 20 OS=Homo sapiens OX=9606 GN=CFAP20 PE=1 SV=1	CFAP20	4	8.28	8.3	8.22	8.3	8.03	8.09	8.02	7.93	8.13	8.1	8.4	8.36	8.06	8.01	0.07	-0.126023	0.267567	8.15935	0.77	0.45	0.54	-7.04
Q9Y6M1	IF2B2_HUMAN	Insulin-like growth factor 2 mRNA-binding protein 2 OS=Homo sapiens OX=9606 GN=IGF2BP2 PE=1 SV=2	IGF2BP2	1	4.44	3.99	4.55	4.66	4.34	4.14	4.55	4.41	3.66	3.84	4.5	3.8	4.44	5.1	-0.05	-0.546398	0.441072	4.31603	-0.23	0.82	0.86	-7.32
Q9Y6V7	DDX49_HUMAN	Probable ATP-dependent RNA helicase DDX49 OS=Homo sapiens OX=9606 GN=DDX49 PE=1 SV=1	DDX49	1	4.22	4.15	4.18	4	4.19	4	4.26	4.15	4.91	4.94	3.9	3.67	3.75	3.47	0.44	0.172148	0.707707	4.12767	3.53	0.0034	0.01	-2.62

## Sheet: WT Primed vs WT Naive
Accessions	Gene	Description	GeneSymbol	Unique_peptides	WT_Primed_PCGF3_Rep_1	WT_Primed_PCGF3_Rep_2	WT_Primed_PCGF3_Rep_3	WT_Primed_PCGF3_Rep_4	WT_48Hrs_5iLA_Rep_1	WT_48Hrs_5iLA_Rep_2	WT_48Hrs_5iLA_Rep_3	WT_48Hrs_5iLA_Rep_4	WT_Naive_Rep_1	WT_Naive_Rep_2	DKO_Primed_PCGF3_Rep_1	DKO_Primed_PCGF3_Rep_2	DKO_Primed_PCGF3_Rep_3	DKO_Primed_PCGF3_Rep_4	log2FC	CI.L	CI.R	AvgIntensity	t	P.Value	adj.P.Val	B
Q9NRG9	AAAS_HUMAN	Aladin OS=Homo sapiens OX=9606 GN=AAAS PE=1 SV=1	AAAS	1	4.07	4.05	4.48	4.2	3.89	4.27	4.3	3.71	5.03	5.44	3.46	4.45	4.2	4.2	-1.04	-1.6018	-0.478555	4.26726	-3.98	0.0014	0.0039	-1.91
Q9NRN7	ADPPT_HUMAN	L-aminoadipate-semialdehyde dehydrogenase-phosphopantetheinyl transferase OS=Homo sapiens OX=9606 GN=AASDHPPT PE=1 SV=2	AASDHPPT	1	2.6	2.91	2.51	2.35	3.06	2.91	2.77	2.93	3.02	3.45	3.36	3.78	3.13	3.47	-0.64	-1.12971	-0.15169	3.01633	-2.81	0.014	0.029	-4.2
P09110	THIK_HUMAN	3-ketoacyl-CoA thiolase, peroxisomal OS=Homo sapiens OX=9606 GN=ACAA1 PE=1 SV=2	ACAA1	3	7.36	7.21	7.01	7.16	7.36	7.05	6.77	6.49	7.73	7.97	6.67	6.8	6.69	6.7	-0.66	-1.06301	-0.264553	7.07098	-3.57	0.0031	0.0078	-2.72
Q9BWD1	THIC_HUMAN	Acetyl-CoA acetyltransferase, cytosolic OS=Homo sapiens OX=9606 GN=ACAT2 PE=1 SV=2	ACAT2	1	5.03	4.83	4.57	4.39	5.36	5.09	6.07	5.85	5.04	5.29	5.01	5.38	5.06	5.36	-0.46	-1.00217	0.0837719	5.16506	-1.82	0.091	0.14	-5.96
Q9UKV3	ACINU_HUMAN	Apoptotic chromatin condensation inducer in the nucleus OS=Homo sapiens OX=9606 GN=ACIN1 PE=1 SV=2	ACIN1	17	10.4	10.4	10.43	10.56	10.47	10.48	10.24	10.16	10.49	10.36	10.55	10.45	10.4	10.36	0.02	-0.190925	0.239957	10.4102	0.24	0.81	0.85	-7.51
P53396	ACLY_HUMAN	ATP-citrate synthase OS=Homo sapiens OX=9606 GN=ACLY PE=1 SV=3	ACLY	1	4.92	4.62	4.74	4.65	5.58	5.52	6.26	6.27	4.43	4.82	5.14	5.04	4.85	5.2	0.11	-0.364144	0.584646	5.14657	0.5	0.63	0.71	-7.41
Q99798	ACON_HUMAN	Aconitate hydratase, mitochondrial OS=Homo sapiens OX=9606 GN=ACO2 PE=1 SV=2	ACO2	1	5.45	5.89	5.05	4.75	5.43	5.49	5.91	5.98	6.74	6.55	5.44	5.23	5.29	5.98	-1.36	-1.97962	-0.746687	5.65628	-4.75	0.00032	0.0011	-0.41
O14734	ACOT8_HUMAN	Acyl-coenzyme A thioesterase 8 OS=Homo sapiens OX=9606 GN=ACOT8 PE=1 SV=1	ACOT8	2	5.61	5.4	5.76	5.56	5.45	5.88	5.72	5.8	8.48	8.85	4.58	5.19	5.01	5.18	-3.08	-3.47891	-2.68089	5.89026	-16.58	1.6e-10	1.1e-08	14.58
Q15067	ACOX1_HUMAN	Peroxisomal acyl-coenzyme A oxidase 1 OS=Homo sapiens OX=9606 GN=ACOX1 PE=1 SV=3	ACOX1	5	6.85	6.79	7.1	6.98	7.32	7.34	7.46	7.47	8.76	8.88	6.58	6.64	6.56	6.63	-1.89	-2.11441	-1.66349	7.23954	-17.99	5.5e-11	5.4e-09	15.68
P24666	PPAC_HUMAN	Low molecular weight phosphotyrosine protein phosphatase OS=Homo sapiens OX=9606 GN=ACP1 PE=1 SV=3	ACP1	2	5.46	5.45	5.8	5.31	5.64	5.72	5.75	5.61	5.44	5.37	5.61	5.88	5.53	5.24	0.1	-0.258981	0.462477	5.55773	0.61	0.55	0.65	-7.35
P12814	ACTN1_HUMAN	Alpha-actinin-1 OS=Homo sapiens OX=9606 GN=ACTN1 PE=1 SV=2	ACTN1	2	4.92	5.01	5.3	4.98	5.13	5.16	6.69	6.32	3.99	4.8	4.79	4.82	5.1	5.34	0.66	-0.179164	1.50012	5.16754	1.69	0.11	0.17	-6.15
O43707	ACTN4_HUMAN	Alpha-actinin-4 OS=Homo sapiens OX=9606 GN=ACTN4 PE=1 SV=2	ACTN4	1	4.56	4.76	4.44	3.78	4.53	4.77	6.56	6.29	4.52	5.65	5.67	5.48	5.84	6.34	-0.7	-1.83785	0.439579	5.22621	-1.32	0.21	0.28	-6.66
P55265	DSRAD_HUMAN	Double-stranded RNA-specific adenosine deaminase OS=Homo sapiens OX=9606 GN=ADAR PE=1 SV=4	ADAR	2	6.75	6.91	7.02	6.91	6.97	7.01	7.18	7.22	6.17	6.26	6.75	6.87	6.92	6.85	0.68	0.442613	0.92158	6.84428	6.12	2.8e-05	0.00015	2.11
O00116	ADAS_HUMAN	Alkyldihydroxyacetonephosphate synthase, peroxisomal OS=Homo sapiens OX=9606 GN=AGPS PE=1 SV=1	AGPS	1	4.78	4.53	4.31	4.12	4.51	4.88	4.36	4.54	4.46	4.63	3.9	4.2	4.04	4.21	-0.1	-0.526114	0.318922	4.39138	-0.53	0.61	0.69	-7.4
O43865	SAHH2_HUMAN	S-adenosylhomocysteine hydrolase-like protein 1 OS=Homo sapiens OX=9606 GN=AHCYL1 PE=1 SV=2	AHCYL1	1	5.16	5.87	5.38	5	5.2	4.69	4.42	4.4	3.93	3.5	4.1	4.69	4.16	4.55	1.63	1.04069	2.22811	4.6466	5.91	4e-05	0.00021	1.75
Q09666	AHNK_HUMAN	Neuroblast differentiation-associated protein AHNAK OS=Homo sapiens OX=9606 GN=AHNAK PE=1 SV=2	AHNAK	2	6.23	6.89	6.42	5.96	6.25	5.77	7.97	7.75	5.84	6.69	7.22	6.53	7.45	7.95	0.11	-1.08995	1.31131	6.78015	0.2	0.85	0.88	-7.52
Q02040	AK17A_HUMAN	A-kinase anchor protein 17A OS=Homo sapiens OX=9606 GN=AKAP17A PE=1 SV=2	AKAP17A	1	5.13	4.94	5.14	5.46	4.93	5.21	5.08	4.66	6	5.85	5.78	5.82	5.39	5.67	-0.76	-1.14793	-0.368908	5.36141	-4.18	0.00095	0.0028	-1.51
Q9ULX6	AKP8L_HUMAN	A-kinase anchor protein 8-like OS=Homo sapiens OX=9606 GN=AKAP8L PE=1 SV=4	AKAP8L	2	5.22	5.21	5.04	5.28	5.24	5.2	4.89	5.22	5.86	5.56	5.14	5.2	5.05	5.36	-0.52	-0.835824	-0.208187	5.24614	-3.57	0.0031	0.0078	-2.71
P02768	ALBU_HUMAN	Serum albumin OS=Homo sapiens OX=9606 GN=ALB PE=1 SV=2	ALB	4	10.07	9.89	9.2	9.37	10.31	9.62	9.91	9.48	10.59	10.28	10.35	10.2	11.62	11.08	-0.8	-1.58304	-0.0261081	10.1417	-2.23	0.044	0.077	-5.28
P30038	AL4A1_HUMAN	Delta-1-pyrroline-5-carboxylate dehydrogenase, mitochondrial OS=Homo sapiens OX=9606 GN=ALDH4A1 PE=1 SV=3	ALDH4A1	1	1.37	2.51	2.62	1.54	1.34	1.42	2.37	2.05	1.75	0.62	2.67	3.16	2.29	2.54	0.82	-0.139605	1.78538	2.01782	1.84	0.088	0.14	-5.93
P04075	ALDOA_HUMAN	Fructose-bisphosphate aldolase A OS=Homo sapiens OX=9606 GN=ALDOA PE=1 SV=2	ALDOA	1	5.05	5.3	5.1	4.92	5.78	5.59	7.04	6.85	5.02	5.7	5.69	5.17	5.95	6.16	-0.27	-1.09875	0.554067	5.66589	-0.71	0.49	0.59	-7.28
Q86V81	THOC4_HUMAN	THO complex subunit 4 OS=Homo sapiens OX=9606 GN=ALYREF PE=1 SV=3	ALYREF	5	8.44	8.36	8.45	8.43	8.41	8.47	8.5	8.4	8.57	8.54	8.32	8.33	8.25	8.29	-0.13	-0.294795	0.0267124	8.412	-1.79	0.095	0.15	-6
Q4UJ75	A20A4_HUMAN	Ankyrin repeat domain-containing protein 20A4 OS=Homo sapiens OX=9606 GN=ANKRD20A4 PE=4 SV=1	ANKRD20A4	1	6.8	6.47	6.22	6.08	6.01	6.35	5.44	5.73	6.53	6.14	8.16	8.57	8.26	8.61	0.05	-0.474339	0.581644	6.81149	0.22	0.83	0.87	-7.52
P04083	ANXA1_HUMAN	Annexin A1 OS=Homo sapiens OX=9606 GN=ANXA1 PE=1 SV=2	ANXA1	2	7.29	7.95	7.37	6.85	6.49	6.09	6.96	6.88	5.93	6.19	6.64	7.15	6.23	6.47	1.3	0.63654	1.96891	6.74888	4.21	0.00096	0.0028	-1.5
P50995	ANX11_HUMAN	Annexin A11 OS=Homo sapiens OX=9606 GN=ANXA11 PE=1 SV=1	ANXA11	1	4.63	4.6	4.5	4.58	4.71	4.89	4.83	4.52	4.83	4.76	4.52	4.72	4.87	4.89	-0.22	-0.533961	0.0981725	4.7023	-1.48	0.16	0.23	-6.45
P07355	ANXA2_HUMAN	Annexin A2 OS=Homo sapiens OX=9606 GN=ANXA2 PE=1 SV=2	ANXA2	3	7.71	7.72	7.65	7.51	7.64	7.71	8.85	8.75	7.55	7.89	8.18	8.18	8.51	8.74	-0.08	-0.733993	0.5809	8.04303	-0.25	0.81	0.85	-7.51
P08758	ANXA5_HUMAN	Annexin A5 OS=Homo sapiens OX=9606 GN=ANXA5 PE=1 SV=2	ANXA5	1	3.91	3.33	3.62	3.4	4.19	4.28	4.84	5.08	3.46	3.45	3.74	3.96	3.53	4.14	0.11	-0.453867	0.678645	3.92377	0.43	0.68	0.75	-7.45
P08133	ANXA6_HUMAN	Annexin A6 OS=Homo sapiens OX=9606 GN=ANXA6 PE=1 SV=3	ANXA6	1	5.01	4.8	4.62	4.84	5.09	4.65	5.46	5.31	4.5	3.98	4.55	4.55	4.89	4.93	0.57	0.0940279	1.05494	4.79774	2.57	0.023	0.043	-4.66
P20073	ANXA7_HUMAN	Annexin A7 OS=Homo sapiens OX=9606 GN=ANXA7 PE=1 SV=3	ANXA7	2	5.26	5.35	5.44	5.32	5.5	5.5	5.57	5.29	5.67	5.71	4.88	5.35	5.23	4.64	-0.35	-0.720595	0.0252089	5.33565	-2	0.065	0.11	-5.66
P27695	APEX1_HUMAN	DNA-(apurinic or apyrimidinic site) lyase OS=Homo sapiens OX=9606 GN=APEX1 PE=1 SV=2	APEX1	5	8.55	8.53	8.44	8.39	8.24	8.45	8.31	8.35	8.29	8.33	9.01	9.03	8.93	8.9	0.17	-0.0166981	0.352034	8.55375	1.95	0.071	0.12	-5.74
Q9BZZ5	API5_HUMAN	Apoptosis inhibitor 5 OS=Homo sapiens OX=9606 GN=API5 PE=1 SV=3	API5	5	7.9	7.96	7.96	7.94	8.06	8	8.29	8.28	8.16	8.09	7.84	7.84	7.65	7.75	-0.18	-0.403374	0.0365907	7.98157	-1.79	0.095	0.15	-6
P02656	APOC3_HUMAN	Apolipoprotein C-III OS=Homo sapiens OX=9606 GN=APOC3 PE=1 SV=1	APOC3	1	5.05	5.06	4.51	4.24	4.41	4.92	4.7	4.81	5.12	5.13	4.9	5.11	6.22	5.23	-0.41	-1.09631	0.271968	4.95815	-1.29	0.22	0.29	-6.7
P18085	ARF4_HUMAN	ADP-ribosylation factor 4 OS=Homo sapiens OX=9606 GN=ARF4 PE=1 SV=3	ARF4	2	8.59	8.61	8.88	8.81	9.09	8.7	8.75	8.78	8.16	8.21	8.48	8.7	8.57	8.51	0.54	0.276274	0.794002	8.63095	4.44	0.00058	0.0018	-1
P05089	ARGI1_HUMAN	Arginase-1 OS=Homo sapiens OX=9606 GN=ARG1 PE=1 SV=2	ARG1	2	6.64	6.51	6.99	6.48	6.88	6.55	6.51	6.51	6.55	6.37	7.41	7.57	7.61	7.47	0.19	-0.133109	0.518781	6.8612	1.27	0.22	0.3	-6.73
Q9NWB6	ARGL1_HUMAN	Arginine and glutamate-rich protein 1 OS=Homo sapiens OX=9606 GN=ARGLU1 PE=1 SV=1	ARGLU1	5	8.77	8.77	8.71	8.92	8.9	8.82	8.74	8.63	8.96	8.8	9.4	9.42	9.28	9.18	-0.08	-0.300411	0.133534	8.95049	-0.83	0.42	0.52	-7.19
O14497	ARI1A_HUMAN	AT-rich interactive domain-containing protein 1A OS=Homo sapiens OX=9606 GN=ARID1A PE=1 SV=3	ARID1A	3	6.58	6.44	6.55	6.51	6.26	6.12	6.39	6.14	5.86	5.9	6.53	6.69	6.76	6.77	0.64	0.395423	0.879342	6.3937	5.66	6.2e-05	0.00029	1.29
P40616	ARL1_HUMAN	ADP-ribosylation factor-like protein 1 OS=Homo sapiens OX=9606 GN=ARL1 PE=1 SV=1	ARL1	1	4.76	4.76	4.68	4.84	4.49	4.45	5.31	4.88	3.95	4.36	3.41	3.05	3.57	3.13	0.61	0.101572	1.10939	4.26045	2.58	0.022	0.042	-4.64
Q66PJ3	AR6P4_HUMAN	ADP-ribosylation factor-like protein 6-interacting protein 4 OS=Homo sapiens OX=9606 GN=ARL6IP4 PE=1 SV=2	ARL6IP4	1	4.63	4.78	5.64	5.46	5.7	5.7	4.74	5.85	4.48	3.38	5.52	5.84	6.29	6.87	1.2	0.270853	2.12357	5.34749	2.78	0.015	0.031	-4.27
O15144	ARPC2_HUMAN	Actin-related protein 2/3 complex subunit 2 OS=Homo sapiens OX=9606 GN=ARPC2 PE=1 SV=1	ARPC2	1	3.6	3.74	3.68	3.79	3.92	3.84	3.85	3.81	3.48	3.58	4.14	4.35	4.5	4.47	0.17	-0.154288	0.490177	3.91055	1.12	0.28	0.37	-6.9
P08243	ASNS_HUMAN	Asparagine synthetase [glutamine-hydrolyzing] OS=Homo sapiens OX=9606 GN=ASNS PE=1 SV=4	ASNS	1	4.65	4.86	4.73	4.75	4.6	4.82	5.31	5.33	5.38	5.3	4.75	3.7	4.27	4.56	-0.59	-1.1568	-0.0272921	4.78543	-2.25	0.041	0.073	-5.24
P00966	ASSY_HUMAN	Argininosuccinate synthase OS=Homo sapiens OX=9606 GN=ASS1 PE=1 SV=2	ASS1	2	8.09	8.22	7.95	7.9	7.24	7.4	7.43	7.43	6.31	6.33	7.71	7.88	8.03	7.95	1.72	1.46351	1.97052	7.5615	14.54	9.1e-10	4.3e-08	12.84
Q5T9A4	ATD3B_HUMAN	ATPase family AAA domain-containing protein 3B OS=Homo sapiens OX=9606 GN=ATAD3B PE=1 SV=1	ATAD3B	1	4.22	3.9	4.49	4.31	3.82	3.98	4.13	3.9	5.19	5.98	3.02	3.12	3.27	3.27	-1.36	-1.82527	-0.888634	4.04313	-6.22	2.4e-05	0.00013	2.3
P25705	ATPA_HUMAN	ATP synthase subunit alpha, mitochondrial OS=Homo sapiens OX=9606 GN=ATP5F1A PE=1 SV=1	ATP5F1A	6	8.61	8.59	8.52	8.5	8.73	8.69	9.78	9.6	9.5	9.68	8.94	8.93	9.17	9.38	-1.03	-1.59524	-0.471905	9.04481	-3.96	0.0015	0.0042	-1.98
P06576	ATPB_HUMAN	ATP synthase subunit beta, mitochondrial OS=Homo sapiens OX=9606 GN=ATP5F1B PE=1 SV=3	ATP5F1B	10	8.95	8.92	8.89	8.69	9.1	9.17	10.9	10.68	10.48	10.65	9.3	9.2	9.71	9.99	-1.7	-2.62964	-0.77754	9.61534	-3.96	0.0015	0.0042	-1.98
P48047	ATPO_HUMAN	ATP synthase subunit O, mitochondrial OS=Homo sapiens OX=9606 GN=ATP5PO PE=1 SV=1	ATP5PO	1	4.13	4.22	3.47	4	3.93	4.27	4.75	4.57	4.3	4.42	4.1	4.54	4.47	4.84	-0.4	-0.960334	0.163175	4.28749	-1.52	0.15	0.21	-6.4
Q9Y487	VPP2_HUMAN	V-type proton ATPase 116 kDa subunit a isoform 2 OS=Homo sapiens OX=9606 GN=ATP6V0A2 PE=1 SV=2	ATP6V0A2	1	5.24	5.24	5.21	5.06	5.54	5.53	7.36	7.13	8.06	7.94	6.24	5.82	6.51	7	-2.82	-3.8162	-1.81485	6.27617	-6.06	3.6e-05	0.00019	1.9
Q8WXX7	AUTS2_HUMAN	Autism susceptibility gene 2 protein OS=Homo sapiens OX=9606 GN=AUTS2 PE=1 SV=1	AUTS2	1	5.06	5.31	4.54	5	4.69	4.45	4.28	4.38	1.3	0.91	3.72	3.65	3.65	2.54	3.87	3.20655	4.53302	3.8205	12.53	6.2e-09	1.8e-07	10.86
P25311	ZA2G_HUMAN	Zinc-alpha-2-glycoprotein OS=Homo sapiens OX=9606 GN=AZGP1 PE=1 SV=2	AZGP1	2	5.68	6.01	5.9	5.79	5.99	5.57	5.44	5.57	5	5.11	5.23	5.5	5.37	5.77	0.79	0.415611	1.16957	5.5664	4.51	0.0005	0.0016	-0.86
Q00973	B4GN1_HUMAN	Beta-1,4 N-acetylgalactosaminyltransferase 1 OS=Homo sapiens OX=9606 GN=B4GALNT1 PE=1 SV=2	B4GALNT1	1	5.67	5.82	5.57	5.84	5.68	6.05	5.19	5.47	4.46	4.06	4.8	5.26	4.63	5.21	1.46	0.96582	1.96066	5.26432	6.32	2e-05	0.00012	2.46
O95429	BAG4_HUMAN	BAG family molecular chaperone regulator 4 OS=Homo sapiens OX=9606 GN=BAG4 PE=1 SV=1	BAG4	1	5.07	4.95	5.04	5.12	4.84	4.9	4.23	4.36	3.64	3.64	4.4	4.12	4.07	4.23	1.4	0.99626	1.80823	4.47183	7.42	3.5e-06	2.6e-05	4.28
O75531	BAF_HUMAN	Barrier-to-autointegration factor OS=Homo sapiens OX=9606 GN=BANF1 PE=1 SV=1	BANF1	1	5.23	5.19	5.63	4.85	5.09	5.09	5.6	5.66	5.34	5.36	4.89	4.5	4.95	4.72	-0.12	-0.601769	0.353628	5.1502	-0.56	0.59	0.67	-7.38
O75934	SPF27_HUMAN	Pre-mRNA-splicing factor SPF27 OS=Homo sapiens OX=9606 GN=BCAS2 PE=1 SV=1	BCAS2	2	6.48	6.33	6.41	6.4	6.36	6.23	6.43	6.35	7.14	6.98	6.63	6.76	6.37	6.44	-0.65	-0.915992	-0.389595	6.52194	-5.33	0.00011	0.00046	0.69
Q9P287	BCCIP_HUMAN	BRCA2 and CDKN1A-interacting protein OS=Homo sapiens OX=9606 GN=BCCIP PE=1 SV=1	BCCIP	1	4.81	4.94	5.03	4.66	4.98	5.2	5.6	5.41	5.06	4.89	4.76	4.59	4.98	5	-0.12	-0.511449	0.27426	4.99187	-0.65	0.53	0.62	-7.32
Q9NYF8	BCLF1_HUMAN	Bcl-2-associated transcription factor 1 OS=Homo sapiens OX=9606 GN=BCLAF1 PE=1 SV=2	BCLAF1	16	11.02	10.99	10.92	11.05	10.72	10.61	10.44	10.34	10.54	10.36	11.43	11.39	11.15	11.08	0.55	0.296068	0.80026	10.8596	4.67	0.00037	0.0013	-0.56
Q13867	BLMH_HUMAN	Bleomycin hydrolase OS=Homo sapiens OX=9606 GN=BLMH PE=1 SV=1	BLMH	1	6.76	6.97	7.05	6.87	7.31	6.81	6.57	6.55	6.91	6.69	6.93	7.02	7.38	7.15	0.12	-0.300355	0.532932	6.92637	0.6	0.56	0.65	-7.35
Q9H3K6	BOLA2_HUMAN	BolA-like protein 2 OS=Homo sapiens OX=9606 GN=BOLA2 PE=1 SV=1	BOLA2	1	3.95	3.65	3.53	3.91	4.52	4.06	4.01	4.07	3.95	3.76	3.84	3.58	4.32	4.02	-0.09	-0.568645	0.380681	3.94042	-0.43	0.68	0.75	-7.45
O43684	BUB3_HUMAN	Mitotic checkpoint protein BUB3 OS=Homo sapiens OX=9606 GN=BUB3 PE=1 SV=1	BUB3	4	8.02	8.15	7.78	7.99	7.98	7.91	7.74	7.62	8.2	8.15	7.81	7.86	7.69	7.69	-0.19	-0.452958	0.0718436	7.8982	-1.56	0.14	0.21	-6.34
Q9BRD0	BUD13_HUMAN	BUD13 homolog OS=Homo sapiens OX=9606 GN=BUD13 PE=1 SV=1	BUD13	1	4.17	4.22	3.7	3.69	4.08	3.44	3.52	3.28	2.93	3.25	4.89	4.53	4.73	4.77	0.86	0.348455	1.36642	3.94239	3.62	0.0029	0.0072	-2.62
P41223	BUD31_HUMAN	Protein BUD31 homolog OS=Homo sapiens OX=9606 GN=BUD31 PE=1 SV=2	BUD31	1	5.23	5.42	5.53	5.62	5.71	5.99	6.31	6.07	7.75	7.78	5.86	6.06	6.11	5.87	-2.31	-2.65676	-1.96949	6.09263	-14.45	9.8e-10	4.3e-08	12.76
Q13895	BYST_HUMAN	Bystin OS=Homo sapiens OX=9606 GN=BYSL PE=1 SV=3	BYSL	1	2.71	2.59	1.93	1.64	2.58	2.27	2.08	2.36	1.95	2.53	3.61	3.93	3.46	2.97	-0.03	-0.750359	0.698379	2.615	-0.08	0.94	0.96	-7.54
Q5JPI3	CC038_HUMAN	Uncharacterized protein C3orf38 OS=Homo sapiens OX=9606 GN=C3orf38 PE=1 SV=1	C3orf38	1	6.52	6.23	7.06	6.29	6.52	6.49	7.04	6.8	6.56	6.55	6.09	6.01	6.3	6.32	-0.03	-0.490864	0.423199	6.48356	-0.16	0.88	0.9	-7.53
Q9BRJ6	CG050_HUMAN	Uncharacterized protein C7orf50 OS=Homo sapiens OX=9606 GN=C7orf50 PE=1 SV=1	C7orf50	1	1.06	2.22	1.58	1.59	2.04	2.29	2.94	2.87	3.03	2.61	2.33	2.02	2.19	2.4	-1.21	-1.9207	-0.492156	2.22491	-3.63	0.0028	0.0071	-2.61
Q8WUQ7	CATIN_HUMAN	Cactin OS=Homo sapiens OX=9606 GN=CACTIN PE=1 SV=3	CACTIN	2	6.51	6.3	6.44	6.56	6.33	6.66	6.36	6.27	6.61	6.65	7.33	7.14	7.01	6.94	-0.18	-0.47555	0.118239	6.6508	-1.29	0.22	0.29	-6.7
P27708	PYR1_HUMAN	CAD protein OS=Homo sapiens OX=9606 GN=CAD PE=1 SV=3	CAD	1	5.65	5.68	5.51	5.46	5.62	5.72	6.21	6.17	5.78	6.09	4.27	4.76	4.24	4.44	-0.36	-0.777658	0.0625182	5.40033	-1.83	0.089	0.14	-5.94
P0DP25	CALM3_HUMAN	Calmodulin-3 OS=Homo sapiens OX=9606 GN=CALM3 PE=1 SV=1	CALM3	2	5.02	4.73	4.77	4.98	4.92	5.14	5.7	5.6	4.14	4.28	4.41	4.96	4.43	4.62	0.66	0.18805	1.13612	4.83401	3	0.0097	0.021	-3.84
P27797	CALR_HUMAN	Calreticulin OS=Homo sapiens OX=9606 GN=CALR PE=1 SV=1	CALR	2	5.67	5.95	5.73	5.63	5.94	5.82	7.3	7.06	6.29	6.79	6.24	5.8	6.64	6.59	-0.79	-1.59672	0.014189	6.24715	-2.12	0.054	0.092	-5.47
P31944	CASPE_HUMAN	Caspase-14 OS=Homo sapiens OX=9606 GN=CASP14 PE=1 SV=2	CASP14	2	7.02	6.97	7.01	6.89	7.04	6.6	6.21	6.57	5.86	5.77	6.75	6.98	7.08	7.09	1.16	0.788342	1.53906	6.7036	6.66	1.2e-05	7.2e-05	3.04
P55212	CASP6_HUMAN	Caspase-6 OS=Homo sapiens OX=9606 GN=CASP6 PE=1 SV=2	CASP6	1	4.13	3.77	4.03	4.24	4.5	4.32	4.32	4.25	4.82	5.01	3.97	3.85	4.3	4.34	-0.88	-1.26633	-0.485768	4.27336	-4.82	0.00028	0.00098	-0.27
P04040	CATA_HUMAN	Catalase OS=Homo sapiens OX=9606 GN=CAT PE=1 SV=3	CAT	6	9.26	9.26	9.11	9.11	8.85	8.91	8.59	8.63	9.23	9.36	8.43	8.63	8.57	8.49	-0.11	-0.334554	0.120577	8.88843	-1.01	0.33	0.42	-7.02
P83916	CBX1_HUMAN	Chromobox protein homolog 1 OS=Homo sapiens OX=9606 GN=CBX1 PE=1 SV=1	CBX1	2	5.68	5.86	5.62	5.89	6.03	6.53	7.35	7.61	6.12	6.53	7.45	7.21	7.63	8.18	-0.56	-1.34264	0.223747	6.69177	-1.54	0.15	0.21	-6.37
Q8IX12	CCAR1_HUMAN	Cell division cycle and apoptosis regulator protein 1 OS=Homo sapiens OX=9606 GN=CCAR1 PE=1 SV=2	CCAR1	18	11.4	11.37	11.15	11.32	11.34	11.21	11.06	11.01	11.85	11.73	11.58	11.62	11.25	11.25	-0.48	-0.748031	-0.215735	11.3658	-3.89	0.0017	0.0045	-2.09
Q8N163	CCAR2_HUMAN	Cell cycle and apoptosis regulator protein 2 OS=Homo sapiens OX=9606 GN=CCAR2 PE=1 SV=2	CCAR2	3	6.58	6.5	6.56	6.5	6.3	6.54	6.71	6.71	6.84	6.63	6.51	6.77	6.69	6.62	-0.2	-0.476836	0.0767413	6.60364	-1.55	0.14	0.21	-6.36
Q9UK58	CCNL1_HUMAN	Cyclin-L1 OS=Homo sapiens OX=9606 GN=CCNL1 PE=1 SV=1	CCNL1	1	5.72	5.73	5.38	5.66	5.48	5.35	5.22	5.23	5.51	5.33	5.52	5.56	5.85	5.61	0.2	-0.105303	0.509788	5.51102	1.41	0.18	0.25	-6.55
Q96S94	CCNL2_HUMAN	Cyclin-L2 OS=Homo sapiens OX=9606 GN=CCNL2 PE=1 SV=1	CCNL2	1	5.38	5.46	5.22	5.42	5.38	4.76	5.21	5.01	5.57	5.46	5.72	5.82	5.85	5.84	-0.14	-0.473777	0.195029	5.43448	-0.89	0.39	0.48	-7.13
P49368	TCPG_HUMAN	T-complex protein 1 subunit gamma OS=Homo sapiens OX=9606 GN=CCT3 PE=1 SV=4	CCT3	1	6.29	6.39	6.33	6.29	6.61	6.24	7.9	7.8	6.44	6.64	6.23	6.08	6.3	6.66	-0.21	-1.00775	0.586028	6.58476	-0.57	0.58	0.67	-7.37
P48643	TCPE_HUMAN	T-complex protein 1 subunit epsilon OS=Homo sapiens OX=9606 GN=CCT5 PE=1 SV=1	CCT5	2	4.31	4.18	4.12	4.35	4.9	4.75	6.34	6.02	4.33	4.94	4.85	4.63	5.04	4.48	-0.39	-1.19266	0.406057	4.80323	-1.06	0.31	0.4	-6.97
Q99832	TCPH_HUMAN	T-complex protein 1 subunit eta OS=Homo sapiens OX=9606 GN=CCT7 PE=1 SV=2	CCT7	1	6.88	7.19	6.75	6.85	7.41	7.31	8.93	8.82	6.76	7.31	7.73	7.4	7.76	8.08	-0.12	-0.986017	0.754186	7.51281	-0.29	0.78	0.83	-7.5
O95400	CD2B2_HUMAN	CD2 antigen cytoplasmic tail-binding protein 2 OS=Homo sapiens OX=9606 GN=CD2BP2 PE=1 SV=1	CD2BP2	1	3.14	2.71	3.07	3.27	3.04	3.11	2.61	3.02	2.83	2.66	2.58	2.87	3.44	2.45	0.3	-0.283839	0.886985	2.91407	1.11	0.29	0.37	-6.92
P30260	CDC27_HUMAN	Cell division cycle protein 27 homolog OS=Homo sapiens OX=9606 GN=CDC27 PE=1 SV=2	CDC27	1	3.06	2.94	2.58	2.64	2.61	3.15	1.85	2.63	2.36	1.55	2.49	2.45	2.91	3.03	0.85	0.116767	1.58175	2.58798	2.49	0.026	0.049	-4.81
P60953	CDC42_HUMAN	Cell division control protein 42 homolog OS=Homo sapiens OX=9606 GN=CDC42 PE=1 SV=2	CDC42	1	4.18	4.03	4.28	3.84	4.3	3.93	4.37	3.92	3.5	3.66	3.15	3.87	3.61	4.06	0.5	-0.010064	1.0181	3.90791	2.11	0.054	0.092	-5.49
Q99459	CDC5L_HUMAN	Cell division cycle 5-like protein OS=Homo sapiens OX=9606 GN=CDC5L PE=1 SV=2	CDC5L	8	8.81	8.86	8.59	8.51	8.62	8.63	8.61	8.56	9.38	9.31	8.8	8.88	8.65	8.7	-0.65	-0.8716	-0.426023	8.77815	-6.25	2.2e-05	0.00013	2.35
Q6P1J9	CDC73_HUMAN	Parafibromin OS=Homo sapiens OX=9606 GN=CDC73 PE=1 SV=1	CDC73	1	4.09	3.93	4.12	3.91	3.77	3.83	4.07	3.89	4.1	3.69	3.15	2.83	3.86	3.24	0.12	-0.389897	0.635388	3.74909	0.51	0.62	0.7	-7.4
Q9NYV4	CDK12_HUMAN	Cyclin-dependent kinase 12 OS=Homo sapiens OX=9606 GN=CDK12 PE=1 SV=2	CDK12	1	2.6	2.22	2.95	2.56	2.56	3.09	2.94	2.5	3.44	3.32	3.41	3.55	3.44	3.47	-0.8	-1.29113	-0.300694	3.00389	-3.45	0.004	0.0096	-2.95
Q15517	CDSN_HUMAN	Corneodesmosin OS=Homo sapiens OX=9606 GN=CDSN PE=1 SV=3	CDSN	2	6.75	6.77	7.2	6.83	7.02	6.97	6.75	6.83	7.48	7.17	8.11	7.99	8.08	7.9	-0.43	-0.73978	-0.129038	7.27448	-3.05	0.0087	0.019	-3.73
Q03701	CEBPZ_HUMAN	CCAAT/enhancer-binding protein zeta OS=Homo sapiens OX=9606 GN=CEBPZ PE=1 SV=3	CEBPZ	1	5.69	5.45	5.54	5.36	6	5.71	6.79	6.76	6.39	6.42	5.03	4.67	5.46	5.57	-0.9	-1.53576	-0.262838	5.77515	-3.04	0.009	0.02	-3.77
Q92879	CELF1_HUMAN	CUGBP Elav-like family member 1 OS=Homo sapiens OX=9606 GN=CELF1 PE=1 SV=2	CELF1	3	7.87	7.66	7.73	7.81	7.88	7.65	7.6	7.54	7.76	7.84	7.11	7.25	6.99	6.95	-0.04	-0.289905	0.219053	7.54656	-0.3	0.77	0.82	-7.49
Q9Y6A4	CFA20_HUMAN	Cilia- and flagella-associated protein 20 OS=Homo sapiens OX=9606 GN=CFAP20 PE=1 SV=1	CFAP20	4	8.28	8.3	8.22	8.3	8.03	8.09	8.02	7.93	8.13	8.1	8.4	8.36	8.06	8.01	0.16	-0.0831385	0.398909	8.15935	1.41	0.18	0.25	-6.55
Q96N23	CFA54_HUMAN	Cilia- and flagella-associated protein 54 OS=Homo sapiens OX=9606 GN=CFAP54 PE=2 SV=3	CFAP54	1	2.42	2.51	2	2.59	3.11	1.7	1.68	1.36	1.44	1.6	2.63	2.22	2.98	2.19	0.86	-0.017799	1.74085	2.1725	2.1	0.054	0.093	-5.49
P23528	COF1_HUMAN	Cofilin-1 OS=Homo sapiens OX=9606 GN=CFL1 PE=1 SV=3	CFL1	1	4.57	4.29	4.41	3.95	4.55	4.6	5.3	5.07	4.58	4.69	3.63	3.48	3.44	3.63	-0.33	-0.801528	0.146662	4.29929	-1.48	0.16	0.23	-6.45
Q14839	CHD4_HUMAN	Chromodomain-helicase-DNA-binding protein 4 OS=Homo sapiens OX=9606 GN=CHD4 PE=1 SV=2	CHD4	1	4.64	4.2	4.58	4.24	4.82	4.87	5.43	5.56	4.24	4.6	4.99	4.25	5.26	5.52	0	-0.668014	0.660586	4.80111	-0.01	0.99	0.99	-7.54
Q8IWX8	CHERP_HUMAN	Calcium homeostasis endoplasmic reticulum protein OS=Homo sapiens OX=9606 GN=CHERP PE=1 SV=3	CHERP	11	11.01	10.93	10.73	10.87	10.7	10.6	10.51	10.38	11.04	10.92	11.11	11.03	10.73	10.65	-0.09	-0.374308	0.186144	10.8012	-0.72	0.48	0.58	-7.27
Q9Y3Y2	CHTOP_HUMAN	Chromatin target of PRMT1 protein OS=Homo sapiens OX=9606 GN=CHTOP PE=1 SV=2	CHTOP	3	8.85	8.63	8.57	8.65	8.31	8.49	7.96	8.16	7.93	7.85	8.45	8.78	8.66	8.65	0.79	0.495651	1.08177	8.4233	5.78	5e-05	0.00025	1.51
Q14011	CIRBP_HUMAN	Cold-inducible RNA-binding protein OS=Homo sapiens OX=9606 GN=CIRBP PE=1 SV=1	CIRBP	3	8.61	8.41	8.68	8.81	8.64	8.7	8.32	8.47	8.02	7.9	8.16	8.01	7.97	8.04	0.67	0.400659	0.937096	8.34004	5.36	0.00011	0.00044	0.74
P12277	KCRB_HUMAN	Creatine kinase B-type OS=Homo sapiens OX=9606 GN=CKB PE=1 SV=1	CKB	1	4.21	4.14	4.05	3.92	4.8	4.75	5.47	5.57	2.91	3.06	2.91	3.5	3.16	3.65	1.1	0.537388	1.65591	4.00632	4.21	0.0009	0.0027	-1.45
P49759	CLK1_HUMAN	Dual specificity protein kinase CLK1 OS=Homo sapiens OX=9606 GN=CLK1 PE=1 SV=2	CLK1	2	7.32	7.25	7.33	7.29	7.15	7.03	6.73	6.72	8.05	7.87	7.4	7.56	7.55	7.34	-0.66	-0.937679	-0.382705	7.3274	-5.11	0.00017	0.00064	0.28
P49760	CLK2_HUMAN	Dual specificity protein kinase CLK2 OS=Homo sapiens OX=9606 GN=CLK2 PE=1 SV=1	CLK2	3	6.96	6.85	7.01	7.03	7.01	7.04	6.45	6.62	6.84	6.79	6.94	7	7.04	6.83	0.15	-0.178798	0.475208	6.8875	0.97	0.35	0.44	-7.05
P49761	CLK3_HUMAN	Dual specificity protein kinase CLK3 OS=Homo sapiens OX=9606 GN=CLK3 PE=1 SV=3	CLK3	3	7.52	7.35	7.42	7.52	7.31	7.14	6.95	6.8	6.77	7	6.72	6.79	6.57	6.67	0.57	0.274824	0.860808	7.03788	4.16	0.00098	0.0028	-1.55
Q92989	CLP1_HUMAN	Polyribonucleotide 5'-hydroxyl-kinase Clp1 OS=Homo sapiens OX=9606 GN=CLP1 PE=1 SV=1	CLP1	1	6.53	6.47	6.47	6.35	6.08	6.05	6.17	6.16	6.68	6.64	6.51	6.63	6.24	6.3	-0.21	-0.466717	0.0522385	6.37554	-1.72	0.11	0.17	-6.12
P09496	CLCA_HUMAN	Clathrin light chain A OS=Homo sapiens OX=9606 GN=CLTA PE=1 SV=1	CLTA	1	4.97	5.09	5.54	5.43	4.96	5.23	5.97	5.84	4.07	4.15	4.85	4.93	5.02	5.38	1.15	0.577305	1.71281	5.10079	4.33	0.00071	0.0022	-1.22
Q00610	CLH1_HUMAN	Clathrin heavy chain 1 OS=Homo sapiens OX=9606 GN=CLTC PE=1 SV=5	CLTC	9	8.23	8.04	8.48	8.33	8.32	8.44	9.3	9.14	7.19	7.68	7.82	7.83	8.15	8.14	0.84	0.297894	1.38181	8.22114	3.34	0.0052	0.012	-3.2
Q99439	CNN2_HUMAN	Calponin-2 OS=Homo sapiens OX=9606 GN=CNN2 PE=1 SV=4	CNN2	1	6.1	5.93	5.91	5.49	5.34	5.6	6.17	5.9	4.28	4.35	5.65	5.11	5.51	5.68	1.54	1.04385	2.02854	5.50009	6.7	1.1e-05	6.8e-05	3.11
Q15417	CNN3_HUMAN	Calponin-3 OS=Homo sapiens OX=9606 GN=CNN3 PE=1 SV=1	CNN3	1	5.4	5.25	5.34	5.29	5.12	5.26	5.33	5.42	3.72	3.89	3.72	3.45	3.24	4.03	1.51	1.10709	1.91699	4.60399	8.02	1.5e-06	1.3e-05	5.2
P02452	CO1A1_HUMAN	Collagen alpha-1(I) chain OS=Homo sapiens OX=9606 GN=COL1A1 PE=1 SV=5	COL1A1	4	7.33	7.34	7.37	7.52	7.42	7.36	6.81	6.85	6.71	6.12	10.29	11.69	11.32	10.19	0.97	0.203444	1.74476	8.1668	2.72	0.017	0.034	-4.38
P12111	CO6A3_HUMAN	Collagen alpha-3(VI) chain OS=Homo sapiens OX=9606 GN=COL6A3 PE=1 SV=5	COL6A3	1	4.55	4.16	4.25	4.51	3.51	3.91	4.22	3.76	3.68	3.65	4.37	3.98	3.65	4.4	0.71	0.19914	1.21584	4.0429	2.99	0.0099	0.021	-3.86
Q9ULV4	COR1C_HUMAN	Coronin-1C OS=Homo sapiens OX=9606 GN=CORO1C PE=1 SV=1	CORO1C	1	4.21	4.39	4.14	4.59	4.76	4.42	4.45	4.08	4.25	4.39	4.55	4.24	4.37	5.06	0.02	-0.485817	0.518316	4.42174	0.07	0.95	0.96	-7.54
Q10570	CPSF1_HUMAN	Cleavage and polyadenylation specificity factor subunit 1 OS=Homo sapiens OX=9606 GN=CPSF1 PE=1 SV=2	CPSF1	7	7.39	7.26	7.3	7.11	7.16	7.1	7.16	7.01	7.56	7.49	7.11	7.12	7.25	7.12	-0.26	-0.477561	-0.0444584	7.22478	-2.59	0.022	0.042	-4.62
Q9P2I0	CPSF2_HUMAN	Cleavage and polyadenylation specificity factor subunit 2 OS=Homo sapiens OX=9606 GN=CPSF2 PE=1 SV=2	CPSF2	4	6.95	6.94	6.89	6.83	7.03	6.86	6.7	6.62	6.36	6.31	7.03	7.19	7.36	7.13	0.57	0.296118	0.837323	6.87084	4.5	0.00052	0.0017	-0.89
Q9UKF6	CPSF3_HUMAN	Cleavage and polyadenylation specificity factor subunit 3 OS=Homo sapiens OX=9606 GN=CPSF3 PE=1 SV=1	CPSF3	1	6.48	6.26	6.54	6.48	6.4	6.4	6.49	6.21	6.93	6.86	6.54	6.49	6.24	6.32	-0.45	-0.721668	-0.18791	6.47376	-3.66	0.0026	0.0068	-2.54
O95639	CPSF4_HUMAN	Cleavage and polyadenylation specificity factor subunit 4 OS=Homo sapiens OX=9606 GN=CPSF4 PE=1 SV=1	CPSF4	2	7.15	7.16	6.92	6.99	6.72	6.82	6.56	6.73	7	7.03	6.76	6.69	6.45	6.63	0.04	-0.208946	0.294455	6.82777	0.36	0.72	0.78	-7.47
Q16630	CPSF6_HUMAN	Cleavage and polyadenylation specificity factor subunit 6 OS=Homo sapiens OX=9606 GN=CPSF6 PE=1 SV=2	CPSF6	10	11.01	10.89	10.95	11	10.9	10.92	10.68	10.65	10.72	10.71	11.2	11.29	11.12	11.02	0.24	0.041497	0.446656	10.9333	2.59	0.022	0.042	-4.63
Q8N684	CPSF7_HUMAN	Cleavage and polyadenylation specificity factor subunit 7 OS=Homo sapiens OX=9606 GN=CPSF7 PE=1 SV=1	CPSF7	10	10.82	10.73	10.69	10.76	10.41	10.37	10.08	10.07	10.21	10.15	10.33	10.47	10.27	10.17	0.57	0.343016	0.803979	10.3947	5.34	0.00011	0.00045	0.72
P29762	RABP1_HUMAN	Cellular retinoic acid-binding protein 1 OS=Homo sapiens OX=9606 GN=CRABP1 PE=1 SV=2	CRABP1	3	7.94	7.76	8.02	8.04	8.58	8.73	9.02	8.93	5.41	4.87	7.73	7.85	7.79	8.14	2.8	2.44608	3.16139	7.77306	16.83	1.3e-10	1e-08	14.79
P29373	RABP2_HUMAN	Cellular retinoic acid-binding protein 2 OS=Homo sapiens OX=9606 GN=CRABP2 PE=1 SV=2	CRABP2	1	4.86	4.86	5	4.48	5.28	5.5	5.71	6	2.52	3.39	4.52	4.93	4.79	4.71	1.84	1.31611	2.37167	4.7537	7.5	3.1e-06	2.4e-05	4.41
P46108	CRK_HUMAN	Adapter molecule crk OS=Homo sapiens OX=9606 GN=CRK PE=1 SV=2	CRK	1	3.74	3.22	3.83	3.65	3.76	3.8	3.28	3.93	3.89	3.71	2.88	3.67	3.37	3.45	-0.19	-0.727445	0.353275	3.58436	-0.74	0.47	0.57	-7.25
P46109	CRKL_HUMAN	Crk-like protein OS=Homo sapiens OX=9606 GN=CRKL PE=1 SV=1	CRKL	1	2.45	2.27	2.1	2.41	2.45	2.29	2.86	1.98	2.48	2.31	3.15	2.91	2.19	2.75	-0.09	-0.709746	0.534031	2.47108	-0.3	0.77	0.82	-7.49
Q9BZJ0	CRNL1_HUMAN	Crooked neck-like protein 1 OS=Homo sapiens OX=9606 GN=CRNKL1 PE=1 SV=4	CRNKL1	1	7.36	7.18	7.08	6.98	7.16	7.21	7.45	7.47	8.03	7.94	6.8	6.77	6.44	6.75	-0.84	-1.14054	-0.535327	7.18586	-5.95	3.8e-05	0.0002	1.81
O75390	CISY_HUMAN	Citrate synthase, mitochondrial OS=Homo sapiens OX=9606 GN=CS PE=1 SV=2	CS	2	6.71	7.61	6.7	6.36	7.12	7.1	8.18	8.06	8.39	8.27	6.92	6.82	7.14	7.33	-1.48	-2.23081	-0.731202	7.33659	-4.26	0.00088	0.0026	-1.42
P55060	XPO2_HUMAN	Exportin-2 OS=Homo sapiens OX=9606 GN=CSE1L PE=1 SV=3	CSE1L	1	4.17	4.41	4.42	4.38	4.69	4.64	4.91	5.1	4.29	4.79	3.99	3.83	4.1	3.83	-0.2	-0.586365	0.19006	4.39572	-1.1	0.29	0.38	-6.93
P19784	CSK22_HUMAN	Casein kinase II subunit alpha' OS=Homo sapiens OX=9606 GN=CSNK2A2 PE=1 SV=1	CSNK2A2	2	6.49	6.4	5.98	6.11	6.39	6.26	5.8	6.04	6.27	6.25	6.1	6.21	5.85	6.31	-0.01	-0.413163	0.386084	6.17498	-0.07	0.94	0.96	-7.54
P67870	CSK2B_HUMAN	Casein kinase II subunit beta OS=Homo sapiens OX=9606 GN=CSNK2B PE=1 SV=1	CSNK2B	1	5.94	5.82	5.49	5.92	5.93	5.74	5.46	5.34	6.22	6.45	4.34	4.37	4.13	4.32	-0.54	-0.924384	-0.160423	5.39085	-3.05	0.0088	0.019	-3.74
P01037	CYTN_HUMAN	Cystatin-SN OS=Homo sapiens OX=9606 GN=CST1 PE=1 SV=3	CST1	1	4.31	4.52	4.33	4.32	4.54	4.28	4.36	4.15	2.88	3.1	4.45	4.28	4.52	4.63	1.38	1.04182	1.72422	4.1909	8.7	5.6e-07	7.2e-06	6.2
P01040	CYTA_HUMAN	Cystatin-A OS=Homo sapiens OX=9606 GN=CSTA PE=1 SV=1	CSTA	1	6.85	7.07	6.8	6.25	7	6.29	5.36	6.12	5.18	5.24	5.8	6.3	6.12	6.32	1.53	0.807237	2.25956	6.19369	4.55	0.00051	0.0017	-0.85
Q05048	CSTF1_HUMAN	Cleavage stimulation factor subunit 1 OS=Homo sapiens OX=9606 GN=CSTF1 PE=1 SV=1	CSTF1	4	6.9	6.77	7.09	7.07	7.09	6.96	6.84	6.87	7.25	7.36	6.63	6.77	6.71	6.66	-0.35	-0.595905	-0.0955411	6.92489	-2.97	0.01	0.022	-3.9
P33240	CSTF2_HUMAN	Cleavage stimulation factor subunit 2 OS=Homo sapiens OX=9606 GN=CSTF2 PE=1 SV=1	CSTF2	3	7.63	7.4	7.4	7.54	7.28	7.42	7.17	7.15	8.5	8.43	7.55	7.79	7.46	7.26	-0.97	-1.2636	-0.681753	7.57062	-7.18	5.1e-06	3.6e-05	3.9
Q9H0L4	CSTFT_HUMAN	Cleavage stimulation factor subunit 2 tau variant OS=Homo sapiens OX=9606 GN=CSTF2T PE=1 SV=1	CSTF2T	1	6.42	6.44	6.44	6.53	6.45	6.36	5.54	5.8	4.89	4.75	5.65	5.72	5.72	5.91	1.64	1.19499	2.08471	5.90327	7.92	1.7e-06	1.5e-05	5.04
Q12996	CSTF3_HUMAN	Cleavage stimulation factor subunit 3 OS=Homo sapiens OX=9606 GN=CSTF3 PE=1 SV=1	CSTF3	5	7.2	7.14	7.07	7.03	7.01	7.03	7.07	7.09	7.39	7.22	6.78	7.1	6.88	6.89	-0.2	-0.425656	0.03142	7.0653	-1.85	0.085	0.14	-5.9
Q8WYA6	CTBL1_HUMAN	Beta-catenin-like protein 1 OS=Homo sapiens OX=9606 GN=CTNNBL1 PE=1 SV=1	CTNNBL1	4	8.69	8.69	8.45	8.47	8.53	8.7	8.57	8.42	9.41	9.25	8.86	8.94	8.6	8.67	-0.76	-1.01082	-0.504696	8.73291	-6.43	1.7e-05	0.0001	2.65
O60716	CTND1_HUMAN	Catenin delta-1 OS=Homo sapiens OX=9606 GN=CTNND1 PE=1 SV=1	CTNND1	2	6.4	6.46	7.03	6.19	6.19	5.93	6.36	6.34	5.41	5.6	5.51	6.23	6.25	6.55	1.02	0.457369	1.58006	6.17419	3.9	0.0017	0.0045	-2.07
Q9P013	CWC15_HUMAN	Spliceosome-associated protein CWC15 homolog OS=Homo sapiens OX=9606 GN=CWC15 PE=1 SV=2	CWC15	1	5.53	5.52	5.41	5.45	5.71	5.5	5.7	5.36	6.63	6.53	6.76	6.8	6.6	6.53	-1.1	-1.37891	-0.826301	6.00291	-8.57	6.7e-07	8.2e-06	6.01
Q9HCG8	CWC22_HUMAN	Pre-mRNA-splicing factor CWC22 homolog OS=Homo sapiens OX=9606 GN=CWC22 PE=1 SV=3	CWC22	1	4.76	4.81	5.17	5.01	5.19	4.71	4.4	4.55	4.74	4.56	5.38	5.35	5.32	5.1	0.29	-0.135895	0.713874	4.93274	1.46	0.17	0.23	-6.48
Q69YN2	C19L1_HUMAN	CWF19-like protein 1 OS=Homo sapiens OX=9606 GN=CWF19L1 PE=1 SV=2	CWF19L1	1	5.52	5.72	5.59	5.69	5.56	5.45	5.99	5.81	6.47	6.6	5.26	5.8	5.78	5.6	-0.91	-1.2799	-0.53251	5.7753	-5.21	0.00014	0.00056	0.46
P99999	CYC_HUMAN	Cytochrome c OS=Homo sapiens OX=9606 GN=CYCS PE=1 SV=2	CYCS	1	4.49	4.18	4.58	4.3	4.59	4.59	4.83	4.74	4.52	4.85	3.91	4.19	3.84	4.06	-0.3	-0.655784	0.0591617	4.40536	-1.79	0.095	0.15	-6
Q96EP5	DAZP1_HUMAN	DAZ-associated protein 1 OS=Homo sapiens OX=9606 GN=DAZAP1 PE=1 SV=1	DAZAP1	4	9.45	9.32	9.33	9.5	9.61	9.65	9.45	9.47	9.84	9.72	9.19	9.19	9.06	9.12	-0.38	-0.56853	-0.193704	9.42108	-4.37	0.00066	0.0021	-1.15
Q9UK59	DBR1_HUMAN	Lariat debranching enzyme OS=Homo sapiens OX=9606 GN=DBR1 PE=1 SV=2	DBR1	1	3.42	3.53	3.54	3.16	3.98	3.33	3.72	3.51	3.85	4.14	4.1	4.02	3.73	3.3	-0.58	-1.10591	-0.0569693	3.66713	-2.38	0.032	0.059	-5
P61962	DCAF7_HUMAN	DDB1- and CUL4-associated factor 7 OS=Homo sapiens OX=9606 GN=DCAF7 PE=1 SV=1	DCAF7	1	5.33	5.11	5.11	5.06	5.2	5.13	5.09	4.91	5.74	5.64	4.4	4.9	4.55	4.78	-0.54	-0.869142	-0.203359	5.06732	-3.46	0.0039	0.0095	-2.94
P81605	DCD_HUMAN	Dermcidin OS=Homo sapiens OX=9606 GN=DCD PE=1 SV=2	DCD	5	11.25	11.59	11.28	10.97	10.87	10.33	10.14	10.92	9.52	9.35	10.13	10.46	10.63	10.65	1.83	1.35255	2.31287	10.5774	8.22	1.4e-06	1.3e-05	5.3
Q92499	DDX1_HUMAN	ATP-dependent RNA helicase DDX1 OS=Homo sapiens OX=9606 GN=DDX1 PE=1 SV=2	DDX1	1	3.66	3.27	3.24	2.97	3.37	3.17	3.5	3.24	2.79	2.43	2.49	3.42	3.27	3.86	0.67	0.0090097	1.33706	3.18974	2.18	0.047	0.082	-5.37
Q92841	DDX17_HUMAN	Probable ATP-dependent RNA helicase DDX17 OS=Homo sapiens OX=9606 GN=DDX17 PE=1 SV=2	DDX17	22	12.37	12.34	12.38	12.44	12.14	12.29	11.98	12.12	12.03	11.97	12.15	12.24	12.07	12	0.38	0.200307	0.566486	12.1798	4.5	0.00052	0.0017	-0.89
Q9NR30	DDX21_HUMAN	Nucleolar RNA helicase 2 OS=Homo sapiens OX=9606 GN=DDX21 PE=1 SV=5	DDX21	3	6.64	6.48	6.66	6.28	6.95	7.05	7.52	7.53	8.15	8.3	6.85	6.82	7.28	7.41	-1.71	-2.154	-1.27026	7.13817	-8.32	9.4e-07	1e-05	5.65
Q9BUQ8	DDX23_HUMAN	Probable ATP-dependent RNA helicase DDX23 OS=Homo sapiens OX=9606 GN=DDX23 PE=1 SV=3	DDX23	7	8.62	8.54	8.54	8.72	8.47	8.42	8.47	8.32	8.91	8.82	8.74	8.77	8.59	8.59	-0.26	-0.455209	-0.0691432	8.60952	-2.92	0.011	0.024	-4
Q9GZR7	DDX24_HUMAN	ATP-dependent RNA helicase DDX24 OS=Homo sapiens OX=9606 GN=DDX24 PE=1 SV=1	DDX24	1	5.97	6.2	5.91	5.75	5.93	5.89	5.8	5.73	5.41	5.29	5.9	5.93	6.05	5.72	0.61	0.315193	0.90629	5.81941	4.44	0.00058	0.0018	-1.01
O00148	DX39A_HUMAN	ATP-dependent RNA helicase DDX39A OS=Homo sapiens OX=9606 GN=DDX39A PE=1 SV=2	DDX39A	2	6.57	6.5	6.74	6.65	6.62	6.51	6.53	6.72	7.48	7.44	5.36	5.57	5.93	5.78	-0.84	-1.15508	-0.532451	6.45742	-5.82	4.7e-05	0.00023	1.59
Q13838	DX39B_HUMAN	Spliceosome RNA helicase DDX39B OS=Homo sapiens OX=9606 GN=DDX39B PE=1 SV=1	DDX39B	5	8.54	8.24	8.63	8.58	8.65	8.74	8.89	8.78	8.85	8.96	7.85	7.78	7.94	7.77	-0.41	-0.650272	-0.168183	8.442	-3.65	0.0027	0.0069	-2.57
O00571	DDX3X_HUMAN	ATP-dependent RNA helicase DDX3X OS=Homo sapiens OX=9606 GN=DDX3X PE=1 SV=3	DDX3X	2	8.31	8.36	8.3	8.16	7.68	7.87	7.39	7.65	7.06	7.11	7.79	7.87	8.03	8.03	1.2	0.930188	1.46795	7.83068	9.58	1.8e-07	2.9e-06	7.39
Q9UJV9	DDX41_HUMAN	Probable ATP-dependent RNA helicase DDX41 OS=Homo sapiens OX=9606 GN=DDX41 PE=1 SV=2	DDX41	1	6.4	6.2	6.48	6.42	6.5	6.38	6.23	6.1	7.03	7.04	5.99	6.23	6.09	6.02	-0.66	-0.938034	-0.383145	6.36492	-5.11	0.00016	0.00064	0.29
Q86XP3	DDX42_HUMAN	ATP-dependent RNA helicase DDX42 OS=Homo sapiens OX=9606 GN=DDX42 PE=1 SV=1	DDX42	27	11.72	11.7	11.42	11.62	11.4	11.42	11.08	11.11	11	10.9	12	11.99	11.68	11.6	0.67	0.376215	0.957885	11.4741	4.93	0.00023	0.00085	-0.07
Q7L014	DDX46_HUMAN	Probable ATP-dependent RNA helicase DDX46 OS=Homo sapiens OX=9606 GN=DDX46 PE=1 SV=2	DDX46	15	10.03	10.02	9.9	10.08	9.99	10.01	9.98	9.93	10.15	10.06	10.58	10.53	10.33	10.3	-0.09	-0.283235	0.0939383	10.135	-1.08	0.3	0.39	-6.95
Q9H0S4	DDX47_HUMAN	Probable ATP-dependent RNA helicase DDX47 OS=Homo sapiens OX=9606 GN=DDX47 PE=1 SV=1	DDX47	2	4.03	3.77	3.69	3.35	3.62	3.59	3.71	3.74	3.46	3.33	3.84	3.65	4.51	3.75	0.32	-0.191989	0.826454	3.71655	1.34	0.2	0.28	-6.64
Q9Y6V7	DDX49_HUMAN	Probable ATP-dependent RNA helicase DDX49 OS=Homo sapiens OX=9606 GN=DDX49 PE=1 SV=1	DDX49	1	4.22	4.15	4.18	4	4.19	4	4.26	4.15	4.91	4.94	3.9	3.67	3.75	3.47	-0.79	-1.11365	-0.457723	4.12767	-5.14	0.00016	0.00061	0.35
P17844	DDX5_HUMAN	Probable ATP-dependent RNA helicase DDX5 OS=Homo sapiens OX=9606 GN=DDX5 PE=1 SV=1	DDX5	30	12.76	12.7	12.79	12.86	12.47	12.57	12.26	12.35	12.79	12.74	12.5	12.61	12.47	12.4	0.02	-0.169767	0.201155	12.5911	0.18	0.86	0.89	-7.52
Q9BQ39	DDX50_HUMAN	ATP-dependent RNA helicase DDX50 OS=Homo sapiens OX=9606 GN=DDX50 PE=1 SV=1	DDX50	2	8.57	8.53	8.75	8.82	9.14	9.32	8.91	9	7.66	7.63	9.01	8.85	8.71	8.72	1.03	0.753303	1.29953	8.68735	8.07	1.3e-06	1.3e-05	5.28
Q9NUI1	DECR2_HUMAN	Peroxisomal 2,4-dienoyl-CoA reductase OS=Homo sapiens OX=9606 GN=DECR2 PE=1 SV=1	DECR2	1	4.51	4.57	4.71	4.69	4.51	4.71	4.57	4.91	6.45	6.74	4.07	4.12	4.72	4.54	-1.98	-2.39149	-1.56812	4.8446	-10.33	7e-08	1.3e-06	8.35
O43143	DHX15_HUMAN	Pre-mRNA-splicing factor ATP-dependent RNA helicase DHX15 OS=Homo sapiens OX=9606 GN=DHX15 PE=1 SV=2	DHX15	28	12.5	12.44	12.33	12.42	12.16	12.12	11.87	11.81	12.26	12.17	12.39	12.39	12.14	12.14	0.21	-0.024593	0.442787	12.223	1.92	0.076	0.12	-5.79
O60231	DHX16_HUMAN	Pre-mRNA-splicing factor ATP-dependent RNA helicase DHX16 OS=Homo sapiens OX=9606 GN=DHX16 PE=1 SV=2	DHX16	3	6.72	6.53	6.58	6.56	6.43	6.55	6.54	6.42	6.83	6.62	6.93	7.05	6.68	6.56	-0.13	-0.420172	0.160746	6.64215	-0.96	0.35	0.45	-7.07
Q9H2U1	DHX36_HUMAN	ATP-dependent DNA/RNA helicase DHX36 OS=Homo sapiens OX=9606 GN=DHX36 PE=1 SV=2	DHX36	1	5	5	5.14	4.99	4.86	4.72	4.85	4.75	4.13	4.36	4.99	4.27	4.71	5.01	0.78	0.384718	1.18088	4.7708	4.22	0.00088	0.0026	-1.43
Q92620	PRP16_HUMAN	Pre-mRNA-splicing factor ATP-dependent RNA helicase PRP16 OS=Homo sapiens OX=9606 GN=DHX38 PE=1 SV=2	DHX38	2	6.47	6.25	6.42	6.4	6.61	6.52	6.07	6.06	6.36	6.27	6.34	6.03	6.07	5.73	0.07	-0.32341	0.459234	6.25768	0.37	0.72	0.78	-7.47
Q8IX18	DHX40_HUMAN	Probable ATP-dependent RNA helicase DHX40 OS=Homo sapiens OX=9606 GN=DHX40 PE=1 SV=2	DHX40	1	6.06	6.01	6.09	5.87	6.02	6.28	5.95	5.99	5.08	5.06	6.22	6.22	5.92	6.14	0.94	0.658876	1.21784	5.92245	7.21	4.8e-06	3.5e-05	3.95
Q14562	DHX8_HUMAN	ATP-dependent RNA helicase DHX8 OS=Homo sapiens OX=9606 GN=DHX8 PE=1 SV=1	DHX8	3	6.9	6.79	6.97	6.75	6.82	6.75	6.63	6.57	6.91	6.8	6.45	6.47	6.4	6.32	0	-0.235726	0.232056	6.68068	-0.02	0.99	0.99	-7.54
Q08211	DHX9_HUMAN	ATP-dependent RNA helicase A OS=Homo sapiens OX=9606 GN=DHX9 PE=1 SV=4	DHX9	31	12.11	12.04	12.23	12.15	12.2	12.28	12.26	12.27	12.44	12.44	11.58	11.65	11.68	11.69	-0.31	-0.450049	-0.17427	12.0735	-4.86	0.00026	0.00093	-0.19
P36957	ODO2_HUMAN	Dihydrolipoyllysine-residue succinyltransferase component of 2-oxoglutarate dehydrogenase complex, mitochondrial OS=Homo sapiens OX=9606 GN=DLST PE=1 SV=4	DLST	1	2.78	2.89	2.48	2.35	3.42	3.62	4.58	4.34	5.82	5.58	3.54	3.34	3.39	3.67	-3.07	-3.69356	-2.45189	3.70057	-10.63	4.9e-08	1e-06	8.72
Q8IVF4	DYH10_HUMAN	Dynein heavy chain 10, axonemal OS=Homo sapiens OX=9606 GN=DNAH10 PE=1 SV=4	DNAH10	1	7.22	7.06	7.21	7.23	7.17	7.31	7.19	7.15	8.01	7.87	7.24	7.14	6.8	6.99	-0.76	-1.02038	-0.500511	7.25579	-6.28	2.1e-05	0.00012	2.4
P31689	DNJA1_HUMAN	DnaJ homolog subfamily A member 1 OS=Homo sapiens OX=9606 GN=DNAJA1 PE=1 SV=2	DNAJA1	1	4.35	4.22	4.3	4.17	3.99	4.11	4.59	4.57	4	4.36	4.41	4.5	4.43	4.3	0.08	-0.31838	0.486004	4.30695	0.45	0.66	0.74	-7.44
O60884	DNJA2_HUMAN	DnaJ homolog subfamily A member 2 OS=Homo sapiens OX=9606 GN=DNAJA2 PE=1 SV=1	DNAJA2	1	4.82	4.86	4.75	4.69	4.54	4.74	5.14	4.84	4.93	4.86	3.69	4.07	3.89	3.85	-0.12	-0.475842	0.238543	4.5482	-0.71	0.49	0.58	-7.28
O75937	DNJC8_HUMAN	DnaJ homolog subfamily C member 8 OS=Homo sapiens OX=9606 GN=DNAJC8 PE=1 SV=2	DNAJC8	7	9.93	9.86	9.61	9.82	9.65	9.68	9.7	9.66	9.9	9.83	10.17	10.14	9.89	9.95	-0.06	-0.274474	0.151206	9.84195	-0.62	0.54	0.64	-7.34
Q9UJW3	DNM3L_HUMAN	DNA (cytosine-5)-methyltransferase 3-like OS=Homo sapiens OX=9606 GN=DNMT3L PE=1 SV=3	DNMT3L	2	4.54	4.36	4.77	4.5	4.73	4.7	4.93	4.71	7.33	7.47	4.38	4.27	4.21	4.42	-2.86	-3.1634	-2.55548	4.95172	-20.2	1.2e-11	1.8e-09	17.22
Q8TEK3	DOT1L_HUMAN	Histone-lysine N-methyltransferase, H3 lysine-79 specific OS=Homo sapiens OX=9606 GN=DOT1L PE=1 SV=3	DOT1L	1	5.61	5.6	6.52	6.54	6.06	6.41	6.18	6.96	5.51	4.58	5.03	5	5.08	5.39	1.02	0.301928	1.74634	5.74781	3.05	0.009	0.02	-3.75
Q16555	DPYL2_HUMAN	Dihydropyrimidinase-related protein 2 OS=Homo sapiens OX=9606 GN=DPYSL2 PE=1 SV=1	DPYSL2	1	5.82	5.68	5.7	5.64	5.68	5.76	6.54	6.33	4.54	4.69	6.25	6.03	6.07	6.19	1.1	0.65839	1.53244	5.78027	5.38	0.0001	0.00043	0.79
Q14195	DPYL3_HUMAN	Dihydropyrimidinase-related protein 3 OS=Homo sapiens OX=9606 GN=DPYSL3 PE=1 SV=1	DPYSL3	3	6.68	6.72	6.77	6.78	7.36	7.54	8.57	8.38	5.58	5.49	6.43	6.18	6.35	6.34	1.2	0.64307	1.76053	6.79693	4.62	0.00041	0.0014	-0.66
Q08554	DSC1_HUMAN	Desmocollin-1 OS=Homo sapiens OX=9606 GN=DSC1 PE=1 SV=2	DSC1	1	5.63	5.77	6.2	5.76	5.8	5.74	5.87	5.96	6.48	6.1	6.03	5.95	5.94	6.16	-0.45	-0.792859	-0.104093	5.95608	-2.8	0.014	0.029	-4.23
Q14574	DSC3_HUMAN	Desmocollin-3 OS=Homo sapiens OX=9606 GN=DSC3 PE=1 SV=3	DSC3	1	4.36	3.78	3.85	3.83	3.94	3.97	3.68	3.68	3.47	3.14	4.88	5.08	4.9	4.63	0.65	0.222312	1.07917	4.08498	3.26	0.0058	0.013	-3.33
Q02413	DSG1_HUMAN	Desmoglein-1 OS=Homo sapiens OX=9606 GN=DSG1 PE=1 SV=2	DSG1	2	5.37	5.74	5.87	5.2	5.67	5.28	5.02	5.24	5.94	5.73	6.05	6.16	6.41	6.17	-0.29	-0.726004	0.147776	5.70345	-1.42	0.18	0.25	-6.53
P15924	DESP_HUMAN	Desmoplakin OS=Homo sapiens OX=9606 GN=DSP PE=1 SV=3	DSP	18	10.29	10.42	10.62	10.06	10.32	10.39	10.19	10.07	10.81	10.91	10.73	10.89	11.16	11.02	-0.52	-0.825693	-0.204448	10.563	-3.56	0.0032	0.0079	-2.74
P33316	DUT_HUMAN	Deoxyuridine 5'-triphosphate nucleotidohydrolase, mitochondrial OS=Homo sapiens OX=9606 GN=DUT PE=1 SV=4	DUT	1	5.29	5.02	5.01	5.14	5.52	5.31	5.51	5.36	4.39	4.11	3.99	4.64	4.27	4.74	0.87	0.450335	1.28212	4.87759	4.47	0.00054	0.0017	-0.94
Q14204	DYHC1_HUMAN	Cytoplasmic dynein 1 heavy chain 1 OS=Homo sapiens OX=9606 GN=DYNC1H1 PE=1 SV=5	DYNC1H1	23	10.34	10.27	10.25	10.13	10.15	10.31	10.45	10.6	9.96	10.14	9.16	8.99	9.16	9.17	0.2	-0.0433993	0.442927	9.93394	1.76	0.1	0.15	-6.04
Q13409	DC1I2_HUMAN	Cytoplasmic dynein 1 intermediate chain 2 OS=Homo sapiens OX=9606 GN=DYNC1I2 PE=1 SV=3	DYNC1I2	1	3.92	3.8	3.48	3.58	3.9	3.53	4.58	4.49	3.07	3.29	3.95	4.04	3.73	4.35	0.51	-0.0765643	1.10544	3.83755	1.87	0.083	0.13	-5.88
P63167	DYL1_HUMAN	Dynein light chain 1, cytoplasmic OS=Homo sapiens OX=9606 GN=DYNLL1 PE=1 SV=1	DYNLL1	1	6.78	6.76	6.66	6.64	6.64	6.51	6.86	6.73	6.12	6.15	4.9	4.78	5.07	5.23	0.58	0.283187	0.868955	6.1316	4.22	0.00087	0.0026	-1.43
O60869	EDF1_HUMAN	Endothelial differentiation-related factor 1 OS=Homo sapiens OX=9606 GN=EDF1 PE=1 SV=1	EDF1	1	6.66	6.7	6.66	6.64	6.77	6.81	7.19	7.28	6.61	6.77	6.99	6.94	6.83	7.08	-0.03	-0.334828	0.278989	6.85173	-0.2	0.85	0.88	-7.52
Q15075	EEA1_HUMAN	Early endosome antigen 1 OS=Homo sapiens OX=9606 GN=EEA1 PE=1 SV=2	EEA1	1	8.28	8.2	8.16	8.31	8.51	8.03	7.83	7.68	6.74	6.88	7.58	7.46	7.61	7.5	1.43	1.0622	1.79249	7.76903	8.39	8.5e-07	9.9e-06	5.75
P26641	EF1G_HUMAN	Elongation factor 1-gamma OS=Homo sapiens OX=9606 GN=EEF1G PE=1 SV=3	EEF1G	2	6.54	6.5	6.37	6.09	6.45	6.46	8.01	7.83	6.33	6.94	6.37	6.06	6.81	7.02	-0.26	-1.16458	0.646447	6.69864	-0.62	0.55	0.64	-7.34
P13639	EF2_HUMAN	Elongation factor 2 OS=Homo sapiens OX=9606 GN=EEF2 PE=1 SV=4	EEF2	7	8.52	8.52	8.56	8.45	8.56	8.51	9.23	9.13	8.03	8.37	8.29	8.06	8.48	8.39	0.31	-0.0996521	0.71817	8.5065	1.62	0.13	0.19	-6.25
Q15029	U5S1_HUMAN	116 kDa U5 small nuclear ribonucleoprotein component OS=Homo sapiens OX=9606 GN=EFTUD2 PE=1 SV=1	EFTUD2	18	10.47	10.37	10.33	10.34	10.38	10.37	10.46	10.28	11.09	11.01	10.41	10.4	10.19	10.28	-0.67	-0.850106	-0.499085	10.4572	-8.25	1e-06	1.1e-05	5.55
P05198	IF2A_HUMAN	Eukaryotic translation initiation factor 2 subunit 1 OS=Homo sapiens OX=9606 GN=EIF2S1 PE=1 SV=3	EIF2S1	1	3.41	2.8	2.86	2.64	3.71	2.79	3.4	3.38	3.23	3.35	3.65	4.14	3.57	2.93	-0.37	-1.05584	0.325359	3.27719	-1.14	0.28	0.36	-6.88
O15371	EIF3D_HUMAN	Eukaryotic translation initiation factor 3 subunit D OS=Homo sapiens OX=9606 GN=EIF3D PE=1 SV=1	EIF3D	1	4.35	4.36	4	3.88	4.54	4.6	5.27	5.08	4.57	4.82	4.79	4.2	5.14	4.91	-0.55	-1.11894	0.0203429	4.60815	-2.07	0.058	0.098	-5.55
P60228	EIF3E_HUMAN	Eukaryotic translation initiation factor 3 subunit E OS=Homo sapiens OX=9606 GN=EIF3E PE=1 SV=1	EIF3E	1	3.39	3.22	3.42	3.48	3.28	2.79	3.42	3.33	2.56	2.45	1.8	2.7	2.98	2.63	0.88	0.263812	1.48828	2.9597	3.07	0.0084	0.019	-3.7
Q9UBQ5	EIF3K_HUMAN	Eukaryotic translation initiation factor 3 subunit K OS=Homo sapiens OX=9606 GN=EIF3K PE=1 SV=1	EIF3K	1	3.22	2.63	3.26	3.81	2.96	3.4	3.74	3.85	3.01	3.06	1.95	2.5	1.94	2.24	0.2	-0.478908	0.87727	2.97059	0.63	0.54	0.63	-7.33
Q9Y262	EIF3L_HUMAN	Eukaryotic translation initiation factor 3 subunit L OS=Homo sapiens OX=9606 GN=EIF3L PE=1 SV=1	EIF3L	1	5.35	5.34	5.27	5.35	5.3	5.43	6.51	6.54	5.5	6.02	5.98	5.55	6.05	6.24	-0.43	-1.13208	0.267332	5.74607	-1.33	0.21	0.28	-6.65
P60842	IF4A1_HUMAN	Eukaryotic initiation factor 4A-I OS=Homo sapiens OX=9606 GN=EIF4A1 PE=1 SV=1	EIF4A1	6	9.27	9.25	9.33	9.23	8.83	8.75	9.21	9.12	8.39	8.46	8.52	8.65	8.65	8.7	0.85	0.595046	1.09669	8.88282	7.24	4.6e-06	3.3e-05	4
P38919	IF4A3_HUMAN	Eukaryotic initiation factor 4A-III OS=Homo sapiens OX=9606 GN=EIF4A3 PE=1 SV=4	EIF4A3	15	11.26	11.33	11.37	11.41	11.48	11.5	11.32	11.25	11.34	11.25	11.18	11.21	11.09	11.08	0.05	-0.130644	0.221745	11.2912	0.56	0.59	0.67	-7.38
Q13541	4EBP1_HUMAN	Eukaryotic translation initiation factor 4E-binding protein 1 OS=Homo sapiens OX=9606 GN=EIF4EBP1 PE=1 SV=3	EIF4EBP1	1	3.34	3.63	3.72	3.25	3.41	3.17	3.57	3.49	3.71	3.86	3.95	3.45	3.59	3.81	-0.3	-0.73477	0.131067	3.56782	-1.5	0.16	0.22	-6.43
Q15056	IF4H_HUMAN	Eukaryotic translation initiation factor 4H OS=Homo sapiens OX=9606 GN=EIF4H PE=1 SV=5	EIF4H	2	5.77	5.84	5.51	5.82	5.7	5.66	5.66	5.63	6	6.23	6.48	6.63	6.58	6.47	-0.38	-0.637167	-0.11967	5.999	-3.14	0.0073	0.016	-3.57
P63241	IF5A1_HUMAN	Eukaryotic translation initiation factor 5A-1 OS=Homo sapiens OX=9606 GN=EIF5A PE=1 SV=2	EIF5A	1	6.46	6.26	6.38	6.33	6.58	6.32	6.71	6.39	5.92	6.04	6.04	6.12	6.19	5.94	0.38	0.102988	0.653893	6.26167	2.95	0.011	0.023	-3.94
Q15717	ELAV1_HUMAN	ELAV-like protein 1 OS=Homo sapiens OX=9606 GN=ELAVL1 PE=1 SV=2	ELAVL1	7	10.67	10.58	10.66	10.74	10.47	10.48	10.26	10.3	10.31	10.23	10.08	10.1	9.97	10.02	0.39	0.218291	0.569939	10.3476	4.81	0.00029	0.00099	-0.28
P06733	ENOA_HUMAN	Alpha-enolase OS=Homo sapiens OX=9606 GN=ENO1 PE=1 SV=2	ENO1	7	9.31	9.27	9.22	9.19	9.83	9.77	10.55	10.45	9.18	9.33	9.54	9.44	9.68	9.87	-0.01	-0.42874	0.402857	9.61716	-0.07	0.95	0.96	-7.54
P58107	EPIPL_HUMAN	Epiplakin OS=Homo sapiens OX=9606 GN=EPPK1 PE=1 SV=3	EPPK1	1	4.24	4.27	3.83	4.05	4.36	3.93	3.68	3.9	3.22	2.78	3.54	2.91	2.77	3.52	1.1	0.53048	1.66212	3.64251	4.16	0.00099	0.0028	-1.55
P84090	ERH_HUMAN	Enhancer of rudimentary homolog OS=Homo sapiens OX=9606 GN=ERH PE=1 SV=1	ERH	4	9.93	9.77	9.82	9.91	9.54	9.58	9.33	9.25	9.66	9.41	9.66	9.67	9.35	9.34	0.32	0.0539484	0.595061	9.58665	2.58	0.022	0.043	-4.65
Q96DF8	ESS2_HUMAN	Splicing factor ESS-2 homolog OS=Homo sapiens OX=9606 GN=ESS2 PE=1 SV=1	ESS2	1	3.63	3.51	4.24	3.24	4.38	3.35	3.47	4.14	3.64	3.32	2.99	3.02	3.61	3.98	0.17	-0.60312	0.944661	3.60869	0.47	0.64	0.72	-7.42
P62495	ERF1_HUMAN	Eukaryotic peptide chain release factor subunit 1 OS=Homo sapiens OX=9606 GN=ETF1 PE=1 SV=3	ETF1	1	4.8	4.66	4.93	4.71	4.53	4.49	5.41	5.34	4.66	4.7	4.67	4.22	4.97	4.4	0.1	-0.4815	0.673462	4.75085	0.36	0.73	0.79	-7.47
O60447	EVI5_HUMAN	Ecotropic viral integration site 5 protein homolog OS=Homo sapiens OX=9606 GN=EVI5 PE=1 SV=3	EVI5	1	7.92	7.78	7.85	7.83	8.05	7.79	7.41	7.29	7.17	7.23	7.45	7.52	7.52	7.25	0.64	0.269714	1.00775	7.57582	3.72	0.0023	0.0061	-2.43
Q01844	EWS_HUMAN	RNA-binding protein EWS OS=Homo sapiens OX=9606 GN=EWSR1 PE=1 SV=1	EWSR1	6	10.11	9.93	10.02	10.15	10.17	10.23	10	10.05	10.3	10.24	9.66	9.77	9.53	9.53	-0.22	-0.42114	-0.0117402	9.97756	-2.27	0.04	0.07	-5.2
Q15024	EXOS7_HUMAN	Exosome complex component RRP42 OS=Homo sapiens OX=9606 GN=EXOSC7 PE=1 SV=3	EXOSC7	1	3.98	5.69	4.38	4.3	4.06	3.98	4.28	4.4	3.78	4.01	3.41	2.16	3.82	3.06	0.69	-0.27772	1.66587	3.95056	1.54	0.15	0.21	-6.37
Q52LJ0	FA98B_HUMAN	Protein FAM98B OS=Homo sapiens OX=9606 GN=FAM98B PE=1 SV=2	FAM98B	1	5.66	5.62	5.58	5.63	5.76	5.49	5.42	5.28	4.64	4.72	5.07	5.13	5.23	5.37	0.94	0.64017	1.24139	5.32918	6.72	1e-05	6.7e-05	3.15
P49327	FAS_HUMAN	Fatty acid synthase OS=Homo sapiens OX=9606 GN=FASN PE=1 SV=3	FASN	1	3.21	3.2	3.55	3.07	3.81	3.17	3.72	3.49	3.27	3.14	4.32	4.25	3.91	4.2	0.06	-0.395993	0.510401	3.59303	0.27	0.79	0.84	-7.5
P62861	RS30_HUMAN	40S ribosomal protein S30 OS=Homo sapiens OX=9606 GN=FAU PE=1 SV=1	FAU	2	7.62	7.82	7.25	7.23	7.52	7.27	7.9	7.99	7	7.21	7.66	7.44	7.73	7.72	0.38	-0.0623576	0.819468	7.52567	1.84	0.087	0.14	-5.92
P22087	FBRL_HUMAN	rRNA 2'-O-methyltransferase fibrillarin OS=Homo sapiens OX=9606 GN=FBL PE=1 SV=2	FBL	6	8.1	8.11	8.05	8.09	8.05	8	8.51	8.46	8.13	8.23	8.01	8.08	8.12	8.25	-0.09	-0.388465	0.202886	8.15645	-0.67	0.51	0.61	-7.3
Q9HAH7	FBRS_HUMAN	Probable fibrosin-1 OS=Homo sapiens OX=9606 GN=FBRS PE=1 SV=3	FBRS	1	3.89	4.42	3.94	3.86	3.98	3.88	3.54	3.42	5.64	5.5	3.24	3.19	3.32	2.93	-1.54	-1.99832	-1.09125	3.91135	-7.31	4.1e-06	3e-05	4.11
P39748	FEN1_HUMAN	Flap endonuclease 1 OS=Homo sapiens OX=9606 GN=FEN1 PE=1 SV=1	FEN1	1	4.66	4.85	4.48	4.27	4.91	4.14	4.71	4.88	4.44	4.48	4.69	4.91	4.44	4.4	0.1	-0.388405	0.59185	4.59021	0.45	0.66	0.74	-7.44
Q9NVK5	FGOP2_HUMAN	FGFR1 oncogene partner 2 OS=Homo sapiens OX=9606 GN=FGFR1OP2 PE=1 SV=1	FGFR1OP2	1	7.83	8	8.08	7.29	7.59	7.49	8.11	7.99	7.74	8.21	8.25	8.14	8.97	8.97	-0.17	-0.787502	0.442998	8.04719	-0.6	0.56	0.65	-7.35
Q6UN15	FIP1_HUMAN	Pre-mRNA 3'-end-processing factor FIP1 OS=Homo sapiens OX=9606 GN=FIP1L1 PE=1 SV=1	FIP1L1	5	8.24	8.14	8.61	8.47	8.27	8.04	7.76	7.82	8.07	7.95	8.62	8.7	8.48	8.5	0.35	0.0230436	0.67938	8.26323	2.3	0.038	0.068	-5.15
P62942	FKB1A_HUMAN	Peptidyl-prolyl cis-trans isomerase FKBP1A OS=Homo sapiens OX=9606 GN=FKBP1A PE=1 SV=2	FKBP1A	1	7.67	7.64	7.63	7.69	7.96	7.78	7.58	7.43	6.97	7.06	7.21	7.18	7.24	7.07	0.64	0.370626	0.913593	7.43539	5.08	0.00017	0.00067	0.22
Q02790	FKBP4_HUMAN	Peptidyl-prolyl cis-trans isomerase FKBP4 OS=Homo sapiens OX=9606 GN=FKBP4 PE=1 SV=3	FKBP4	1	3.8	4.24	4.54	3.34	4.57	4.34	5.15	5.27	4.29	4.56	4.32	4.4	4.79	5.34	-0.45	-1.21611	0.321528	4.49609	-1.25	0.23	0.31	-6.75
P20930	FILA_HUMAN	Filaggrin OS=Homo sapiens OX=9606 GN=FLG PE=1 SV=3	FLG	2	7.93	8.13	8.33	8.02	8.38	8.19	7.95	8.68	8.47	8.19	8.74	8.44	8.77	8.69	-0.23	-0.602934	0.15093	8.35112	-1.29	0.22	0.3	-6.71
Q5D862	FILA2_HUMAN	Filaggrin-2 OS=Homo sapiens OX=9606 GN=FLG2 PE=1 SV=1	FLG2	4	8.43	8.34	8.82	8.44	8.71	8.22	8.45	8.39	8.11	7.74	7.55	7.56	7.67	7.72	0.58	0.249969	0.916147	8.15299	3.76	0.0022	0.0056	-2.34
P21333	FLNA_HUMAN	Filamin-A OS=Homo sapiens OX=9606 GN=FLNA PE=1 SV=4	FLNA	6	8.2	8.44	8.04	7.94	8.08	8.21	9.37	9.2	6.98	7.36	8.62	8.49	8.79	9.23	0.99	0.278374	1.6952	8.3533	3	0.01	0.022	-3.86
Q06787	FMR1_HUMAN	Synaptic functional regulator FMR1 OS=Homo sapiens OX=9606 GN=FMR1 PE=1 SV=1	FMR1	1	5.9	5.88	5.42	5.76	5.88	5.88	5.71	5.79	4.89	4.96	5.58	5.48	5.75	5.66	0.82	0.509921	1.12453	5.60826	5.71	5.7e-05	0.00027	1.39
Q16658	FSCN1_HUMAN	Fascin OS=Homo sapiens OX=9606 GN=FSCN1 PE=1 SV=3	FSCN1	3	8.78	8.83	8.79	8.85	8.84	8.83	9.47	9.3	8.53	8.74	9.25	9.19	9.38	9.46	0.18	-0.162371	0.513927	9.01667	1.12	0.28	0.37	-6.9
Q8IY81	SPB1_HUMAN	pre-rRNA 2'-O-ribose RNA methyltransferase FTSJ3 OS=Homo sapiens OX=9606 GN=FTSJ3 PE=1 SV=2	FTSJ3	2	4.82	5.03	4.81	4.76	5.01	4.9	5.64	5.59	5.09	5.41	5.62	5.02	5.53	5.8	-0.4	-0.915821	0.117117	5.21677	-1.66	0.12	0.18	-6.2
Q96AE4	FUBP1_HUMAN	Far upstream element-binding protein 1 OS=Homo sapiens OX=9606 GN=FUBP1 PE=1 SV=3	FUBP1	15	11.19	11.23	11.09	11.23	11.28	11.23	11.06	11.06	11.45	11.34	11.25	11.26	11	10.92	-0.21	-0.437568	0.0115119	11.1863	-2.04	0.061	0.1	-5.6
Q96I24	FUBP3_HUMAN	Far upstream element-binding protein 3 OS=Homo sapiens OX=9606 GN=FUBP3 PE=1 SV=2	FUBP3	7	8.47	8.42	8.5	8.59	8.73	8.74	8.87	8.81	9.24	9.23	8.69	8.78	8.67	8.74	-0.74	-0.91163	-0.572809	8.74841	-9.41	2.2e-07	3.5e-06	7.17
P35637	FUS_HUMAN	RNA-binding protein FUS OS=Homo sapiens OX=9606 GN=FUS PE=1 SV=1	FUS	9	11.59	11.44	11.52	11.66	11.43	11.49	11.22	11.27	11.76	11.67	11.47	11.54	11.34	11.37	-0.16	-0.36093	0.0319856	11.4841	-1.8	0.094	0.15	-5.99
P51114	FXR1_HUMAN	Fragile X mental retardation syndrome-related protein 1 OS=Homo sapiens OX=9606 GN=FXR1 PE=1 SV=3	FXR1	1	5.96	5.73	5.62	5.5	5.82	5.62	6.66	6.36	4.77	5.06	5.78	5.3	5.36	5.76	0.79	0.235319	1.33715	5.66416	3.07	0.0085	0.019	-3.71
Q13283	G3BP1_HUMAN	Ras GTPase-activating protein-binding protein 1 OS=Homo sapiens OX=9606 GN=G3BP1 PE=1 SV=1	G3BP1	2	7.42	7.38	7.32	7.25	7.46	7.36	7.96	7.84	6.68	7.12	7.84	7.72	7.75	7.99	0.44	0.0800211	0.80463	7.50585	2.62	0.02	0.04	-4.56
P11413	G6PD_HUMAN	Glucose-6-phosphate 1-dehydrogenase OS=Homo sapiens OX=9606 GN=G6PD PE=1 SV=4	G6PD	1	3.08	2.02	1.79	2.14	2.94	3.37	2.22	2.02	1.95	1.62	3.38	2.78	3.75	3.5	0.47	-0.429007	1.36692	2.61222	1.12	0.28	0.37	-6.9
Q9NY28	GALT8_HUMAN	Probable polypeptide N-acetylgalactosaminyltransferase 8 OS=Homo sapiens OX=9606 GN=GALNT8 PE=2 SV=1	GALNT8	1	6.85	6.89	6.73	7.01	7.3	6.82	6.76	6.61	5.14	5.19	4.67	4.86	4.76	4.84	1.7	1.35656	2.05259	6.03064	10.52	5.6e-08	1.1e-06	8.58
P04406	G3P_HUMAN	Glyceraldehyde-3-phosphate dehydrogenase OS=Homo sapiens OX=9606 GN=GAPDH PE=1 SV=3	GAPDH	4	7.97	7.88	8	7.93	8.34	8.19	8.55	8.37	7.83	7.93	8.02	7.92	8.13	8.03	0.06	-0.158723	0.285079	8.0768	0.61	0.55	0.64	-7.35
P22102	PUR2_HUMAN	Trifunctional purine biosynthetic protein adenosine-3 OS=Homo sapiens OX=9606 GN=GART PE=1 SV=1	GART	1	5.33	5.63	5.72	5.37	6.01	6.15	6.99	6.78	6.12	6.37	5.35	5.17	5.25	5.46	-0.74	-1.24366	-0.229537	5.83539	-3.12	0.0076	0.017	-3.61
Q04446	GLGB_HUMAN	1,4-alpha-glucan-branching enzyme OS=Homo sapiens OX=9606 GN=GBE1 PE=1 SV=3	GBE1	1	3.72	3.62	3.76	3.21	3.55	3.35	3.33	3.29	3.62	3.41	3.21	3.55	3.07	3.03	0.06	-0.388032	0.504972	3.40886	0.28	0.78	0.83	-7.5
Q7L5L3	GDPD3_HUMAN	Lysophospholipase D GDPD3 OS=Homo sapiens OX=9606 GN=GDPD3 PE=2 SV=3	GDPD3	1	5.98	5.9	5.91	5.5	5.48	5.71	6.48	6.5	5.74	5.73	5.03	4.25	4.13	4.67	0.09	-0.551837	0.734669	5.49998	0.31	0.76	0.82	-7.49
Q6Y7W6	GGYF2_HUMAN	GRB10-interacting GYF protein 2 OS=Homo sapiens OX=9606 GN=GIGYF2 PE=1 SV=1	GIGYF2	1	7.14	7.03	5.42	3.82	6.18	5.62	5.32	4.79	5.73	5.65	5.14	5.46	4.79	4.57	0.16	-1.36811	1.68885	5.47522	0.23	0.82	0.86	-7.52
P23378	GCSP_HUMAN	Glycine dehydrogenase (decarboxylating), mitochondrial OS=Homo sapiens OX=9606 GN=GLDC PE=1 SV=2	GLDC	1	3.56	3.72	3.91	3	3.8	3.75	3.54	3.4	4.39	4.39	4.23	4.19	3.69	2.4	-0.84	-1.7167	0.0401456	3.71126	-2.05	0.06	0.1	-5.58
Q49A26	GLYR1_HUMAN	Putative oxidoreductase GLYR1 OS=Homo sapiens OX=9606 GN=GLYR1 PE=1 SV=4	GLYR1	1	3.27	3.05	3.32	1.85	3	3.07	2.81	2.76	2.59	2.38	2.58	4	3.61	2.75	0.38	-0.533746	1.3032	2.9317	0.9	0.38	0.48	-7.12
P49915	GUAA_HUMAN	GMP synthase [glutamine-hydrolyzing] OS=Homo sapiens OX=9606 GN=GMPS PE=1 SV=1	GMPS	6	8.65	8.6	8.57	8.66	8.63	8.8	8.67	8.65	8.43	8.44	8.57	8.61	8.49	8.55	0.19	0.0174714	0.352903	8.59437	2.37	0.033	0.06	-5.02
Q9UKJ3	GPTC8_HUMAN	G patch domain-containing protein 8 OS=Homo sapiens OX=9606 GN=GPATCH8 PE=1 SV=2	GPATCH8	1	4.45	4.2	4.04	3.95	4.19	4	3.77	3.85	3.73	3.66	3.63	4.12	3.91	4.23	0.46	0.0275924	0.898266	3.98185	2.28	0.039	0.069	-5.18
P06744	G6PI_HUMAN	Glucose-6-phosphate isomerase OS=Homo sapiens OX=9606 GN=GPI PE=1 SV=4	GPI	1	5.74	5.58	5.41	5.54	5.86	6.22	6.87	6.77	6.13	6.67	5.67	5.87	6.33	6.34	-0.83	-1.42049	-0.249265	6.0719	-3.06	0.0086	0.019	-3.72
Q92917	GPKOW_HUMAN	G-patch domain and KOW motifs-containing protein OS=Homo sapiens OX=9606 GN=GPKOW PE=1 SV=2	GPKOW	1	4.81	5.04	5.11	4.75	5.94	4.9	4.5	4.55	3.35	2.72	3.74	4.22	3.29	3.85	1.9	1.13246	2.65836	4.33995	5.34	0.00011	0.00046	0.69
P62993	GRB2_HUMAN	Growth factor receptor-bound protein 2 OS=Homo sapiens OX=9606 GN=GRB2 PE=1 SV=1	GRB2	9	9.7	9.76	9.71	9.8	9.88	9.98	9.7	9.77	8.99	8.92	9.83	9.79	9.75	9.56	0.79	0.591367	0.995979	9.65245	8.42	8.2e-07	9.6e-06	5.8
Q9Y2Q3	GSTK1_HUMAN	Glutathione S-transferase kappa 1 OS=Homo sapiens OX=9606 GN=GSTK1 PE=1 SV=3	GSTK1	2	6.11	5.79	6	5.97	6.77	7.01	7.28	7.22	7.92	8.19	5.44	5.6	5.58	5.63	-2.08	-2.40331	-1.76519	6.46509	-14.03	1.4e-09	5.3e-08	12.36
P09211	GSTP1_HUMAN	Glutathione S-transferase P OS=Homo sapiens OX=9606 GN=GSTP1 PE=1 SV=2	GSTP1	1	4.09	6.95	3.12	2.95	3.99	3.18	2.93	2.87	2.88	2.63	2.84	3.09	3.13	3.37	1.52	-0.214663	3.26304	3.42976	1.89	0.081	0.13	-5.85
P16104	H2AX_HUMAN	Histone H2AX OS=Homo sapiens OX=9606 GN=H2AFX PE=1 SV=2	H2AFX	2	5.93	6.14	5.64	5.81	6.33	6.14	7.43	7.26	5.91	6.44	6.83	6.79	7.53	7.86	-0.3	-1.10322	0.510267	6.57474	-0.79	0.44	0.54	-7.21
Q9UJ83	HACL1_HUMAN	2-hydroxyacyl-CoA lyase 1 OS=Homo sapiens OX=9606 GN=HACL1 PE=1 SV=2	HACL1	2	4.62	4.61	5.06	4.68	4.5	5.03	4.95	4.93	6.73	6.9	4.07	4.49	4.34	4.48	-2.08	-2.4772	-1.67579	4.95812	-11.13	2.8e-08	6.4e-07	9.31
P69905	HBA_HUMAN	Hemoglobin subunit alpha OS=Homo sapiens OX=9606 GN=HBA1 PE=1 SV=2	HBA1	1	6.6	6.69	5.94	6.93	6.45	5.46	5.82	6.22	4.81	4.82	5.91	5.76	6.36	5.86	1.73	1.1191	2.33697	5.97445	6.1	3e-05	0.00016	2.06
P68871	HBB_HUMAN	Hemoglobin subunit beta OS=Homo sapiens OX=9606 GN=HBB PE=1 SV=2	HBB	1	3.22	3.49	3.66	3.41	3.65	2.96	2.79	3.52	2.57	2.26	3.27	3.6	3.73	3.45	1.03	0.483586	1.57249	3.25666	4.05	0.0012	0.0034	-1.76
Q13547	HDAC1_HUMAN	Histone deacetylase 1 OS=Homo sapiens OX=9606 GN=HDAC1 PE=1 SV=1	HDAC1	1	5.37	5.32	5.35	5.07	5.21	5.43	5.81	5.66	5.36	5.41	5.25	4.71	5.25	5.16	-0.11	-0.510768	0.294667	5.3112	-0.58	0.57	0.66	-7.37
Q92769	HDAC2_HUMAN	Histone deacetylase 2 OS=Homo sapiens OX=9606 GN=HDAC2 PE=1 SV=2	HDAC2	1	2.39	2.51	2.55	2.64	2.9	2.87	3.54	3.39	2.3	2.85	1.72	2.83	3.34	2.5	-0.06	-0.832175	0.721995	2.73781	-0.15	0.88	0.91	-7.53
P51858	HDGF_HUMAN	Hepatoma-derived growth factor OS=Homo sapiens OX=9606 GN=HDGF PE=1 SV=1	HDGF	1	4.4	4.44	4.01	4.53	5.03	4.51	4.76	5.08	4.78	4.29	4.99	4.86	4.64	5.18	-0.19	-0.653007	0.273054	4.67872	-0.88	0.39	0.49	-7.14
Q00341	VIGLN_HUMAN	Vigilin OS=Homo sapiens OX=9606 GN=HDLBP PE=1 SV=2	HDLBP	1	3.68	2.67	2.46	2.33	2.31	3.29	2.55	2.77	1.5	1.85	2.84	2.6	3.55	3.1	1.11	0.284491	1.93438	2.67832	2.89	0.012	0.025	-4.06
O94992	HEXI1_HUMAN	Protein HEXIM1 OS=Homo sapiens OX=9606 GN=HEXIM1 PE=1 SV=1	HEXIM1	1	5.45	5.38	5.45	5.2	5.52	5.29	5.05	5.22	4.08	4.12	5.19	5.36	5.18	5.12	1.27	0.962803	1.57954	5.11486	8.85	4.6e-07	6.2e-06	6.41
Q02539	H11_HUMAN	Histone H1.1 OS=Homo sapiens OX=9606 GN=HIST1H1A PE=1 SV=3	HIST1H1A	1	3.45	3.19	3.7	3.45	3.84	3.31	3.78	3.09	8.05	8.22	4.07	4.17	3.98	4.36	-4.69	-5.15347	-4.21969	4.33239	-21.55	4.9e-12	9.6e-10	18.07
P16401	H15_HUMAN	Histone H1.5 OS=Homo sapiens OX=9606 GN=HIST1H1B PE=1 SV=3	HIST1H1B	9	9.95	10.01	9.64	9.76	9.98	9.94	10.73	10.66	10.83	10.9	10.06	10.06	10.55	10.8	-1.03	-1.55996	-0.492957	10.2755	-4.14	0.0011	0.0031	-1.63
P16403	H12_HUMAN	Histone H1.2 OS=Homo sapiens OX=9606 GN=HIST1H1C PE=1 SV=2	HIST1H1C	2	7.52	7.7	7.44	7.63	8.01	7.73	7.68	7.56	7.48	7.56	8.09	8.03	8.27	8.33	0.05	-0.231236	0.332501	7.78668	0.39	0.71	0.77	-7.46
P10412	H14_HUMAN	Histone H1.4 OS=Homo sapiens OX=9606 GN=HIST1H1E PE=1 SV=2	HIST1H1E	2	8.24	8.04	7.85	7.58	8.05	7.88	8.49	8.21	8.83	8.84	8.16	8.15	8.72	8.71	-0.91	-1.36921	-0.449546	8.26849	-4.25	0.00084	0.0026	-1.38
P62805	H4_HUMAN	Histone H4 OS=Homo sapiens OX=9606 GN=HIST1H4A PE=1 SV=2	HIST1H4A	7	10.8	10.93	10.44	10.45	10.85	10.69	11.78	11.79	11.19	11.41	10.81	10.67	11.2	11.57	-0.65	-1.32917	0.0362766	11.0415	-2.04	0.062	0.1	-5.6
Q14527	HLTF_HUMAN	Helicase-like transcription factor OS=Homo sapiens OX=9606 GN=HLTF PE=1 SV=2	HLTF	1	4.71	4.69	4.97	4.74	4.99	5.09	5.84	6.73	4.64	4.53	4.74	4.59	4.52	4.54	0.2	-0.555446	0.947005	4.95074	0.56	0.58	0.67	-7.38
P17096	HMGA1_HUMAN	High mobility group protein HMG-I/HMG-Y OS=Homo sapiens OX=9606 GN=HMGA1 PE=1 SV=3	HMGA1	2	7.68	7.67	7.61	7.67	7.98	7.89	8.85	8.81	7.24	7.22	7.04	6.95	7.28	7.71	0.43	-0.141485	0.994546	7.6854	1.62	0.13	0.19	-6.26
P52926	HMGA2_HUMAN	High mobility group protein HMGI-C OS=Homo sapiens OX=9606 GN=HMGA2 PE=1 SV=1	HMGA2	1	6.4	6.58	6.16	6.49	5.95	5.88	6.9	6.81	4.42	4.6	7.55	7.27	7.79	8.05	1.9	1.2905	2.50955	6.48952	6.7	1.1e-05	7.1e-05	3.07
P05204	HMGN2_HUMAN	Non-histone chromosomal protein HMG-17 OS=Homo sapiens OX=9606 GN=HMGN2 PE=1 SV=3	HMGN2	2	6.07	6.32	5.93	6.17	6.52	6.91	7.18	6.84	6.15	6.28	7.56	7.42	7.79	7.82	-0.09	-0.463448	0.284353	6.78246	-0.51	0.62	0.7	-7.4
Q13151	ROA0_HUMAN	Heterogeneous nuclear ribonucleoprotein A0 OS=Homo sapiens OX=9606 GN=HNRNPA0 PE=1 SV=1	HNRNPA0	8	10.7	10.62	10.67	10.71	10.43	10.49	10.28	10.38	10.05	9.99	9.97	9.93	9.89	9.9	0.65	0.500881	0.803011	10.2856	9.27	2.6e-07	4.1e-06	6.98
P09651	ROA1_HUMAN	Heterogeneous nuclear ribonucleoprotein A1 OS=Homo sapiens OX=9606 GN=HNRNPA1 PE=1 SV=5	HNRNPA1	4	10.79	10.69	10.84	10.9	10.62	10.77	10.51	10.61	10.65	10.65	10.85	10.9	10.87	10.78	0.15	-0.0184681	0.325668	10.747	1.92	0.076	0.12	-5.8
P22626	ROA2_HUMAN	Heterogeneous nuclear ribonucleoproteins A2/B1 OS=Homo sapiens OX=9606 GN=HNRNPA2B1 PE=1 SV=2	HNRNPA2B1	16	13.1	13.04	13.16	13.2	13.1	13.12	12.94	13.04	12.95	12.94	12.64	12.68	12.66	12.64	0.17	0.0334702	0.313868	12.945	2.66	0.019	0.037	-4.49
P51991	ROA3_HUMAN	Heterogeneous nuclear ribonucleoprotein A3 OS=Homo sapiens OX=9606 GN=HNRNPA3 PE=1 SV=2	HNRNPA3	12	11.2	11.19	11.2	11.34	11.03	11.16	10.84	10.93	10.9	10.81	10.63	10.71	10.61	10.63	0.38	0.193379	0.559075	10.9432	4.42	0.0006	0.0019	-1.04
Q99729	ROAA_HUMAN	Heterogeneous nuclear ribonucleoprotein A/B OS=Homo sapiens OX=9606 GN=HNRNPAB PE=1 SV=2	HNRNPAB	9	10.23	10.12	10.42	10.36	10.27	10.37	10.44	10.39	10.73	10.77	9.94	9.96	10.04	9.97	-0.47	-0.653714	-0.286637	10.2868	-5.5	8.2e-05	0.00036	1.01
P07910	HNRPC_HUMAN	Heterogeneous nuclear ribonucleoproteins C1/C2 OS=Homo sapiens OX=9606 GN=HNRNPC PE=1 SV=4	HNRNPC	6	11.2	11.13	11.32	11.39	11.29	11.43	11.42	11.42	11.43	11.35	11.01	10.99	11	11.07	-0.13	-0.296797	0.0361483	11.2448	-1.68	0.12	0.17	-6.17
Q14103	HNRPD_HUMAN	Heterogeneous nuclear ribonucleoprotein D0 OS=Homo sapiens OX=9606 GN=HNRNPD PE=1 SV=1	HNRNPD	8	10.19	10.11	10.3	10.3	10.31	10.37	10.49	10.46	10.36	10.44	9.82	9.85	9.97	9.95	-0.18	-0.356701	-0.00352164	10.2083	-2.19	0.046	0.081	-5.34
O14979	HNRDL_HUMAN	Heterogeneous nuclear ribonucleoprotein D-like OS=Homo sapiens OX=9606 GN=HNRNPDL PE=1 SV=3	HNRNPDL	6	8.88	8.7	8.9	8.98	8.9	9.02	8.85	8.84	8.74	8.64	8.19	8.24	8.18	8.26	0.18	-0.0164267	0.37218	8.66525	1.97	0.07	0.11	-5.72
P52597	HNRPF_HUMAN	Heterogeneous nuclear ribonucleoprotein F OS=Homo sapiens OX=9606 GN=HNRNPF PE=1 SV=3	HNRNPF	9	11.14	11.1	11.11	11.25	10.93	11.02	10.7	10.84	11.44	11.35	10.63	10.76	10.65	10.61	-0.25	-0.434324	-0.0571277	10.9659	-2.8	0.014	0.029	-4.23
P31943	HNRH1_HUMAN	Heterogeneous nuclear ribonucleoprotein H OS=Homo sapiens OX=9606 GN=HNRNPH1 PE=1 SV=4	HNRNPH1	7	12.13	12.02	12.16	12.23	11.95	12.14	11.83	11.92	11.35	11.31	11.65	11.8	11.62	11.65	0.8	0.613777	0.992567	11.8385	9.11	3.3e-07	4.8e-06	6.76
P55795	HNRH2_HUMAN	Heterogeneous nuclear ribonucleoprotein H2 OS=Homo sapiens OX=9606 GN=HNRNPH2 PE=1 SV=1	HNRNPH2	6	9.22	9.12	9.32	9.31	9.23	9.28	9.01	9.06	9.27	9.28	8.89	8.92	8.88	8.76	-0.03	-0.230345	0.174036	9.1098	-0.3	0.77	0.82	-7.49
P31942	HNRH3_HUMAN	Heterogeneous nuclear ribonucleoprotein H3 OS=Homo sapiens OX=9606 GN=HNRNPH3 PE=1 SV=2	HNRNPH3	11	11.62	11.56	11.57	11.66	11.52	11.65	11.29	11.48	10.44	10.39	11.31	11.42	11.37	11.31	1.19	1.00274	1.36969	11.3267	13.88	1.7e-09	5.4e-08	12.22
P61978	HNRPK_HUMAN	Heterogeneous nuclear ribonucleoprotein K OS=Homo sapiens OX=9606 GN=HNRNPK PE=1 SV=1	HNRNPK	21	12.56	12.46	12.6	12.59	12.48	12.56	12.35	12.46	12.61	12.53	12.09	12.16	12.08	12.08	-0.02	-0.165117	0.129969	12.4005	-0.26	0.8	0.85	-7.51
P14866	HNRPL_HUMAN	Heterogeneous nuclear ribonucleoprotein L OS=Homo sapiens OX=9606 GN=HNRNPL PE=1 SV=2	HNRNPL	15	12.21	12.21	12.29	12.31	12.04	12.16	11.97	12.02	11.65	11.64	11.5	11.62	11.57	11.53	0.61	0.464011	0.752731	11.9093	9.05	3.5e-07	5e-06	6.68
Q8WVV9	HNRLL_HUMAN	Heterogeneous nuclear ribonucleoprotein L-like OS=Homo sapiens OX=9606 GN=HNRNPLL PE=1 SV=1	HNRNPLL	2	7.23	7.18	7.26	7.43	7.09	7.31	7.1	7.03	6.15	6.02	6.96	7.11	6.95	6.84	1.19	0.938826	1.43714	6.97562	10.24	7.8e-08	1.4e-06	8.24
P52272	HNRPM_HUMAN	Heterogeneous nuclear ribonucleoprotein M OS=Homo sapiens OX=9606 GN=HNRNPM PE=1 SV=3	HNRNPM	25	12.31	12.21	12.48	12.4	12.23	12.38	12.26	12.28	12.16	12.17	12.11	12.14	12.18	12.18	0.19	0.0293692	0.347052	12.2479	2.54	0.024	0.045	-4.7
O43390	HNRPR_HUMAN	Heterogeneous nuclear ribonucleoprotein R OS=Homo sapiens OX=9606 GN=HNRNPR PE=1 SV=1	HNRNPR	14	11.28	11.24	11.39	11.45	11.28	11.38	11.18	11.23	11.17	11.14	10.93	10.96	10.99	11.02	0.19	0.0243161	0.349462	11.1877	2.47	0.027	0.051	-4.84
Q00839	HNRPU_HUMAN	Heterogeneous nuclear ribonucleoprotein U OS=Homo sapiens OX=9606 GN=HNRNPU PE=1 SV=6	HNRNPU	18	11.86	11.82	12.01	11.99	12.11	12.18	12.35	12.36	12.53	12.46	11.72	11.83	11.84	12.04	-0.57	-0.783194	-0.361489	12.0781	-5.83	4.6e-05	0.00023	1.6
Q9BUJ2	HNRL1_HUMAN	Heterogeneous nuclear ribonucleoprotein U-like protein 1 OS=Homo sapiens OX=9606 GN=HNRNPUL1 PE=1 SV=2	HNRNPUL1	10	9.97	9.97	9.96	10.01	10.24	10.31	10.19	10.1	10.32	10.25	9.8	9.77	9.6	9.57	-0.31	-0.489521	-0.127139	10.004	-3.65	0.0027	0.0068	-2.55
Q1KMD3	HNRL2_HUMAN	Heterogeneous nuclear ribonucleoprotein U-like protein 2 OS=Homo sapiens OX=9606 GN=HNRNPUL2 PE=1 SV=1	HNRNPUL2	3	7.01	6.95	7.08	7.02	7.14	7.18	7.42	7.44	6.9	6.82	6.27	5.97	6.22	6.25	0.15	-0.108774	0.413057	6.8328	1.25	0.23	0.31	-6.75
Q86YZ3	HORN_HUMAN	Hornerin OS=Homo sapiens OX=9606 GN=HRNR PE=1 SV=2	HRNR	1	2.42	1.59	2.19	1.64	2.66	2.37	1.94	2.81	1.99	2.07	3.46	3.16	3.27	3.19	-0.07	-0.695126	0.550952	2.48309	-0.25	0.81	0.85	-7.51
P51659	DHB4_HUMAN	Peroxisomal multifunctional enzyme type 2 OS=Homo sapiens OX=9606 GN=HSD17B4 PE=1 SV=3	HSD17B4	17	10.55	10.75	10.67	10.59	10.31	10.41	10.35	10.42	12.65	12.87	10.43	10.7	10.61	10.6	-2.12	-2.31442	-1.93149	10.8519	-23.81	1.3e-12	9.6e-10	19.37
P07900	HS90A_HUMAN	Heat shock protein HSP 90-alpha OS=Homo sapiens OX=9606 GN=HSP90AA1 PE=1 SV=5	HSP90AA1	2	6.54	6.6	6.41	6.52	7.15	7.05	8.37	8.21	7.28	7.79	6.34	6.04	6.75	7.06	-1.01	-1.7877	-0.241849	7.007	-2.83	0.014	0.029	-4.18
P08238	HS90B_HUMAN	Heat shock protein HSP 90-beta OS=Homo sapiens OX=9606 GN=HSP90AB1 PE=1 SV=4	HSP90AB1	2	6.46	6.62	6.48	6.14	6.93	6.9	8.38	8.13	6.55	6.99	6.67	6.22	6.79	7.18	-0.34	-1.1706	0.481858	6.88902	-0.9	0.39	0.48	-7.12
P14625	ENPL_HUMAN	Endoplasmin OS=Homo sapiens OX=9606 GN=HSP90B1 PE=1 SV=1	HSP90B1	1	3.37	3.45	3.46	3.76	3.65	3.37	5.14	4.68	4.02	4.73	3.86	3.87	4.23	4.54	-0.86	-1.73902	0.0141573	4.00783	-2.11	0.053	0.092	-5.47
P34932	HSP74_HUMAN	Heat shock 70 kDa protein 4 OS=Homo sapiens OX=9606 GN=HSPA4 PE=1 SV=4	HSPA4	1	2.47	2.63	2.62	2.51	2.88	2.83	4.71	4.66	2.42	3	3.18	3.05	2.29	3.1	-0.15	-1.21178	0.913755	3.02651	-0.3	0.77	0.82	-7.49
P11021	BIP_HUMAN	Endoplasmic reticulum chaperone BiP OS=Homo sapiens OX=9606 GN=HSPA5 PE=1 SV=2	HSPA5	1	3.01	3.05	2.66	3.17	3	3.22	4.46	4.33	2.82	3.83	3.56	3.02	4.1	4.05	-0.35	-1.28661	0.581921	3.44935	-0.81	0.43	0.53	-7.2
P11142	HSP7C_HUMAN	Heat shock cognate 71 kDa protein OS=Homo sapiens OX=9606 GN=HSPA8 PE=1 SV=1	HSPA8	12	10.65	10.89	10.49	10.53	10.72	10.67	11.41	11.34	10.45	10.64	10.94	10.82	11	11.23	0.1	-0.335915	0.528559	10.8423	0.48	0.64	0.72	-7.42
P38646	GRP75_HUMAN	Stress-70 protein, mitochondrial OS=Homo sapiens OX=9606 GN=HSPA9 PE=1 SV=2	HSPA9	7	7.3	7.4	7.38	7.3	7.55	7.6	8.83	8.61	9.95	9.87	8.03	7.71	8.26	8.43	-2.56	-3.23144	-1.89408	8.15852	-8.26	1.3e-06	1.3e-05	5.35
P10809	CH60_HUMAN	60 kDa heat shock protein, mitochondrial OS=Homo sapiens OX=9606 GN=HSPD1 PE=1 SV=2	HSPD1	17	9.4	9.5	9.41	9.28	9.91	9.94	11.51	11.3	11.3	11.35	9.96	9.83	10.32	10.66	-1.93	-2.77257	-1.08727	10.2623	-4.93	0.00025	0.0009	-0.13
P61604	CH10_HUMAN	10 kDa heat shock protein, mitochondrial OS=Homo sapiens OX=9606 GN=HSPE1 PE=1 SV=2	HSPE1	1	5.86	5.97	5.62	5.86	6.29	6.2	7.79	7.42	6.22	6.5	6.64	6.5	6.48	6.89	-0.54	-1.29847	0.227301	6.44465	-1.51	0.15	0.22	-6.41
O43719	HTSF1_HUMAN	HIV Tat-specific factor 1 OS=Homo sapiens OX=9606 GN=HTATSF1 PE=1 SV=1	HTATSF1	1	6.44	6.43	6.38	6.34	6.78	6.7	7.13	6.92	6.3	6.39	6.38	6.02	6.23	6.45	0.05	-0.248953	0.350866	6.49279	0.36	0.72	0.78	-7.47
Q9Y4L1	HYOU1_HUMAN	Hypoxia up-regulated protein 1 OS=Homo sapiens OX=9606 GN=HYOU1 PE=1 SV=1	HYOU1	1	2.69	2.3	3.31	3.14	3.06	2.87	3.3	3.43	3.11	3.39	3.09	2.28	3.1	3.19	-0.39	-1.06702	0.285013	3.01678	-1.24	0.23	0.31	-6.76
O75874	IDHC_HUMAN	Isocitrate dehydrogenase [NADP] cytoplasmic OS=Homo sapiens OX=9606 GN=IDH1 PE=1 SV=2	IDH1	1	4.49	4.32	4.29	4.62	4.72	4.35	5.09	4.98	5.3	5.53	4.18	4.14	4.25	4.23	-0.99	-1.39109	-0.580711	4.60724	-5.22	0.00013	0.00054	0.5
Q9NZI8	IF2B1_HUMAN	Insulin-like growth factor 2 mRNA-binding protein 1 OS=Homo sapiens OX=9606 GN=IGF2BP1 PE=1 SV=2	IGF2BP1	9	9.76	9.73	9.95	9.95	9.7	9.83	10.28	10.35	7.62	7.63	9.45	9.47	9.58	9.72	2.22	1.8815	2.56524	9.50227	13.97	1.5e-09	5.3e-08	12.3
Q9Y6M1	IF2B2_HUMAN	Insulin-like growth factor 2 mRNA-binding protein 2 OS=Homo sapiens OX=9606 GN=IGF2BP2 PE=1 SV=2	IGF2BP2	1	4.44	3.99	4.55	4.66	4.34	4.14	4.55	4.41	3.66	3.84	4.5	3.8	4.44	5.1	0.66	0.0520036	1.2614	4.31603	2.33	0.035	0.064	-5.09
Q13123	RED_HUMAN	Protein Red OS=Homo sapiens OX=9606 GN=IK PE=1 SV=3	IK	8	9.8	9.83	9.66	9.74	9.69	9.63	9.61	9.48	10.27	10.16	10.48	10.44	10.13	10.08	-0.46	-0.70027	-0.211167	9.92826	-4	0.0013	0.0037	-1.86
Q12905	ILF2_HUMAN	Interleukin enhancer-binding factor 2 OS=Homo sapiens OX=9606 GN=ILF2 PE=1 SV=2	ILF2	5	8.06	7.97	8.04	8.07	8.24	8.36	8.69	8.64	8.77	8.75	8.53	8.59	8.68	8.72	-0.72	-0.97579	-0.470422	8.43459	-6.15	2.7e-05	0.00015	2.16
Q12906	ILF3_HUMAN	Interleukin enhancer-binding factor 3 OS=Homo sapiens OX=9606 GN=ILF3 PE=1 SV=3	ILF3	9	10.41	10.28	10.6	10.51	10.5	10.64	10.96	10.94	10.72	10.72	10.62	10.61	10.7	10.73	-0.27	-0.528862	-0.00905903	10.6387	-2.22	0.043	0.076	-5.29
Q16891	MIC60_HUMAN	MICOS complex subunit MIC60 OS=Homo sapiens OX=9606 GN=IMMT PE=1 SV=1	IMMT	1	4.47	4.18	4.02	3.87	4.25	4.41	6.1	5.84	3.92	4.33	4.2	4.3	4.2	4.53	0.01	-0.912172	0.936417	4.47208	0.03	0.98	0.98	-7.54
Q9H1K1	ISCU_HUMAN	Iron-sulfur cluster assembly enzyme ISCU, mitochondrial OS=Homo sapiens OX=9606 GN=ISCU PE=1 SV=2	ISCU	1	5.53	5.53	5.38	5.43	5.66	5.39	4.81	4.78	2.01	1.81	5.22	5.94	5.74	5.42	3.56	3.02775	4.08561	4.90356	14.44	9.9e-10	4.3e-08	12.74
Q14573	ITPR3_HUMAN	Inositol 1,4,5-trisphosphate receptor type 3 OS=Homo sapiens OX=9606 GN=ITPR3 PE=1 SV=2	ITPR3	1	6.97	7.01	7.2	6.65	6.9	6.52	6.6	6.3	5.08	4.98	4.88	4.57	5.01	4.85	1.93	1.53982	2.31653	5.96445	10.66	4.7e-08	1e-06	8.76
P14923	PLAK_HUMAN	Junction plakoglobin OS=Homo sapiens OX=9606 GN=JUP PE=1 SV=3	JUP	10	9.25	9.4	9.65	9.14	9.39	9.5	9.11	9.26	9.9	9.81	9.52	9.71	9.94	9.79	-0.5	-0.812435	-0.179476	9.52606	-3.37	0.0047	0.011	-3.12
O60341	KDM1A_HUMAN	Lysine-specific histone demethylase 1A OS=Homo sapiens OX=9606 GN=KDM1A PE=1 SV=2	KDM1A	1	5.63	5.4	5.34	5.45	5.86	5.72	6.41	6.32	5.69	5.91	5.72	5.58	6.04	6.33	-0.34	-0.820633	0.132094	5.81244	-1.55	0.14	0.21	-6.36
Q5JSQ8	KHDCL_HUMAN	Putative KHDC1-like protein OS=Homo sapiens OX=9606 GN=KHDC1L PE=5 SV=1	KHDC1L	1	3.5	3.43	3.63	2.93	2.96	2.92	2.01	1.39	8.53	8.68	2.67	3.09	2.81	3.19	-5.23	-6.03002	-4.43801	3.69627	-14.13	1.4e-09	5.3e-08	12.4
Q7Z7F0	KHDC4_HUMAN	KH homology domain-containing protein 4 OS=Homo sapiens OX=9606 GN=KHDC4 PE=1 SV=1	KHDC4	2	5.2	4.89	5.07	4.97	4.82	4.7	4.64	4.43	5.47	5.42	4.92	5.3	5.16	4.95	-0.41	-0.739773	-0.084139	4.99614	-2.7	0.017	0.035	-4.42
Q07666	KHDR1_HUMAN	KH domain-containing, RNA-binding, signal transduction-associated protein 1 OS=Homo sapiens OX=9606 GN=KHDRBS1 PE=1 SV=1	KHDRBS1	6	10.28	10.21	10.33	10.45	10.27	10.45	10.26	10.36	9.09	9.12	9.78	9.98	9.88	9.81	1.21	1.02132	1.39903	10.02	13.76	1.9e-09	5.9e-08	12.1
O75525	KHDR3_HUMAN	KH domain-containing, RNA-binding, signal transduction-associated protein 3 OS=Homo sapiens OX=9606 GN=KHDRBS3 PE=1 SV=1	KHDRBS3	1	2.55	2.8	3.51	3.28	1.84	2.61	2.46	2.58	1.69	2.39	2.67	3.31	2.91	2.93	1	0.301762	1.68935	2.68103	3.08	0.0082	0.018	-3.68
Q92945	FUBP2_HUMAN	Far upstream element-binding protein 2 OS=Homo sapiens OX=9606 GN=KHSRP PE=1 SV=4	KHSRP	31	12.38	12.46	12.29	12.43	12.58	12.57	12.39	12.39	13.4	13.27	12.69	12.77	12.5	12.5	-0.95	-1.14753	-0.747326	12.6157	-10.17	8.5e-08	1.5e-06	8.15
Q02241	KIF23_HUMAN	Kinesin-like protein KIF23 OS=Homo sapiens OX=9606 GN=KIF23 PE=1 SV=3	KIF23	4	6.64	6.66	6.81	6.84	6.98	7	7.33	7.26	8.88	8.71	7.37	7.3	7.51	7.42	-2.06	-2.32107	-1.79334	7.33676	-16.74	1.4e-10	1e-08	14.72
P52292	IMA1_HUMAN	Importin subunit alpha-1 OS=Homo sapiens OX=9606 GN=KPNA2 PE=1 SV=1	KPNA2	3	7.89	7.82	7.85	7.76	7.47	7.62	8.04	7.93	7.6	7.9	7.53	7.47	7.54	7.66	0.08	-0.232076	0.394646	7.71981	0.56	0.59	0.67	-7.38
O00629	IMA3_HUMAN	Importin subunit alpha-3 OS=Homo sapiens OX=9606 GN=KPNA4 PE=1 SV=1	KPNA4	1	4.2	4.32	4.62	4.04	4.38	4.29	4.97	4.75	4.26	4.04	4.09	3.37	4.29	3.85	0.14	-0.413627	0.701552	4.24716	0.55	0.59	0.67	-7.38
Q14974	IMB1_HUMAN	Importin subunit beta-1 OS=Homo sapiens OX=9606 GN=KPNB1 PE=1 SV=2	KPNB1	3	7.04	6.98	6.95	7.07	7.08	7.07	7.77	7.61	7.45	7.74	7.17	7.28	7.52	7.44	-0.59	-0.983196	-0.187635	7.298	-3.16	0.007	0.016	-3.53
P04264	K2C1_HUMAN	Keratin, type II cytoskeletal 1 OS=Homo sapiens OX=9606 GN=KRT1 PE=1 SV=6	KRT1	38	14.28	14.21	14.67	14.02	14.43	14.4	14.24	14.11	14.27	14.13	14.68	14.76	15	14.94	0.1	-0.223593	0.4154	14.4384	0.65	0.53	0.62	-7.32
P13645	K1C10_HUMAN	Keratin, type I cytoskeletal 10 OS=Homo sapiens OX=9606 GN=KRT10 PE=1 SV=6	KRT10	27	13.41	13.45	13.75	13.19	13.56	13.28	13.34	13.22	12.98	12.88	12.72	12.81	12.93	13.05	0.52	0.229813	0.811322	13.1833	3.85	0.0018	0.0048	-2.18
P02533	K1C14_HUMAN	Keratin, type I cytoskeletal 14 OS=Homo sapiens OX=9606 GN=KRT14 PE=1 SV=4	KRT14	7	9.18	9.05	9.49	8.71	9.13	8.99	8.72	8.74	8.57	8.85	9.07	9.08	9.61	9.29	0.4	-0.0307084	0.826541	9.03417	1.99	0.066	0.11	-5.67
P08779	K1C16_HUMAN	Keratin, type I cytoskeletal 16 OS=Homo sapiens OX=9606 GN=KRT16 PE=1 SV=4	KRT16	13	10.36	10.39	10.59	10	10.38	10.43	9.8	10.13	10.33	10.7	10.62	10.54	11.81	11.27	-0.18	-0.833851	0.468792	10.5229	-0.6	0.56	0.65	-7.35
Q04695	K1C17_HUMAN	Keratin, type I cytoskeletal 17 OS=Homo sapiens OX=9606 GN=KRT17 PE=1 SV=2	KRT17	3	7.71	7.8	8.46	7.08	7.65	7.61	7.01	7.55	7.87	9.84	7.64	7.5	8.8	8.43	-1.09	-2.16496	-0.0181909	7.92603	-2.19	0.047	0.081	-5.35
P05783	K1C18_HUMAN	Keratin, type I cytoskeletal 18 OS=Homo sapiens OX=9606 GN=KRT18 PE=1 SV=2	KRT18	5	8.78	8.45	8.44	8.24	8.63	8.31	9.71	9.38	7.99	8.11	8.86	8.75	8.76	8.96	0.43	-0.19943	1.05963	8.6695	1.47	0.16	0.23	-6.47
P08727	K1C19_HUMAN	Keratin, type I cytoskeletal 19 OS=Homo sapiens OX=9606 GN=KRT19 PE=1 SV=4	KRT19	3	7.72	7.7	7.81	7.7	8.28	7.94	9	8.88	7.95	7.89	8.56	8.21	8.79	9.18	-0.19	-0.776732	0.403598	8.25747	-0.68	0.51	0.6	-7.3
P35908	K22E_HUMAN	Keratin, type II cytoskeletal 2 epidermal OS=Homo sapiens OX=9606 GN=KRT2 PE=1 SV=2	KRT2	38	13.42	13.47	13.75	13.16	13.67	13.33	13.46	13.23	13.3	13.1	13.59	13.54	13.72	13.81	0.25	-0.0617875	0.562192	13.4675	1.72	0.11	0.16	-6.11
P19013	K2C4_HUMAN	Keratin, type II cytoskeletal 4 OS=Homo sapiens OX=9606 GN=KRT4 PE=1 SV=4	KRT4	2	8.48	10.17	8.1	7.23	8.3	7.23	8.13	8	8.18	7.5	7.5	7.42	7.09	7.1	0.66	-0.561101	1.87631	7.88665	1.16	0.27	0.35	-6.85
P13647	K2C5_HUMAN	Keratin, type II cytoskeletal 5 OS=Homo sapiens OX=9606 GN=KRT5 PE=1 SV=3	KRT5	16	11.82	11.81	12.17	11.4	11.85	11.77	11.5	11.48	11.44	11.6	11.64	11.76	12.09	11.96	0.28	-0.111909	0.665768	11.7343	1.53	0.15	0.21	-6.38
P04259	K2C6B_HUMAN	Keratin, type II cytoskeletal 6B OS=Homo sapiens OX=9606 GN=KRT6B PE=1 SV=5	KRT6B	1	4.14	4.06	4.42	3.12	3.55	3.15	3.17	3.91	3.82	4.57	4.86	5.35	7.51	4.98	-0.26	-1.55388	1.04148	4.32994	-0.43	0.68	0.75	-7.45
Q7Z794	K2C1B_HUMAN	Keratin, type II cytoskeletal 1b OS=Homo sapiens OX=9606 GN=KRT77 PE=2 SV=3	KRT77	4	7.79	7.97	7.96	8.27	8.07	7.93	7.8	7.59	7.92	8.03	7.9	8.17	8.42	8.58	0.02	-0.370819	0.412428	8.02832	0.11	0.91	0.93	-7.54
Q8N1N4	K2C78_HUMAN	Keratin, type II cytoskeletal 78 OS=Homo sapiens OX=9606 GN=KRT78 PE=1 SV=2	KRT78	2	6.12	6.32	6.61	6.03	6.47	6.34	6.33	6.06	6.29	6.32	6.32	6.31	6.51	6.6	-0.03	-0.382183	0.315346	6.33076	-0.21	0.84	0.88	-7.52
P05787	K2C8_HUMAN	Keratin, type II cytoskeletal 8 OS=Homo sapiens OX=9606 GN=KRT8 PE=1 SV=7	KRT8	8	9.21	9.11	9.1	8.9	9.41	9.23	10.45	10.18	9.1	9.28	10.08	9.85	10.3	10.57	-0.11	-0.726735	0.499756	9.62625	-0.4	0.7	0.76	-7.46
Q6KB66	K2C80_HUMAN	Keratin, type II cytoskeletal 80 OS=Homo sapiens OX=9606 GN=KRT80 PE=1 SV=2	KRT80	3	7.52	7.48	7.98	7.49	7.74	7.55	7.7	7.53	7.82	7.83	7.58	7.6	7.96	7.96	-0.21	-0.54627	0.125818	7.69638	-1.34	0.2	0.28	-6.64
P35527	K1C9_HUMAN	Keratin, type I cytoskeletal 9 OS=Homo sapiens OX=9606 GN=KRT9 PE=1 SV=3	KRT9	39	13.66	13.53	14.1	13.35	13.82	14.12	13.88	13.48	14.2	14.12	14.21	14.26	14.48	14.48	-0.5	-0.902198	-0.0956794	13.9782	-2.67	0.019	0.037	-4.49
P83111	LACTB_HUMAN	Serine beta-lactamase-like protein LACTB, mitochondrial OS=Homo sapiens OX=9606 GN=LACTB PE=1 SV=2	LACTB	1	3.91	3.87	3.72	3.6	3.93	4.09	3.97	4.41	4.77	5.22	3.76	3.8	3.63	3.67	-1.22	-1.60871	-0.826521	4.02594	-6.69	1.1e-05	6.9e-05	3.09
Q14847	LASP1_HUMAN	LIM and SH3 domain protein 1 OS=Homo sapiens OX=9606 GN=LASP1 PE=1 SV=2	LASP1	1	5.27	5.3	4.89	5.26	5.25	5.02	4.99	5.13	5.93	5.59	5.81	5.9	5.52	5.85	-0.58	-0.922286	-0.231172	5.40835	-3.58	0.003	0.0077	-2.69
P00338	LDHA_HUMAN	L-lactate dehydrogenase A chain OS=Homo sapiens OX=9606 GN=LDHA PE=1 SV=2	LDHA	1	4.24	4.66	4.7	4.55	4.58	4.74	4.47	4.81	5.88	6.01	4.83	5.08	4.54	4.54	-1.41	-1.80285	-1.01509	4.83135	-7.68	2.4e-06	1.9e-05	4.69
P07195	LDHB_HUMAN	L-lactate dehydrogenase B chain OS=Homo sapiens OX=9606 GN=LDHB PE=1 SV=2	LDHB	1	5.89	5.69	5.56	5.36	6.12	6.18	7.56	7.5	6.1	6.37	4.77	4.42	4.7	4.62	-0.61	-1.38429	0.16238	5.77551	-1.7	0.11	0.17	-6.14
Q96BZ8	LENG1_HUMAN	Leukocyte receptor cluster member 1 OS=Homo sapiens OX=9606 GN=LENG1 PE=1 SV=1	LENG1	2	4.68	4.67	4.57	4.95	4.94	4.64	4.33	4.67	4.27	4.53	5.15	5.42	5.34	5.08	0.32	-0.0663613	0.701207	4.80294	1.78	0.098	0.15	-6.02
P47929	LEG7_HUMAN	Galectin-7 OS=Homo sapiens OX=9606 GN=LGALS7 PE=1 SV=2	LGALS7	1	4.56	5.03	5.19	4.66	4.82	4.67	4.31	4.58	4.64	5.48	4.51	4.45	5.35	4.63	-0.2	-0.814445	0.410488	4.77757	-0.71	0.49	0.59	-7.28
Q9H9Z2	LN28A_HUMAN	Protein lin-28 homolog A OS=Homo sapiens OX=9606 GN=LIN28A PE=1 SV=1	LIN28A	2	6.84	6.94	7.03	7.03	7.01	7.24	7.3	7.41	5.86	5.81	6.48	6.33	6.42	6.76	1.12	0.826753	1.41694	6.74819	8.16	1.2e-06	1.2e-05	5.42
P02545	LMNA_HUMAN	Prelamin-A/C OS=Homo sapiens OX=9606 GN=LMNA PE=1 SV=1	LMNA	19	11.81	11.78	12.75	12.34	10.91	10.93	10.89	10.93	9.94	10.14	12.13	12.23	12.48	12.69	2.13	1.64672	2.61314	11.568	9.5	2.6e-07	4.1e-06	7.03
P20700	LMNB1_HUMAN	Lamin-B1 OS=Homo sapiens OX=9606 GN=LMNB1 PE=1 SV=2	LMNB1	3	6.35	6.45	6.68	6.32	6.31	6.37	7.44	7.29	5.94	6.3	6.72	6.75	7	7.44	0.33	-0.323009	0.983896	6.66848	1.09	0.3	0.38	-6.93
Q86WA8	LONP2_HUMAN	Lon protease homolog 2, peroxisomal OS=Homo sapiens OX=9606 GN=LONP2 PE=1 SV=1	LONP2	1	6.64	6.51	7.08	6.7	6.48	6.88	6.71	6.95	7.12	7.49	4.98	5.17	5.01	5.1	-0.58	-0.947559	-0.208102	6.34428	-3.36	0.0048	0.011	-3.14
P42704	LPPRC_HUMAN	Leucine-rich PPR motif-containing protein, mitochondrial OS=Homo sapiens OX=9606 GN=LRPPRC PE=1 SV=3	LRPPRC	4	6.09	6.38	6.36	6.2	6.54	6.46	7.5	7.36	7.5	7.74	5.6	5.26	5.82	6.1	-1.36	-1.96985	-0.749038	6.49371	-4.79	0.00031	0.0011	-0.35
Q6UXK5	LRRN1_HUMAN	Leucine-rich repeat neuronal protein 1 OS=Homo sapiens OX=9606 GN=LRRN1 PE=1 SV=1	LRRN1	1	7.56	7.37	7.3	7.54	7.6	7.23	6.96	6.86	6.06	5.91	6.83	7.4	7.24	7.21	1.46	1.04246	1.87066	7.07614	7.55	2.9e-06	2.2e-05	4.49
P62310	LSM3_HUMAN	U6 snRNA-associated Sm-like protein LSm3 OS=Homo sapiens OX=9606 GN=LSM3 PE=1 SV=2	LSM3	1	5	4.9	5.02	4.88	5.28	4.99	4.72	4.43	4.77	4.62	4.54	5.06	4.42	4.48	0.25	-0.220899	0.725729	4.79239	1.15	0.27	0.36	-6.87
Q9Y4Z0	LSM4_HUMAN	U6 snRNA-associated Sm-like protein LSm4 OS=Homo sapiens OX=9606 GN=LSM4 PE=1 SV=1	LSM4	1	3.42	2.92	3.13	3.34	3.4	2.98	3.43	3.37	3.75	3.98	3.02	3.6	3.77	3.32	-0.66	-1.16656	-0.160925	3.38824	-2.83	0.013	0.028	-4.16
Q9Y4Y9	LSM5_HUMAN	U6 snRNA-associated Sm-like protein LSm5 OS=Homo sapiens OX=9606 GN=LSM5 PE=1 SV=3	LSM5	1	6.72	6.61	6.59	6.43	6.73	6.68	7.1	6.73	7.8	7.83	6.78	6.53	6.46	6.3	-1.23	-1.54886	-0.910087	6.80639	-8.27	1e-06	1.1e-05	5.57
O95777	LSM8_HUMAN	U6 snRNA-associated Sm-like protein LSm8 OS=Homo sapiens OX=9606 GN=LSM8 PE=1 SV=3	LSM8	1	2.91	3.02	3.04	3.14	3.32	2.98	3.18	3.01	3.66	3.6	2.99	3.25	3.57	3.24	-0.61	-1.01811	-0.192654	3.20857	-3.15	0.0072	0.016	-3.55
P02788	TRFL_HUMAN	Lactotransferrin OS=Homo sapiens OX=9606 GN=LTF PE=1 SV=6	LTF	1	5.66	5.67	5.78	5.59	5.56	5.95	5.54	5.66	5.02	5.12	6.46	6.38	6.6	6.45	0.61	0.329481	0.887619	5.81656	4.68	0.00036	0.0012	-0.53
Q9NQ29	LUC7L_HUMAN	Putative RNA-binding protein Luc7-like 1 OS=Homo sapiens OX=9606 GN=LUC7L PE=1 SV=1	LUC7L	8	10.08	10.1	10	10.1	9.74	9.78	9.47	9.51	9.93	9.85	10.24	10.37	10.15	10.09	0.18	-0.0432534	0.393485	9.95783	1.72	0.11	0.16	-6.11
Q9Y383	LC7L2_HUMAN	Putative RNA-binding protein Luc7-like 2 OS=Homo sapiens OX=9606 GN=LUC7L2 PE=1 SV=2	LUC7L2	8	10.21	10.15	10.17	10.3	10.13	10.09	9.83	9.84	10.48	10.45	10.29	10.39	10.19	10.1	-0.26	-0.479385	-0.0343868	10.1857	-2.48	0.027	0.05	-4.82
O95232	LC7L3_HUMAN	Luc7-like protein 3 OS=Homo sapiens OX=9606 GN=LUC7L3 PE=1 SV=2	LUC7L3	6	9.02	9	9.03	9.18	8.84	8.97	8.76	8.75	9.17	9.04	9.74	9.69	9.4	9.42	-0.05	-0.288052	0.189268	9.1423	-0.44	0.66	0.74	-7.44
Q9P127	LUZP4_HUMAN	Leucine zipper protein 4 OS=Homo sapiens OX=9606 GN=LUZP4 PE=1 SV=1	LUZP4	1	3.95	3.59	3.38	3.98	4.06	3.59	3.64	3.13	2.39	2.5	4.27	4.02	3.88	3.67	1.28	0.7298	1.83766	3.57437	4.98	0.00021	0.00078	0.03
Q6ZN16	M3K15_HUMAN	Mitogen-activated protein kinase kinase kinase 15 OS=Homo sapiens OX=9606 GN=MAP3K15 PE=1 SV=2	MAP3K15	1	5.82	5.84	5.61	5.68	5.9	5.7	5.15	5.17	3.62	3.82	5.82	5.91	5.97	6.13	2.02	1.59832	2.44196	5.43848	10.28	7.4e-08	1.4e-06	8.3
Q15691	MARE1_HUMAN	Microtubule-associated protein RP/EB family member 1 OS=Homo sapiens OX=9606 GN=MAPRE1 PE=1 SV=3	MAPRE1	1	4.78	4.85	4.63	4.7	4.67	4.76	5.33	5.27	4.6	4.71	5.29	5.4	5.25	5.63	0.08	-0.326797	0.493893	4.99099	0.44	0.67	0.74	-7.44
P31153	METK2_HUMAN	S-adenosylmethionine synthase isoform type-2 OS=Homo sapiens OX=9606 GN=MAT2A PE=1 SV=1	MAT2A	1	5.32	5.46	5.12	5.35	5.14	5.27	5.81	5.89	5.69	5.69	5.86	6.13	5.88	6.09	-0.38	-0.80239	0.04154	5.62067	-1.94	0.074	0.12	-5.77
P43243	MATR3_HUMAN	Matrin-3 OS=Homo sapiens OX=9606 GN=MATR3 PE=1 SV=2	MATR3	22	12.08	12.04	12.05	12.03	11.5	11.66	11.42	11.49	10.77	10.79	11.45	11.64	11.64	11.58	1.27	1.10755	1.43205	11.5823	16.81	1.4e-10	1e-08	14.77
P49736	MCM2_HUMAN	DNA replication licensing factor MCM2 OS=Homo sapiens OX=9606 GN=MCM2 PE=1 SV=4	MCM2	3	6.69	6.6	6.71	6.43	7.28	7.08	7.96	7.89	7.29	7.53	7.21	7.01	7.38	7.58	-0.8	-1.28871	-0.312733	7.18909	-3.52	0.0034	0.0085	-2.81
P25205	MCM3_HUMAN	DNA replication licensing factor MCM3 OS=Homo sapiens OX=9606 GN=MCM3 PE=1 SV=3	MCM3	2	3.91	3.94	3.81	3.99	4.6	4.25	5.18	5.05	4	4.51	4.17	4.63	4.34	4.76	-0.34	-0.876856	0.196763	4.36742	-1.36	0.2	0.27	-6.61
P33992	MCM5_HUMAN	DNA replication licensing factor MCM5 OS=Homo sapiens OX=9606 GN=MCM5 PE=1 SV=5	MCM5	1	4.27	4.32	4.28	4.03	4.6	4.6	5.25	5.02	4.05	4.19	3.41	3.93	3.99	4.08	0.1	-0.371214	0.579059	4.28726	0.47	0.65	0.72	-7.43
Q14566	MCM6_HUMAN	DNA replication licensing factor MCM6 OS=Homo sapiens OX=9606 GN=MCM6 PE=1 SV=1	MCM6	2	4.47	3.96	4.03	3.61	4.3	4.17	4.96	4.93	3.95	4.32	4.38	4.78	4.75	4.85	-0.11	-0.692015	0.46345	4.39082	-0.42	0.68	0.75	-7.45
Q14676	MDC1_HUMAN	Mediator of DNA damage checkpoint protein 1 OS=Homo sapiens OX=9606 GN=MDC1 PE=1 SV=3	MDC1	4	8.12	8.2	7.81	7.93	8.02	7.71	7.85	7.66	6.84	7.05	7.8	7.71	7.79	7.53	1.07	0.780286	1.36574	7.71416	7.87	1.8e-06	1.6e-05	4.98
P40926	MDHM_HUMAN	Malate dehydrogenase, mitochondrial OS=Homo sapiens OX=9606 GN=MDH2 PE=1 SV=3	MDH2	4	6.86	6.55	6.79	6.41	7.21	6.98	7.81	7.46	7.8	7.79	6.59	6.35	7.03	6.96	-1.14	-1.62232	-0.654039	7.04189	-5.05	0.00019	0.0007	0.16
P55081	MFAP1_HUMAN	Microfibrillar-associated protein 1 OS=Homo sapiens OX=9606 GN=MFAP1 PE=1 SV=2	MFAP1	8	8.95	8.89	8.83	8.96	8.79	8.85	8.72	8.65	9.19	9.09	9.41	9.35	9.22	9.23	-0.23	-0.418365	-0.0490765	9.00772	-2.72	0.017	0.034	-4.38
Q9BU76	MMTA2_HUMAN	Multiple myeloma tumor-associated protein 2 OS=Homo sapiens OX=9606 GN=MMTAG2 PE=1 SV=1	MMTAG2	2	4.91	5.03	4.68	4.72	5.06	5.05	4.56	4.75	5.08	4.88	5.28	5.21	5.08	4.87	-0.14	-0.526156	0.239368	4.93989	-0.8	0.43	0.53	-7.2
Q9UBU8	MO4L1_HUMAN	Mortality factor 4-like protein 1 OS=Homo sapiens OX=9606 GN=MORF4L1 PE=1 SV=2	MORF4L1	1	5.02	4.94	5.02	5.35	5.11	4.52	4.54	4.32	3.66	3.64	4.3	4.44	3.82	4.02	1.43	0.956798	1.90926	4.47883	6.46	1.6e-05	9.6e-05	2.71
O60783	RT14_HUMAN	28S ribosomal protein S14, mitochondrial OS=Homo sapiens OX=9606 GN=MRPS14 PE=1 SV=1	MRPS14	1	5.71	5.21	5.48	5.72	5.53	5.31	5.72	5.37	5.48	5.35	5.49	5.93	5.72	5.67	0.12	-0.251761	0.488583	5.54917	0.69	0.5	0.6	-7.29
P43246	MSH2_HUMAN	DNA mismatch repair protein Msh2 OS=Homo sapiens OX=9606 GN=MSH2 PE=1 SV=1	MSH2	1	2.93	2.63	1.86	2.54	3.13	2.92	3.9	3.61	3.07	3.36	2.09	2.16	2.39	2.54	-0.72	-1.40486	-0.0398224	2.79547	-2.27	0.04	0.07	-5.2
P52701	MSH6_HUMAN	DNA mismatch repair protein Msh6 OS=Homo sapiens OX=9606 GN=MSH6 PE=1 SV=2	MSH6	1	3.61	4.2	3.78	3.78	3.57	4.11	4.46	4.55	3.91	3.87	3.8	3.34	3.99	4.52	-0.05	-0.720935	0.617404	3.96417	-0.17	0.87	0.9	-7.53
P58546	MTPN_HUMAN	Myotrophin OS=Homo sapiens OX=9606 GN=MTPN PE=1 SV=2	MTPN	1	4.02	3.76	4.21	4.46	4.55	4.02	3.83	3.76	3.37	3.27	3.51	3.4	3.21	3.75	0.79	0.258432	1.31723	3.79383	3.2	0.0066	0.015	-3.46
P42285	MTREX_HUMAN	Exosome RNA helicase MTR4 OS=Homo sapiens OX=9606 GN=MTREX PE=1 SV=3	MTREX	2	4.79	4.84	4.93	4.67	4.92	4.79	4.78	5.07	5.01	5.02	4.27	4.16	4.05	4.26	-0.21	-0.507076	0.0790522	4.68247	-1.57	0.14	0.2	-6.33
Q9BQG0	MBB1A_HUMAN	Myb-binding protein 1A OS=Homo sapiens OX=9606 GN=MYBBP1A PE=1 SV=2	MYBBP1A	1	5.81	6.01	5.89	5.42	6.25	6.14	7.51	7.38	6.71	6.86	4.55	3.34	5.23	5.47	-1	-2.10428	0.0991686	5.89841	-1.96	0.071	0.12	-5.73
Q9P2K5	MYEF2_HUMAN	Myelin expression factor 2 OS=Homo sapiens OX=9606 GN=MYEF2 PE=1 SV=3	MYEF2	2	8.48	8.48	8.65	8.67	8.47	8.5	8.4	8.43	6.61	6.47	7.9	7.98	7.94	7.99	2.03	1.83664	2.22302	8.06929	22.56	2.7e-12	9.6e-10	18.67
P35580	MYH10_HUMAN	Myosin-10 OS=Homo sapiens OX=9606 GN=MYH10 PE=1 SV=3	MYH10	1	4.99	5.24	4.88	4.66	4.71	5.1	5.63	5.7	3.53	3.52	3.84	3.91	4.9	4.36	1.41	0.745549	2.08394	4.64044	4.54	0.00048	0.0016	-0.81
P35749	MYH11_HUMAN	Myosin-11 OS=Homo sapiens OX=9606 GN=MYH11 PE=1 SV=3	MYH11	1	10.07	9.86	9.97	9.67	10.27	9.76	9.6	9.38	8.57	8.59	9.5	9.71	9.82	9.64	1.31	0.911147	1.7146	9.59997	7.02	6.6e-06	4.5e-05	3.62
P35579	MYH9_HUMAN	Myosin-9 OS=Homo sapiens OX=9606 GN=MYH9 PE=1 SV=4	MYH9	1	6.1	6.05	5.94	5.93	6.14	5.96	6.47	6.28	4.88	5.16	6.63	6.45	6.73	6.99	0.98	0.631817	1.33753	6.12187	5.99	3.5e-05	0.00018	1.89
P60660	MYL6_HUMAN	Myosin light polypeptide 6 OS=Homo sapiens OX=9606 GN=MYL6 PE=1 SV=2	MYL6	2	8.52	8.68	8.36	8.26	8.34	8.41	9.58	9.2	7.51	8.19	8.85	8.53	9.14	9.31	0.6	-0.0931155	1.29863	8.63417	1.87	0.084	0.13	-5.88
Q6ZTK2	YP015_HUMAN	Putative uncharacterized protein LOC400499 OS=Homo sapiens OX=9606 PE=2 SV=1	NA	1	9.62	9.51	8.95	9.33	9.63	9.19	8.78	8.62	5.98	6	5.68	5.44	5.6	5.39	3.36	2.85077	3.86581	7.69458	14.22	1.3e-09	5.3e-08	12.48
P54920	SNAA_HUMAN	Alpha-soluble NSF attachment protein OS=Homo sapiens OX=9606 GN=NAPA PE=1 SV=3	NAPA	1	4.23	4.26	4.03	4.13	4.4	3.98	4.28	3.86	3.48	3.83	4.85	4.8	4.66	4.65	0.51	0.126655	0.886021	4.24684	2.86	0.013	0.026	-4.1
P49321	NASP_HUMAN	Nuclear autoantigenic sperm protein OS=Homo sapiens OX=9606 GN=NASP PE=1 SV=2	NASP	1	5.53	5.67	5.48	5.66	6.13	5.99	6.42	6.37	5.59	5.58	5.09	5.09	5.44	5.8	0	-0.407972	0.405605	5.70254	-0.01	1	1	-7.54
Q09161	NCBP1_HUMAN	Nuclear cap-binding protein subunit 1 OS=Homo sapiens OX=9606 GN=NCBP1 PE=1 SV=1	NCBP1	3	8.57	8.46	8.7	8.7	8.66	8.59	8.11	8.23	7.96	7.8	8.02	8.1	7.94	8.25	0.72	0.402253	1.04573	8.29177	4.83	0.00028	0.00097	-0.25
P52298	NCBP2_HUMAN	Nuclear cap-binding protein subunit 2 OS=Homo sapiens OX=9606 GN=NCBP2 PE=1 SV=1	NCBP2	1	3.51	3.84	3.46	3.71	3.91	3.64	3.27	3.06	2.55	2.98	3.88	2.87	3.59	3.21	0.87	0.241724	1.49817	3.39157	2.97	0.01	0.022	-3.89
P19338	NUCL_HUMAN	Nucleolin OS=Homo sapiens OX=9606 GN=NCL PE=1 SV=3	NCL	18	10.23	10.23	10.09	10.22	10.69	10.72	11.46	11.32	11.02	11.13	10.86	10.74	11.2	11.41	-0.88	-1.3443	-0.416789	10.8081	-4.09	0.0012	0.0034	-1.74
Q9HCD5	NCOA5_HUMAN	Nuclear receptor coactivator 5 OS=Homo sapiens OX=9606 GN=NCOA5 PE=1 SV=2	NCOA5	14	11.47	11.5	11.38	11.48	11.21	11.26	10.64	10.87	10.21	10.25	10.86	11.05	10.93	10.86	1.23	0.937937	1.51987	10.9973	9.07	3.4e-07	5e-06	6.71
Q15843	NEDD8_HUMAN	NEDD8 OS=Homo sapiens OX=9606 GN=NEDD8 PE=1 SV=1	NEDD8	1	4.12	4.31	4.1	3.89	4.64	4.07	4.49	4.73	4.29	4.37	4.37	3.63	4.23	4.19	-0.23	-0.707251	0.253582	4.24415	-1.01	0.33	0.42	-7.01
P18615	NELFE_HUMAN	Negative elongation factor E OS=Homo sapiens OX=9606 GN=NELFE PE=1 SV=3	NELFE	1	3.04	3.33	3.05	2.79	3.28	2.78	3.21	2.76	2.88	3.08	3.56	4.07	3.98	3.21	0.07	-0.489274	0.638887	3.21568	0.28	0.78	0.83	-7.5
P48681	NEST_HUMAN	Nestin OS=Homo sapiens OX=9606 GN=NES PE=1 SV=2	NES	4	6.73	6.64	6.57	6.54	7.08	6.91	8.49	8.39	4.5	4.63	7.34	7.17	7.61	8.17	2.06	1.20182	2.91399	6.9122	5.18	0.00016	0.00064	0.33
Q9BPW8	NIPS1_HUMAN	Protein NipSnap homolog 1 OS=Homo sapiens OX=9606 GN=NIPSNAP1 PE=1 SV=1	NIPSNAP1	1	3.94	3.83	3.6	3.77	4.24	4.17	4.5	4.2	3.23	3.27	4.56	4.52	4.39	4.66	0.53	0.19636	0.868013	4.06322	3.4	0.0044	0.01	-3.05
Q8N5F7	NKAP_HUMAN	NF-kappa-B-activating protein OS=Homo sapiens OX=9606 GN=NKAP PE=1 SV=1	NKAP	1	3.68	4.06	4.09	3.83	4.37	3.82	3.72	3.61	4.11	4.2	4.42	4.05	3.94	4.34	-0.24	-0.715735	0.235679	4.01708	-1.08	0.3	0.38	-6.94
Q6ZUT1	NKAP1_HUMAN	Uncharacterized protein NKAPD1 OS=Homo sapiens OX=9606 GN=NKAPD1 PE=1 SV=2	NKAPD1	1	3.87	4.08	3.87	3.46	3.72	3.33	3.81	3.21	3.39	3.11	4.21	4.58	4.65	4.13	0.57	0.0694998	1.07476	3.81551	2.44	0.029	0.053	-4.89
O15226	NKRF_HUMAN	NF-kappa-B-repressing factor OS=Homo sapiens OX=9606 GN=NKRF PE=1 SV=2	NKRF	1	5.68	5.53	5.66	6.14	6	5.72	5.46	5.75	4.4	4.33	4.29	5.35	4.92	5.18	1.39	0.840454	1.9369	5.31503	5.44	9.1e-05	0.0004	0.9
P30414	NKTR_HUMAN	NK-tumor recognition protein OS=Homo sapiens OX=9606 GN=NKTR PE=1 SV=2	NKTR	2	7.29	7.76	6.92	6.46	6.25	6.8	5.73	5.91	5.77	5.7	7.07	6.79	6.64	6.56	1.37	0.679595	2.06438	6.54583	4.27	0.00086	0.0026	-1.39
Q9NX02	NALP2_HUMAN	NACHT, LRR and PYD domains-containing protein 2 OS=Homo sapiens OX=9606 GN=NLRP2 PE=1 SV=1	NLRP2	1	3.3	3.03	3.69	2.87	3.18	2.67	3.02	3.13	4.91	4.93	3.3	2.83	3.21	3.35	-1.7	-2.2143	-1.17573	3.38644	-7.01	6.6e-06	4.5e-05	3.62
Q9BSC4	NOL10_HUMAN	Nucleolar protein 10 OS=Homo sapiens OX=9606 GN=NOL10 PE=1 SV=1	NOL10	1	2.67	2.82	2.38	2.17	2.14	2.65	2.63	2.58	2.29	2.64	2.99	2.87	2.57	2.71	0.05	-0.479694	0.57334	2.57958	0.19	0.85	0.88	-7.52
Q15233	NONO_HUMAN	Non-POU domain-containing octamer-binding protein OS=Homo sapiens OX=9606 GN=NONO PE=1 SV=4	NONO	21	12.17	12.11	12.19	12.19	12.16	12.25	12.04	12.07	12.83	12.76	12.13	12.21	12.04	12.01	-0.63	-0.791982	-0.468916	12.2258	-8.38	8.7e-07	9.9e-06	5.73
P46087	NOP2_HUMAN	Probable 28S rRNA (cytosine(4447)-C(5))-methyltransferase OS=Homo sapiens OX=9606 GN=NOP2 PE=1 SV=2	NOP2	1	5.2	5.05	5.05	4.84	5.17	5.22	5	4.74	5.35	5.11	6.87	7.14	6.87	7.14	-0.2	-0.543969	0.143954	5.62482	-1.25	0.23	0.31	-6.75
O00567	NOP56_HUMAN	Nucleolar protein 56 OS=Homo sapiens OX=9606 GN=NOP56 PE=1 SV=4	NOP56	2	4.03	4.27	4.13	4.09	4.47	4.5	5.8	5.44	5.05	5.31	3.56	3.55	4.68	4.45	-1.05	-1.88093	-0.219759	4.52569	-2.72	0.017	0.034	-4.38
Q9Y2X3	NOP58_HUMAN	Nucleolar protein 58 OS=Homo sapiens OX=9606 GN=NOP58 PE=1 SV=1	NOP58	1	4.57	4.41	4.37	4.28	5	5.23	5.9	5.78	5.97	6.03	4.68	4.88	4.94	5.59	-1.6	-2.15962	-1.03084	5.11577	-6.07	3.1e-05	0.00016	2.03
P06748	NPM_HUMAN	Nucleophosmin OS=Homo sapiens OX=9606 GN=NPM1 PE=1 SV=2	NPM1	8	10.16	10.08	9.98	10.03	10.39	10.34	11.1	10.92	10.13	10.3	10.13	9.99	10.46	10.78	-0.15	-0.632414	0.327528	10.3418	-0.68	0.51	0.6	-7.3
Q9UNZ2	NSF1C_HUMAN	NSFL1 cofactor p47 OS=Homo sapiens OX=9606 GN=NSFL1C PE=1 SV=2	NSFL1C	1	3.94	3.85	3.13	3.45	4.17	3.37	3.71	3.63	2.95	3.48	4.82	4.89	4.73	4.34	0.38	-0.209803	0.965996	3.89022	1.38	0.19	0.26	-6.59
Q9H0G5	NSRP1_HUMAN	Nuclear speckle splicing regulatory protein 1 OS=Homo sapiens OX=9606 GN=NSRP1 PE=1 SV=1	NSRP1	1	3.01	3.2	3.19	2.59	2.68	2.76	2.98	2.87	3.16	2.99	3.56	2.34	3.1	3.24	-0.08	-0.701673	0.547929	2.97601	-0.26	0.8	0.84	-7.51
Q08J23	NSUN2_HUMAN	tRNA (cytosine(34)-C(5))-methyltransferase OS=Homo sapiens OX=9606 GN=NSUN2 PE=1 SV=2	NSUN2	1	4.28	3.7	4.07	3.91	4.18	4.31	4.31	4.29	4.04	4.03	3.67	4.11	4.45	3.86	-0.04	-0.49086	0.40954	4.08656	-0.19	0.85	0.88	-7.52
Q96P11	NSUN5_HUMAN	Probable 28S rRNA (cytosine-C(5))-methyltransferase OS=Homo sapiens OX=9606 GN=NSUN5 PE=1 SV=2	NSUN5	1	3.85	3.54	3.69	3.67	3.65	3.25	3.38	3.47	3.3	3.52	4.32	4.19	4.05	3.97	0.27	-0.0983726	0.645108	3.70304	1.58	0.14	0.2	-6.32
Q9BSD7	NTPCR_HUMAN	Cancer-related nucleoside-triphosphatase OS=Homo sapiens OX=9606 GN=NTPCR PE=1 SV=1	NTPCR	1	5.53	5.44	4.88	4.75	4.76	4.95	4.28	4.67	4.31	4.11	5.18	5.08	4.98	4.93	0.94	0.450484	1.4315	4.84677	4.12	0.0011	0.0031	-1.63
Q9Y266	NUDC_HUMAN	Nuclear migration protein nudC OS=Homo sapiens OX=9606 GN=NUDC PE=1 SV=1	NUDC	1	3.7	3.91	3.83	4.01	4.12	3.62	4.07	4.13	3.56	3.36	3.78	4.02	3.98	4.19	0.4	-0.00370673	0.796814	3.87683	2.13	0.052	0.089	-5.45
Q96RS6	NUDC1_HUMAN	NudC domain-containing protein 1 OS=Homo sapiens OX=9606 GN=NUDCD1 PE=1 SV=2	NUDCD1	1	5.46	5.56	5.49	5.26	5.27	5.32	5.68	5.74	5.27	5.3	5.3	5.24	5.32	5.64	0.16	-0.194389	0.512464	5.41755	0.97	0.35	0.44	-7.06
Q9BRJ7	TIRR_HUMAN	Tudor-interacting repair regulator protein OS=Homo sapiens OX=9606 GN=NUDT16L1 PE=1 SV=1	NUDT16L1	2	6.62	6.48	6.98	6.8	7.05	7.09	6.6	7.19	5.84	5.5	6.18	6.54	6.62	6.9	1.05	0.603894	1.50055	6.59832	5.04	0.00019	0.0007	0.15
O43809	CPSF5_HUMAN	Cleavage and polyadenylation specificity factor subunit 5 OS=Homo sapiens OX=9606 GN=NUDT21 PE=1 SV=1	NUDT21	14	11.23	11.15	11.19	11.15	11.09	11.08	10.79	10.84	11.12	10.92	10.62	10.65	10.45	10.43	0.16	-0.0531408	0.380117	10.9074	1.62	0.13	0.19	-6.26
O75694	NU155_HUMAN	Nuclear pore complex protein Nup155 OS=Homo sapiens OX=9606 GN=NUP155 PE=1 SV=1	NUP155	7	8.27	8.19	8.63	8.45	8.23	8.24	8.49	8.61	9.33	9.67	7.97	8.11	8.21	8.33	-1.11	-1.44391	-0.780492	8.4799	-7.2	4.9e-06	3.5e-05	3.93
Q5SRE5	NU188_HUMAN	Nucleoporin NUP188 homolog OS=Homo sapiens OX=9606 GN=NUP188 PE=1 SV=1	NUP188	1	4.45	4.43	4.52	4.43	4.41	4.54	4.63	4.67	5.01	5.59	2.8	3.05	3.55	3.54	-0.84	-1.31566	-0.37249	4.26044	-3.84	0.0018	0.0048	-2.18
Q92621	NU205_HUMAN	Nuclear pore complex protein Nup205 OS=Homo sapiens OX=9606 GN=NUP205 PE=1 SV=3	NUP205	3	6.44	6.15	6.84	6.52	6.26	6.52	6.86	7.01	7.75	8.04	5.03	5.05	5.16	5.81	-1.4	-1.94667	-0.861148	6.38866	-5.56	7.5e-05	0.00034	1.1
Q8NFH5	NUP35_HUMAN	Nucleoporin NUP35 OS=Homo sapiens OX=9606 GN=NUP35 PE=1 SV=1	NUP35	1	2.88	2.65	3.89	2.54	2.07	3.27	4.09	3.63	4.8	5.76	3.33	3.25	3.88	3	-2.29	-3.37913	-1.19855	3.50299	-4.52	0.00053	0.0017	-0.9
Q7Z3B4	NUP54_HUMAN	Nucleoporin p54 OS=Homo sapiens OX=9606 GN=NUP54 PE=1 SV=2	NUP54	8	8.29	8.2	8.7	8.34	8.27	8.47	8.46	8.61	9.5	10.03	7.59	7.68	7.84	7.88	-1.38	-1.72869	-1.03218	8.41721	-8.51	7.2e-07	8.8e-06	5.92
Q9BVL2	NUP58_HUMAN	Nucleoporin p58/p45 OS=Homo sapiens OX=9606 GN=NUP58 PE=1 SV=1	NUP58	1	5.06	4.71	5.82	5.23	4.66	5.4	5.45	5.51	6.46	6.88	4.2	4.02	3.99	3.85	-1.46	-2.06738	-0.856016	5.08812	-5.18	0.00015	0.00058	0.41
P37198	NUP62_HUMAN	Nuclear pore glycoprotein p62 OS=Homo sapiens OX=9606 GN=NUP62 PE=1 SV=3	NUP62	2	7.16	6.92	7.68	7.23	7.1	7.27	7.6	7.79	8.25	8.65	6.33	6.15	6.39	6.41	-1.2	-1.65982	-0.740669	7.2098	-5.61	6.8e-05	0.00031	1.2
Q8N1F7	NUP93_HUMAN	Nuclear pore complex protein Nup93 OS=Homo sapiens OX=9606 GN=NUP93 PE=1 SV=2	NUP93	5	7.95	7.78	8.29	8.11	7.82	7.95	8.2	8.26	9.04	9.47	8.02	8.04	8.09	8.15	-1.22	-1.56486	-0.882348	8.22592	-7.7	2.3e-06	1.9e-05	4.72
P52948	NUP98_HUMAN	Nuclear pore complex protein Nup98-Nup96 OS=Homo sapiens OX=9606 GN=NUP98 PE=1 SV=4	NUP98	2	5.43	5.21	5.49	5.22	5.23	5.28	5.58	5.56	6.58	6.94	5.51	5.52	5.53	5.85	-1.42	-1.76579	-1.07982	5.63811	-8.91	4.2e-07	5.8e-06	6.48
Q9UBU9	NXF1_HUMAN	Nuclear RNA export factor 1 OS=Homo sapiens OX=9606 GN=NXF1 PE=1 SV=1	NXF1	1	4.35	4.01	4.11	3.93	4.38	4.05	3.33	4.13	3.61	4.04	5.14	5.02	4.82	4.74	0.28	-0.257591	0.816851	4.26106	1.12	0.28	0.37	-6.9
Q02218	ODO1_HUMAN	2-oxoglutarate dehydrogenase, mitochondrial OS=Homo sapiens OX=9606 GN=OGDH PE=1 SV=3	OGDH	1	3.37	3.12	3.33	2.54	3.57	3.67	4.82	4.48	4.59	4.57	4.15	3.76	3.59	4.27	-1.49	-2.22751	-0.75203	3.84622	-4.34	0.0007	0.0022	-1.21
P07237	PDIA1_HUMAN	Protein disulfide-isomerase OS=Homo sapiens OX=9606 GN=P4HB PE=1 SV=3	P4HB	3	6.3	6.47	6.17	5.92	5.93	6.01	7.53	7.4	7.23	7.72	6.75	6.27	7.04	7.41	-1.26	-2.19661	-0.328755	6.72483	-2.91	0.012	0.025	-4.02
Q86U42	PABP2_HUMAN	Polyadenylate-binding protein 2 OS=Homo sapiens OX=9606 GN=PABPN1 PE=1 SV=3	PABPN1	3	6.27	6.16	6.15	6.26	6.42	6.44	6.55	6.57	6.78	6.62	6.34	6.59	6.25	6.34	-0.49	-0.735605	-0.240455	6.41052	-4.23	0.00086	0.0026	-1.41
P22234	PUR6_HUMAN	Multifunctional protein ADE2 OS=Homo sapiens OX=9606 GN=PAICS PE=1 SV=3	PAICS	1	5.92	5.72	5.56	5.13	5.59	5.84	6.06	6.01	4.39	4.33	3.67	4.34	4.46	4.27	1.22	0.710264	1.72939	5.09277	5.14	0.00016	0.00061	0.34
Q99497	PARK7_HUMAN	Protein/nucleic acid deglycase DJ-1 OS=Homo sapiens OX=9606 GN=PARK7 PE=1 SV=2	PARK7	1	6.05	5.99	6.2	6.06	6.44	6.34	6.66	6.46	6.22	6.36	6.49	6.65	6.42	6.69	-0.22	-0.47765	0.0468697	6.35881	-1.76	0.1	0.15	-6.04
P09874	PARP1_HUMAN	Poly [ADP-ribose] polymerase 1 OS=Homo sapiens OX=9606 GN=PARP1 PE=1 SV=4	PARP1	7	8.52	8.55	8.41	8.41	8.92	8.9	9.37	9.26	9.18	9.25	8.79	8.81	8.94	9.24	-0.74	-1.05882	-0.427616	8.89638	-5.06	0.00018	0.00069	0.18
Q15365	PCBP1_HUMAN	Poly(rC)-binding protein 1 OS=Homo sapiens OX=9606 GN=PCBP1 PE=1 SV=2	PCBP1	5	9.07	9.01	9.02	9.07	9.03	9.03	8.81	8.79	9.38	9.25	8.68	8.55	8.46	8.45	-0.27	-0.482626	-0.0640353	8.90018	-2.8	0.014	0.029	-4.22
Q15366	PCBP2_HUMAN	Poly(rC)-binding protein 2 OS=Homo sapiens OX=9606 GN=PCBP2 PE=1 SV=1	PCBP2	3	8.48	8.23	8.55	8.34	8.32	8.46	8.42	8.41	8.46	8.39	7.92	7.74	7.7	7.55	-0.02	-0.266282	0.222937	8.21192	-0.19	0.85	0.88	-7.52
Q3KNV8	PCGF3_HUMAN	Polycomb group RING finger protein 3 OS=Homo sapiens OX=9606 GN=PCGF3 PE=1 SV=1	PCGF3	4	10.61	10.5	10	10.44	10.13	9.89	9.7	9.64	10.5	10.66	7.96	7.77	7.73	7.63	-0.19	-0.544924	0.159517	9.51012	-1.18	0.26	0.34	-6.84
Q86SE9	PCGF5_HUMAN	Polycomb group RING finger protein 5 OS=Homo sapiens OX=9606 GN=PCGF5 PE=1 SV=1	PCGF5	1	8.14	8.13	7.64	8.03	8.02	7.76	7.6	7.58	5.62	5.36	6.06	6.05	5.91	5.4	2.5	2.06795	2.92334	6.94992	12.53	6.2e-09	1.8e-07	10.86
P12004	PCNA_HUMAN	Proliferating cell nuclear antigen OS=Homo sapiens OX=9606 GN=PCNA PE=1 SV=1	PCNA	3	7.27	7.2	7.02	7.1	7.54	7.47	8.39	8.02	7.61	7.89	7.5	7.41	7.73	7.82	-0.6	-1.06341	-0.13222	7.56833	-2.76	0.016	0.032	-4.31
Q13442	HAP28_HUMAN	28 kDa heat- and acid-stable phosphoprotein OS=Homo sapiens OX=9606 GN=PDAP1 PE=1 SV=1	PDAP1	1	4.17	4.02	4.09	4.21	3.81	4.5	4.88	5	4.27	4.19	4.61	4.79	4.54	5.19	-0.11	-0.696713	0.484986	4.44752	-0.38	0.71	0.77	-7.46
O75340	PDCD6_HUMAN	Programmed cell death protein 6 OS=Homo sapiens OX=9606 GN=PDCD6 PE=1 SV=1	PDCD6	3	7.88	7.83	7.88	7.94	8.14	8.28	8.05	8.01	8.85	8.78	7.31	7.51	7.38	7.21	-0.93	-1.15628	-0.710397	7.9324	-8.99	3.8e-07	5.3e-06	6.6
P11177	ODPB_HUMAN	Pyruvate dehydrogenase E1 component subunit beta, mitochondrial OS=Homo sapiens OX=9606 GN=PDHB PE=1 SV=3	PDHB	1	4.53	4.48	4.47	4.63	4.68	4.45	4.91	4.88	5.47	5.6	4.96	5.52	5.33	4.85	-1.01	-1.4178	-0.59835	4.91126	-5.28	0.00012	0.00049	0.61
P30101	PDIA3_HUMAN	Protein disulfide-isomerase A3 OS=Homo sapiens OX=9606 GN=PDIA3 PE=1 SV=4	PDIA3	3	6.4	6.61	6.29	6.41	6.59	6.4	7.72	7.51	6.69	7.31	7.5	7.02	7.93	8.2	-0.57	-1.37241	0.230953	7.0425	-1.53	0.15	0.21	-6.38
Q29RF7	PDS5A_HUMAN	Sister chromatid cohesion protein PDS5 homolog A OS=Homo sapiens OX=9606 GN=PDS5A PE=1 SV=1	PDS5A	1	1.75	1.67	2.36	1.73	0.84	1.27	1.37	0.77	1.39	1.75	2.54	2.4	2.88	1.93	0.31	-0.37197	0.987862	1.7601	0.97	0.35	0.44	-7.05
P30086	PEBP1_HUMAN	Phosphatidylethanolamine-binding protein 1 OS=Homo sapiens OX=9606 GN=PEBP1 PE=1 SV=3	PEBP1	1	5.57	5.7	5.59	5.54	6.09	5.65	5.87	5.8	5.89	5.94	6.36	6.35	6.21	6.24	-0.31	-0.582625	-0.0436965	5.91381	-2.5	0.026	0.049	-4.79
Q9UBV8	PEF1_HUMAN	Peflin OS=Homo sapiens OX=9606 GN=PEF1 PE=1 SV=1	PEF1	1	5.59	5.49	5.61	5.76	5.82	5.66	5.41	5.32	5.82	6.07	6.11	6.32	6.32	5.97	-0.33	-0.67802	0.0134596	5.80476	-2.06	0.058	0.099	-5.56
O00541	PESC_HUMAN	Pescadillo homolog OS=Homo sapiens OX=9606 GN=PES1 PE=1 SV=1	PES1	1	6.3	6.31	6.2	6.32	6.45	6.47	6.27	6.3	5.63	5.69	5.49	5.6	5.86	6.12	0.62	0.292175	0.948021	6.07385	4.06	0.0012	0.0034	-1.75
P07737	PROF1_HUMAN	Profilin-1 OS=Homo sapiens OX=9606 GN=PFN1 PE=1 SV=2	PFN1	5	9.31	9.18	9.19	9.32	9.46	9.55	9.6	9.55	9.82	9.82	8.6	8.7	8.67	8.69	-0.57	-0.731371	-0.408867	9.24669	-7.59	2.7e-06	2.1e-05	4.55
P35080	PROF2_HUMAN	Profilin-2 OS=Homo sapiens OX=9606 GN=PFN2 PE=1 SV=3	PFN2	1	5.47	5.15	5.26	5.12	4.88	5.08	4.98	4.45	4.82	4.9	4.9	4.73	5.04	4.79	0.39	0.0127893	0.769305	4.96924	2.22	0.044	0.077	-5.29
P52209	6PGD_HUMAN	6-phosphogluconate dehydrogenase, decarboxylating OS=Homo sapiens OX=9606 GN=PGD PE=1 SV=3	PGD	1	5.23	5.34	5.12	4.93	5.5	5.31	6.63	6.27	5.46	5.84	4.76	4.44	5.24	5.06	-0.49	-1.18185	0.194447	5.36653	-1.54	0.15	0.21	-6.37
P00558	PGK1_HUMAN	Phosphoglycerate kinase 1 OS=Homo sapiens OX=9606 GN=PGK1 PE=1 SV=3	PGK1	2	7.48	7.61	7.19	6.93	7.33	7.42	8.09	8	8	8.19	7.46	7.38	7.73	7.57	-0.79	-1.27355	-0.306023	7.59926	-3.51	0.0036	0.0088	-2.85
P35232	PHB_HUMAN	Prohibitin OS=Homo sapiens OX=9606 GN=PHB PE=1 SV=1	PHB	5	8.04	8.27	8.03	8.02	7.92	8.15	8.66	8.52	9.51	9.54	8.16	8.1	8.28	8.29	-1.43	-1.78575	-1.08174	8.39238	-8.75	5.3e-07	7e-06	6.26
Q99623	PHB2_HUMAN	Prohibitin-2 OS=Homo sapiens OX=9606 GN=PHB2 PE=1 SV=2	PHB2	5	6.49	6.43	6.59	6.17	6.4	6.34	7.26	7.18	7.98	8	6.4	6.51	6.37	6.59	-1.56	-2.06237	-1.0671	6.76498	-6.75	1e-05	6.5e-05	3.18
Q7RTV0	PHF5A_HUMAN	PHD finger-like domain-containing protein 5A OS=Homo sapiens OX=9606 GN=PHF5A PE=1 SV=1	PHF5A	1	8.79	8.81	8.58	8.64	8.56	8.44	8.44	8.32	9.09	8.93	8.56	8.66	8.32	8.29	-0.31	-0.563298	-0.0547043	8.60343	-2.61	0.021	0.04	-4.58
Q8IWS0	PHF6_HUMAN	PHD finger protein 6 OS=Homo sapiens OX=9606 GN=PHF6 PE=1 SV=1	PHF6	1	5.63	5.77	5.66	5.86	6.31	6.48	6.47	6.46	5.67	5.51	6.36	6.18	6.09	6.44	0.14	-0.131104	0.410795	6.06464	1.11	0.29	0.37	-6.91
Q9Y237	PIN4_HUMAN	Peptidyl-prolyl cis-trans isomerase NIMA-interacting 4 OS=Homo sapiens OX=9606 GN=PIN4 PE=1 SV=1	PIN4	1	5.21	5.21	5.51	5.31	5.33	5.41	5.59	5.42	5.23	5.38	5.28	5.23	5.28	4.99	0.01	-0.287829	0.300429	5.31428	0.05	0.96	0.97	-7.54
Q86WI1	PKHL1_HUMAN	Fibrocystin-L OS=Homo sapiens OX=9606 GN=PKHD1L1 PE=2 SV=2	PKHD1L1	1	6.29	6.23	7.06	5.49	6.42	5.67	5.45	5.79	4.15	4.45	4.63	5.52	4.9	5.79	1.97	1.11369	2.82522	5.56031	4.96	0.00024	0.00087	-0.08
P14618	KPYM_HUMAN	Pyruvate kinase PKM OS=Homo sapiens OX=9606 GN=PKM PE=1 SV=4	PKM	2	8.54	8.6	8.49	8.44	8.71	8.62	9.57	9.31	7.82	8.43	8.56	8.42	8.81	8.87	0.39	-0.129782	0.912004	8.65631	1.62	0.13	0.19	-6.26
Q9Y446	PKP3_HUMAN	Plakophilin-3 OS=Homo sapiens OX=9606 GN=PKP3 PE=1 SV=1	PKP3	1	1.42	1.16	2.1	1.33	0.84	2.09	1.9	1.12	2.06	2	2.33	3.09	2.29	2.06	-0.53	-1.38396	0.322904	1.84231	-1.33	0.2	0.28	-6.65
Q15149	PLEC_HUMAN	Plectin OS=Homo sapiens OX=9606 GN=PLEC PE=1 SV=3	PLEC	11	9.38	9.32	8.04	7.78	8.32	8.07	8.74	8.36	8.73	8.92	8.55	8.73	8.83	8.84	-0.19	-0.997664	0.608326	8.61512	-0.52	0.61	0.69	-7.4
Q7Z2D5	PLPR4_HUMAN	Phospholipid phosphatase-related protein type 4 OS=Homo sapiens OX=9606 GN=PLPPR4 PE=1 SV=1	PLPPR4	1	6.02	6.39	9.12	8.3	5.41	5.71	5.79	7.05	6.49	4.68	6.16	5.85	6.61	8.52	1.88	-0.053811	3.80671	6.57964	2.09	0.056	0.095	-5.51
O43660	PLRG1_HUMAN	Pleiotropic regulator 1 OS=Homo sapiens OX=9606 GN=PLRG1 PE=1 SV=1	PLRG1	1	5.65	5.64	5.09	5.17	5.19	5.2	5.03	5.15	6.02	5.86	5.27	5.04	4.63	5	-0.55	-0.966256	-0.133382	5.28222	-2.84	0.013	0.028	-4.16
P13797	PLST_HUMAN	Plastin-3 OS=Homo sapiens OX=9606 GN=PLS3 PE=1 SV=4	PLS3	1	8.56	9.35	8.24	7.62	7.57	8.09	6.65	6.99	5.67	5.91	6.66	6.84	6.83	6.7	2.65	1.78288	3.52352	7.26325	6.57	1.6e-05	9.6e-05	2.75
Q8TF01	PNISR_HUMAN	Arginine/serine-rich protein PNISR OS=Homo sapiens OX=9606 GN=PNISR PE=1 SV=2	PNISR	3	7.46	7.54	7.31	7.38	7.41	7.28	7.5	7.14	8.27	8.03	8.37	8.48	8.01	8.08	-0.72	-1.03664	-0.412806	7.73307	-4.99	0.00021	0.00076	0.05
Q9H307	PININ_HUMAN	Pinin OS=Homo sapiens OX=9606 GN=PNN PE=1 SV=5	PNN	12	9.95	9.98	10.08	10.08	9.96	9.97	9.72	9.61	9.96	9.78	10	9.9	9.88	9.82	0.16	-0.0668903	0.3862	9.90768	1.51	0.15	0.22	-6.41
P00491	PNPH_HUMAN	Purine nucleoside phosphorylase OS=Homo sapiens OX=9606 GN=PNP PE=1 SV=2	PNP	1	3.62	4.55	4.24	3.61	4.03	4.07	4.79	4.87	4.71	4.54	3.12	4.17	4.3	3.81	-0.62	-1.39427	0.154058	4.17418	-1.72	0.11	0.16	-6.11
Q9BY77	PDIP3_HUMAN	Polymerase delta-interacting protein 3 OS=Homo sapiens OX=9606 GN=POLDIP3 PE=1 SV=2	POLDIP3	3	8.83	8.83	8.82	8.84	8.72	8.75	8.49	8.48	8.63	8.65	8.58	8.69	8.6	8.59	0.19	-0.0083334	0.380282	8.67866	2.06	0.059	0.1	-5.57
P52434	RPAB3_HUMAN	DNA-directed RNA polymerases I, II, and III subunit RPABC3 OS=Homo sapiens OX=9606 GN=POLR2H PE=1 SV=4	POLR2H	1	2.75	3.35	3.09	2.56	3.07	3.35	2.6	2.22	2.46	2.34	2.72	2.4	2.29	3.35	0.54	-0.215347	1.29747	2.75248	1.54	0.15	0.21	-6.38
Q15181	IPYR_HUMAN	Inorganic pyrophosphatase OS=Homo sapiens OX=9606 GN=PPA1 PE=1 SV=2	PPA1	1	4.37	4.74	4.48	5.07	4.82	4.77	4.72	4.56	4.52	4.27	4.21	4.86	4.23	5.39	0.27	-0.353655	0.887005	4.64292	0.92	0.37	0.47	-7.1
Q8NEY8	PPHLN_HUMAN	Periphilin-1 OS=Homo sapiens OX=9606 GN=PPHLN1 PE=1 SV=2	PPHLN1	4	8.38	8.16	8.31	8.48	8.03	8.23	7.69	7.73	7.17	7.12	8.62	8.68	8.6	8.43	1.19	0.877182	1.4973	8.11581	8.22	1.1e-06	1.1e-05	5.5
P62937	PPIA_HUMAN	Peptidyl-prolyl cis-trans isomerase A OS=Homo sapiens OX=9606 GN=PPIA PE=1 SV=2	PPIA	6	10.43	10.4	10.3	10.44	10.47	10.53	10.6	10.56	10.53	10.59	10.18	10.17	10.03	9.99	-0.17	-0.336998	-0.0088399	10.3733	-2.26	0.04	0.071	-5.21
Q08752	PPID_HUMAN	Peptidyl-prolyl cis-trans isomerase D OS=Homo sapiens OX=9606 GN=PPID PE=1 SV=3	PPID	2	6.54	6.64	6.54	6.53	6.79	6.93	6.98	6.95	6.91	6.86	6.09	5.99	6.04	6.2	-0.32	-0.536052	-0.103715	6.57064	-3.18	0.0068	0.016	-3.49
Q13427	PPIG_HUMAN	Peptidyl-prolyl cis-trans isomerase G OS=Homo sapiens OX=9606 GN=PPIG PE=1 SV=2	PPIG	2	7.34	7.33	7.42	7.58	7.23	7.21	7.18	6.98	7.34	7.25	7.51	7.47	7.26	7.26	0.12	-0.13237	0.371896	7.31041	1.02	0.33	0.42	-7.01
Q9Y3C6	PPIL1_HUMAN	Peptidyl-prolyl cis-trans isomerase-like 1 OS=Homo sapiens OX=9606 GN=PPIL1 PE=1 SV=1	PPIL1	1	7.01	6.82	7.25	6.95	6.85	6.88	7.03	6.82	6.96	6.81	6.09	6.46	6.17	6.21	0.12	-0.17019	0.414753	6.73509	0.9	0.38	0.48	-7.12
Q8WUA2	PPIL4_HUMAN	Peptidyl-prolyl cis-trans isomerase-like 4 OS=Homo sapiens OX=9606 GN=PPIL4 PE=1 SV=1	PPIL4	3	8.36	8.38	8.3	8.54	8.64	8.33	8.33	8.09	7.92	7.75	8.12	8.17	8.21	8.56	0.56	0.236833	0.877814	8.26493	3.73	0.0023	0.0059	-2.39
Q96QC0	PP1RA_HUMAN	Serine/threonine-protein phosphatase 1 regulatory subunit 10 OS=Homo sapiens OX=9606 GN=PPP1R10 PE=1 SV=1	PPP1R10	1	6.35	6.24	6.33	6.23	6.18	6.22	5.89	5.95	5.22	5.12	5.39	5.55	5.45	5.7	1.12	0.844777	1.40116	5.84525	8.67	5.8e-07	7.3e-06	6.15
Q12972	PP1R8_HUMAN	Nuclear inhibitor of protein phosphatase 1 OS=Homo sapiens OX=9606 GN=PPP1R8 PE=1 SV=2	PPP1R8	2	6.71	6.71	6.58	6.73	6.79	6.75	6.86	6.56	7.53	7.58	7.01	6.81	6.91	6.82	-0.87	-1.10566	-0.638469	6.88166	-8.02	1.5e-06	1.3e-05	5.2
O60828	PQBP1_HUMAN	Polyglutamine-binding protein 1 OS=Homo sapiens OX=9606 GN=PQBP1 PE=1 SV=1	PQBP1	2	6.1	6.06	5.96	6.04	6.09	5.77	6.21	5.87	7.03	6.93	6.82	6.54	6.4	6.22	-0.94	-1.28298	-0.59672	6.28826	-5.88	4.2e-05	0.00021	1.7
Q9GZV8	PRD14_HUMAN	PR domain zinc finger protein 14 OS=Homo sapiens OX=9606 GN=PRDM14 PE=1 SV=1	PRDM14	2	4.78	4.8	4.83	4.49	4.78	4.65	4.45	4.4	6.77	6.91	4.77	4.14	4.29	4.82	-2.11	-2.5403	-1.68355	4.91944	-10.59	5.2e-08	1.1e-06	8.67
Q06830	PRDX1_HUMAN	Peroxiredoxin-1 OS=Homo sapiens OX=9606 GN=PRDX1 PE=1 SV=1	PRDX1	2	8.91	8.92	8.83	8.74	9.09	9.04	9.65	9.42	9.81	9.93	8.19	8.14	8.24	8.28	-1.02	-1.32171	-0.719277	8.94115	-7.28	4.4e-06	3.2e-05	4.05
P30048	PRDX3_HUMAN	Thioredoxin-dependent peroxide reductase, mitochondrial OS=Homo sapiens OX=9606 GN=PRDX3 PE=1 SV=3	PRDX3	4	7.07	7.1	7.16	7.16	7.31	7.3	8.66	8.49	9.97	9.85	7.8	7.47	7.93	8.17	-2.79	-3.50873	-2.07023	7.9601	-8.35	1.1e-06	1.2e-05	5.49
P30041	PRDX6_HUMAN	Peroxiredoxin-6 OS=Homo sapiens OX=9606 GN=PRDX6 PE=1 SV=3	PRDX6	1	3.95	3.54	4.4	3.96	4.65	5.09	5.72	5.54	4.7	4.78	3.05	3.72	2.84	3.3	-0.78	-1.43755	-0.112903	4.23047	-2.51	0.025	0.047	-4.76
P02810	PRPC_HUMAN	Salivary acidic proline-rich phosphoprotein 1/2 OS=Homo sapiens OX=9606 GN=PRH1 PE=1 SV=2	PRH1	1	3.78	2.99	2.55	3.38	3.73	3.03	3.63	3.14	2.01	1.79	2.84	2.98	4.59	4.02	1.27	0.302819	2.24333	3.17557	2.82	0.014	0.029	-4.19
P78527	PRKDC_HUMAN	DNA-dependent protein kinase catalytic subunit OS=Homo sapiens OX=9606 GN=PRKDC PE=1 SV=3	PRKDC	7	8.46	8.25	8.26	8.23	8.64	8.73	9.46	9.42	8.18	8.32	8.16	8.08	8.25	8.55	0.05	-0.407455	0.505164	8.49888	0.23	0.82	0.86	-7.51
Q99873	ANM1_HUMAN	Protein arginine N-methyltransferase 1 OS=Homo sapiens OX=9606 GN=PRMT1 PE=1 SV=3	PRMT1	1	3.31	2.97	3.69	3.27	3.68	3.29	3.34	3.4	3.59	3.3	3.91	3.4	3.21	2.9	-0.14	-0.711839	0.433352	3.37668	-0.52	0.61	0.69	-7.4
Q9UMS4	PRP19_HUMAN	Pre-mRNA-processing factor 19 OS=Homo sapiens OX=9606 GN=PRPF19 PE=1 SV=1	PRPF19	5	9.13	8.99	8.91	8.94	9.07	8.95	8.89	8.69	9.33	9.31	9.18	9.19	8.88	9	-0.33	-0.577628	-0.084726	9.03398	-2.89	0.012	0.025	-4.06
O43395	PRPF3_HUMAN	U4/U6 small nuclear ribonucleoprotein Prp3 OS=Homo sapiens OX=9606 GN=PRPF3 PE=1 SV=2	PRPF3	2	6.85	6.89	6.57	6.69	6.82	6.69	6.75	6.66	7.05	6.93	6.23	6.15	5.78	5.72	-0.24	-0.563748	0.0854851	6.55639	-1.58	0.14	0.2	-6.31
Q8NAV1	PR38A_HUMAN	Pre-mRNA-splicing factor 38A OS=Homo sapiens OX=9606 GN=PRPF38A PE=1 SV=1	PRPF38A	3	8.13	8.02	8.06	8.12	8.09	8.02	7.62	7.72	7.81	7.59	7.82	7.9	7.67	7.54	0.39	0.0826823	0.687562	7.86606	2.73	0.016	0.033	-4.35
O43172	PRP4_HUMAN	U4/U6 small nuclear ribonucleoprotein Prp4 OS=Homo sapiens OX=9606 GN=PRPF4 PE=1 SV=2	PRPF4	2	4.62	4.8	4.72	4.44	4.72	4.62	4.55	4.44	5.94	5.79	5.24	5.62	5.43	5.44	-1.22	-1.53184	-0.904809	5.0255	-8.34	9.1e-07	1e-05	5.68
O75400	PR40A_HUMAN	Pre-mRNA-processing factor 40 homolog A OS=Homo sapiens OX=9606 GN=PRPF40A PE=1 SV=2	PRPF40A	11	9.92	9.93	9.86	9.97	9.9	9.77	9.66	9.54	10.01	9.89	9.95	9.98	9.72	9.66	-0.03	-0.268524	0.209036	9.84033	-0.27	0.79	0.84	-7.5
Q13523	PRP4B_HUMAN	Serine/threonine-protein kinase PRP4 homolog OS=Homo sapiens OX=9606 GN=PRPF4B PE=1 SV=3	PRPF4B	3	6.56	6.68	7.54	7.39	7.24	7.2	6.53	7.76	6.92	6.54	7.78	7.71	8.03	8.27	0.31	-0.385654	1.00049	7.29644	0.96	0.36	0.45	-7.07
O94906	PRP6_HUMAN	Pre-mRNA-processing factor 6 OS=Homo sapiens OX=9606 GN=PRPF6 PE=1 SV=1	PRPF6	3	5.57	5.65	5.56	5.64	5.54	5.55	5.57	5.44	6.34	6.24	5.76	5.72	5.72	6.03	-0.68	-0.932328	-0.435045	5.73734	-5.9	4e-05	0.00021	1.74
Q6P2Q9	PRP8_HUMAN	Pre-mRNA-processing-splicing factor 8 OS=Homo sapiens OX=9606 GN=PRPF8 PE=1 SV=2	PRPF8	43	11.69	11.62	11.56	11.54	11.64	11.59	11.65	11.52	12.23	12.12	11.41	11.43	11.32	11.3	-0.57	-0.721955	-0.417758	11.6154	-8.05	1.4e-06	1.3e-05	5.24
Q9Y617	SERC_HUMAN	Phosphoserine aminotransferase OS=Homo sapiens OX=9606 GN=PSAT1 PE=1 SV=2	PSAT1	1	6.04	5.79	5.85	5.73	6.22	6.18	6.75	6.79	6.05	6.11	5.79	5.62	5.57	5.84	-0.23	-0.608663	0.155505	6.02305	-1.27	0.22	0.3	-6.72
P28066	PSA5_HUMAN	Proteasome subunit alpha type-5 OS=Homo sapiens OX=9606 GN=PSMA5 PE=1 SV=3	PSMA5	2	5.66	5.77	5.97	5.75	5.81	5.95	6.54	6.1	5.5	5.65	5.47	5.81	5.73	5.91	0.22	-0.180823	0.614196	5.83012	1.17	0.26	0.35	-6.84
P28074	PSB5_HUMAN	Proteasome subunit beta type-5 OS=Homo sapiens OX=9606 GN=PSMB5 PE=1 SV=3	PSMB5	1	5.14	5.11	4.93	5.19	5.41	5.26	5.46	5.36	4.64	4.9	5.32	5.55	5.28	5.41	0.33	0.0395646	0.611542	5.21037	2.44	0.029	0.053	-4.89
P35998	PRS7_HUMAN	26S proteasome regulatory subunit 7 OS=Homo sapiens OX=9606 GN=PSMC2 PE=1 SV=3	PSMC2	1	3.62	3.06	3.36	3.78	3.14	3.28	4.59	4.21	2.74	3.58	3.67	3.58	3.71	3.88	0.29	-0.50505	1.09011	3.58704	0.79	0.44	0.54	-7.22
Q99460	PSMD1_HUMAN	26S proteasome non-ATPase regulatory subunit 1 OS=Homo sapiens OX=9606 GN=PSMD1 PE=1 SV=2	PSMD1	1	5.19	5.48	5.1	5.48	5.78	5.89	7.4	7.28	5.67	6.07	6.33	6.05	6.34	6.81	-0.56	-1.43047	0.309555	6.06366	-1.39	0.19	0.26	-6.58
O00232	PSD12_HUMAN	26S proteasome non-ATPase regulatory subunit 12 OS=Homo sapiens OX=9606 GN=PSMD12 PE=1 SV=3	PSMD12	1	3.75	3.03	2.84	2.93	3.9	3.67	5.14	4.79	2.83	3.47	3.44	3.4	2.91	3.69	-0.01	-0.856638	0.838207	3.55684	-0.02	0.98	0.99	-7.54
O00233	PSMD9_HUMAN	26S proteasome non-ATPase regulatory subunit 9 OS=Homo sapiens OX=9606 GN=PSMD9 PE=1 SV=3	PSMD9	1	5.6	5.49	4.8	5.08	5.62	5.65	5.57	5.51	5.95	5.86	5.57	5.17	5.34	5.3	-0.66	-1.07447	-0.24664	5.46369	-3.43	0.0042	0.01	-3
Q8WXF1	PSPC1_HUMAN	Paraspeckle component 1 OS=Homo sapiens OX=9606 GN=PSPC1 PE=1 SV=1	PSPC1	9	10.01	10.04	10.17	10.12	10.13	10.3	10.08	10.15	10.62	10.48	9.86	10	9.84	9.87	-0.46	-0.64051	-0.285143	10.1189	-5.59	6.9e-05	0.00032	1.18
P26599	PTBP1_HUMAN	Polypyrimidine tract-binding protein 1 OS=Homo sapiens OX=9606 GN=PTBP1 PE=1 SV=1	PTBP1	11	11.08	11.04	11.09	11.12	10.84	10.95	10.75	10.79	11.52	11.42	10.83	10.87	10.81	10.85	-0.39	-0.530578	-0.242128	10.9972	-5.75	5.3e-05	0.00026	1.47
Q9UKA9	PTBP2_HUMAN	Polypyrimidine tract-binding protein 2 OS=Homo sapiens OX=9606 GN=PTBP2 PE=1 SV=1	PTBP2	1	5.01	4.99	4.89	4.81	5.13	5.14	4.96	5.04	3.96	3.39	5.07	4.49	4.82	5.23	1.25	0.823293	1.67902	4.78244	6.28	2.1e-05	0.00012	2.4
O95758	PTBP3_HUMAN	Polypyrimidine tract-binding protein 3 OS=Homo sapiens OX=9606 GN=PTBP3 PE=1 SV=2	PTBP3	2	5.87	5.86	5.71	5.94	5.57	5.81	5.61	5.66	6.7	6.62	5.63	6.02	5.66	5.88	-0.81	-1.09893	-0.529607	5.89461	-6.14	2.7e-05	0.00015	2.16
Q15185	TEBP_HUMAN	Prostaglandin E synthase 3 OS=Homo sapiens OX=9606 GN=PTGES3 PE=1 SV=1	PTGES3	1	3.46	3.42	3.31	2.59	3.75	3.83	4.19	4.07	3.13	3.04	3.56	2.83	3.27	3.93	0.11	-0.53489	0.751078	3.45534	0.36	0.72	0.78	-7.47
P06454	PTMA_HUMAN	Prothymosin alpha OS=Homo sapiens OX=9606 GN=PTMA PE=1 SV=2	PTMA	2	5.88	5.91	5.78	5.78	7.17	6.92	7.65	7.57	7.51	7.5	6.09	6.14	6.22	6.27	-1.67	-2.02947	-1.3105	6.60031	-9.98	1.1e-07	1.8e-06	7.91
P20962	PTMS_HUMAN	Parathymosin OS=Homo sapiens OX=9606 GN=PTMS PE=1 SV=2	PTMS	1	5.56	5.59	5.14	5.21	6.06	5.94	6.38	6.23	5.15	5.22	6.22	6.49	6.48	6.41	0.2	-0.151474	0.543989	5.86395	1.21	0.25	0.33	-6.8
Q8WUK0	PTPM1_HUMAN	Phosphatidylglycerophosphatase and protein-tyrosine phosphatase 1 OS=Homo sapiens OX=9606 GN=PTPMT1 PE=1 SV=1	PTPMT1	1	4.36	4.49	4.48	4.68	4.51	4.82	4.48	4.4	3.85	3.68	4.76	4.48	4.72	4.78	0.74	0.398781	1.08371	4.46224	4.65	0.00039	0.0013	-0.6
Q9UHX1	PUF60_HUMAN	Poly(U)-binding-splicing factor PUF60 OS=Homo sapiens OX=9606 GN=PUF60 PE=1 SV=1	PUF60	12	10.35	10.32	10.22	10.37	10.37	10.31	10.24	10.16	11.2	11.09	10.36	10.25	9.96	9.99	-0.83	-1.06046	-0.595753	10.3706	-7.65	2.5e-06	1.9e-05	4.64
Q15397	PUM3_HUMAN	Pumilio homolog 3 OS=Homo sapiens OX=9606 GN=PUM3 PE=1 SV=3	PUM3	1	2.55	3.26	1.53	2.64	2.71	2.91	4.01	3.88	3.59	3.9	2.44	2.65	3.48	2.75	-1.25	-2.25078	-0.253305	3.02118	-2.69	0.018	0.035	-4.43
Q96PU8	QKI_HUMAN	Protein quaking OS=Homo sapiens OX=9606 GN=QKI PE=1 SV=1	QKI	5	8.15	8.1	8.19	8.22	8.49	8.55	8.29	8.33	7.87	7.73	7.78	8.13	7.93	8.07	0.36	0.12147	0.602116	8.13005	3.23	0.0061	0.014	-3.38
Q9H0H5	RGAP1_HUMAN	Rac GTPase-activating protein 1 OS=Homo sapiens OX=9606 GN=RACGAP1 PE=1 SV=1	RACGAP1	1	2.91	2.49	2.62	2.24	1.92	2.67	3.1	3.18	4.31	4.28	3.49	3.67	3.46	3.1	-1.73	-2.40487	-1.05113	3.10264	-5.48	8.5e-05	0.00037	0.97
P63244	RACK1_HUMAN	Receptor of activated protein C kinase 1 OS=Homo sapiens OX=9606 GN=RACK1 PE=1 SV=3	RACK1	3	8.82	8.93	8.55	8.4	8.52	8.75	8.65	8.56	8.18	8.33	9.01	8.94	8.89	8.87	0.42	0.138841	0.70075	8.67094	3.21	0.0064	0.015	-3.43
P78406	RAE1L_HUMAN	mRNA export factor OS=Homo sapiens OX=9606 GN=RAE1 PE=1 SV=1	RAE1	1	4.84	4.79	5.2	4.83	4.89	4.96	4.67	4.93	5.3	5.52	4.37	4.52	4.61	4.36	-0.5	-0.828877	-0.166024	4.84184	-3.22	0.0062	0.014	-3.4
Q9UKM9	RALY_HUMAN	RNA-binding protein Raly OS=Homo sapiens OX=9606 GN=RALY PE=1 SV=1	RALY	5	9.25	9.31	9.46	9.47	9.24	9.39	9.28	9.37	8.65	8.61	8.59	8.63	8.53	8.61	0.74	0.558408	0.922757	9.02701	8.73	5.4e-07	7.1e-06	6.23
Q9BTL3	RAMAC_HUMAN	RNA guanine-N7 methyltransferase activating subunit OS=Homo sapiens OX=9606 GN=RAMAC PE=1 SV=1	RAMAC	1	5.06	5.02	5.16	5.21	5.31	5.23	5	5.23	5.62	5.6	4.94	4.87	4.85	4.85	-0.5	-0.75909	-0.237438	5.13991	-4.1	0.0011	0.0032	-1.67
P62826	RAN_HUMAN	GTP-binding nuclear protein Ran OS=Homo sapiens OX=9606 GN=RAN PE=1 SV=3	RAN	8	10.07	10.04	9.98	10.09	10.17	10.25	10.5	10.44	10.62	10.72	10	10.22	10.16	10.42	-0.63	-0.866416	-0.385125	10.2625	-5.58	7.1e-05	0.00032	1.16
P43487	RANG_HUMAN	Ran-specific GTPase-activating protein OS=Homo sapiens OX=9606 GN=RANBP1 PE=1 SV=1	RANBP1	1	5.6	5.58	5.46	5.35	6.02	5.95	6.78	6.67	5.63	5.84	6.05	5.86	5.97	6.39	-0.24	-0.717941	0.24503	5.93928	-1.05	0.31	0.4	-6.97
Q8IY67	RAVR1_HUMAN	Ribonucleoprotein PTB-binding 1 OS=Homo sapiens OX=9606 GN=RAVER1 PE=1 SV=1	RAVER1	1	4.28	3.63	4.35	3.99	4.14	4.04	4.31	3.88	4.04	4.41	3.63	3.25	3.37	3.42	-0.16	-0.623972	0.30447	3.90982	-0.74	0.47	0.57	-7.26
Q7Z6E9	RBBP6_HUMAN	E3 ubiquitin-protein ligase RBBP6 OS=Homo sapiens OX=9606 GN=RBBP6 PE=1 SV=1	RBBP6	4	7.59	7.45	7.54	7.58	7.4	7.23	6.99	6.94	6.72	6.89	7.88	7.73	7.74	7.65	0.73	0.451641	1.00621	7.38031	5.64	6.3e-05	0.0003	1.27
Q16576	RBBP7_HUMAN	Histone-binding protein RBBP7 OS=Homo sapiens OX=9606 GN=RBBP7 PE=1 SV=1	RBBP7	1	6.3	6.12	5.99	6.06	6.46	6.51	7.26	6.97	5.94	6.19	6.86	6.74	6.93	7.11	0.05	-0.371951	0.481707	6.53049	0.28	0.79	0.84	-7.5
P98175	RBM10_HUMAN	RNA-binding protein 10 OS=Homo sapiens OX=9606 GN=RBM10 PE=1 SV=3	RBM10	13	9.55	9.53	9.42	9.48	9.35	9.27	9.13	9.01	9.59	9.55	10.09	10.03	9.74	9.65	-0.07	-0.34111	0.193282	9.52761	-0.59	0.56	0.65	-7.36
Q9NTZ6	RBM12_HUMAN	RNA-binding protein 12 OS=Homo sapiens OX=9606 GN=RBM12 PE=1 SV=1	RBM12	7	9.07	9.08	9.01	9.14	9.83	9.89	9.88	9.81	9.93	9.84	8.64	8.59	8.5	8.44	-0.81	-0.978703	-0.646371	9.2618	-10.5	5.7e-08	1.1e-06	8.56
Q8IXT5	RB12B_HUMAN	RNA-binding protein 12B OS=Homo sapiens OX=9606 GN=RBM12B PE=1 SV=2	RBM12B	20	11.76	11.69	11.73	11.84	11.8	11.93	11.25	11.43	9.53	9.68	10.99	11.24	11.24	11.01	2.15	1.81938	2.47616	11.224	14.05	1.5e-09	5.3e-08	12.33
Q96PK6	RBM14_HUMAN	RNA-binding protein 14 OS=Homo sapiens OX=9606 GN=RBM14 PE=1 SV=2	RBM14	17	11.99	12	11.94	12.03	11.87	12.01	11.57	11.78	11.97	11.85	11.88	12.03	11.8	11.76	0.08	-0.14736	0.307817	11.8917	0.76	0.46	0.56	-7.24
Q96T37	RBM15_HUMAN	RNA-binding protein 15 OS=Homo sapiens OX=9606 GN=RBM15 PE=1 SV=2	RBM15	14	10.73	10.68	10.67	10.75	10.52	10.57	10.12	10.19	9.99	9.99	10.65	10.74	10.73	10.56	0.72	0.474168	0.961956	10.4919	6.32	2e-05	0.00012	2.47
Q8NDT2	RB15B_HUMAN	Putative RNA-binding protein 15B OS=Homo sapiens OX=9606 GN=RBM15B PE=1 SV=3	RBM15B	2	7.28	7.09	7.27	7.28	7	7.07	6.41	6.43	5.43	5.36	7.03	7.16	7.12	7.21	1.83	1.46033	2.2078	6.79663	10.54	5.5e-08	1.1e-06	8.61
Q96I25	SPF45_HUMAN	Splicing factor 45 OS=Homo sapiens OX=9606 GN=RBM17 PE=1 SV=1	RBM17	3	9.09	9.01	8.69	8.86	8.43	8.45	8.29	8.25	8.64	8.58	9.43	9.43	8.99	8.91	0.3	-0.026746	0.631874	8.78996	1.97	0.069	0.11	-5.71
Q9NW64	RBM22_HUMAN	Pre-mRNA-splicing factor RBM22 OS=Homo sapiens OX=9606 GN=RBM22 PE=1 SV=1	RBM22	2	7.35	7.27	7.25	7.38	7.38	7.38	7.37	7.23	8.03	8.15	6.8	6.89	6.92	6.69	-0.78	-0.996649	-0.564149	7.29318	-7.75	2.1e-06	1.8e-05	4.79
Q86U06	RBM23_HUMAN	Probable RNA-binding protein 23 OS=Homo sapiens OX=9606 GN=RBM23 PE=1 SV=1	RBM23	1	6.53	6.46	6.38	6.64	6.44	6.34	5.96	6.03	6.17	6.12	6.73	6.74	6.59	6.68	0.36	0.0606753	0.655526	6.41448	2.59	0.022	0.042	-4.63
P49756	RBM25_HUMAN	RNA-binding protein 25 OS=Homo sapiens OX=9606 GN=RBM25 PE=1 SV=3	RBM25	15	10.37	10.33	10.26	10.39	10.21	10.11	10.02	9.92	10.89	10.73	10.48	10.55	10.24	10.26	-0.47	-0.697451	-0.250557	10.3402	-4.56	0.00046	0.0015	-0.78
Q5T8P6	RBM26_HUMAN	RNA-binding protein 26 OS=Homo sapiens OX=9606 GN=RBM26 PE=1 SV=3	RBM26	2	7.18	7.14	6.83	7.01	7.14	6.96	6.94	6.8	6.66	6.62	7.82	8	7.64	7.67	0.4	0.107774	0.685734	7.17069	2.95	0.011	0.023	-3.94
Q9P2N5	RBM27_HUMAN	RNA-binding protein 27 OS=Homo sapiens OX=9606 GN=RBM27 PE=1 SV=2	RBM27	1	5.97	5.65	5.51	5.92	5.58	5.54	5.21	5.26	5.79	5.76	6.4	6.25	6.16	6.12	-0.01	-0.35245	0.326575	5.79412	-0.08	0.94	0.95	-7.54
P98179	RBM3_HUMAN	RNA-binding protein 3 OS=Homo sapiens OX=9606 GN=RBM3 PE=1 SV=1	RBM3	1	5.67	5.53	5.55	5.46	5.35	5.23	4.59	4.9	7.13	6.95	6.06	6.18	6.44	6.03	-1.49	-1.89138	-1.07876	5.79046	-7.85	1.9e-06	1.6e-05	4.94
Q14498	RBM39_HUMAN	RNA-binding protein 39 OS=Homo sapiens OX=9606 GN=RBM39 PE=1 SV=2	RBM39	11	11.08	10.98	10.89	11.07	10.89	10.89	10.56	10.52	11.31	11.2	11.34	11.35	11.01	10.96	-0.25	-0.540849	0.0371948	11.0043	-1.87	0.083	0.13	-5.87
Q9BWF3	RBM4_HUMAN	RNA-binding protein 4 OS=Homo sapiens OX=9606 GN=RBM4 PE=1 SV=1	RBM4	3	8	8.07	8.02	8.08	7.92	8.04	7.79	7.87	7.76	7.65	7.94	8.09	7.85	7.9	0.34	0.129203	0.546298	7.92637	3.48	0.0038	0.0092	-2.9
Q8IUH3	RBM45_HUMAN	RNA-binding protein 45 OS=Homo sapiens OX=9606 GN=RBM45 PE=1 SV=1	RBM45	2	6.08	6.14	6.11	6.07	5.97	6.03	5.67	5.81	5.41	5.23	6.12	6.22	5.77	5.87	0.78	0.467576	1.09228	5.89233	5.36	0.0001	0.00044	0.75
Q9BQ04	RBM4B_HUMAN	RNA-binding protein 4B OS=Homo sapiens OX=9606 GN=RBM4B PE=1 SV=1	RBM4B	1	4.98	4.73	5.11	5.06	4.52	5.03	4.95	4.84	4.59	4.47	5.2	5.38	5.22	4.8	0.44	0.0420316	0.835357	4.91858	2.37	0.033	0.06	-5.01
P52756	RBM5_HUMAN	RNA-binding protein 5 OS=Homo sapiens OX=9606 GN=RBM5 PE=1 SV=2	RBM5	4	7.6	7.73	7.51	7.41	7.21	7.33	7.09	7.06	7.74	7.77	7.75	7.85	7.63	7.55	-0.2	-0.456724	0.0612223	7.51668	-1.64	0.12	0.19	-6.23
P78332	RBM6_HUMAN	RNA-binding protein 6 OS=Homo sapiens OX=9606 GN=RBM6 PE=1 SV=5	RBM6	4	7.96	7.86	7.81	7.96	7.94	7.97	7.67	7.59	7.6	7.54	8.11	8.08	8.14	8.06	0.33	0.0857777	0.568483	7.87855	2.91	0.012	0.024	-4.01
Q9Y5S9	RBM8A_HUMAN	RNA-binding protein 8A OS=Homo sapiens OX=9606 GN=RBM8A PE=1 SV=1	RBM8A	3	6.8	6.74	6.83	6.84	6.84	6.87	6.79	6.56	6.71	6.77	6.46	6.82	6.6	6.69	0.06	-0.19787	0.320911	6.73796	0.51	0.62	0.7	-7.4
P38159	RBMX_HUMAN	RNA-binding motif protein, X chromosome OS=Homo sapiens OX=9606 GN=RBMX PE=1 SV=3	RBMX	5	9.51	9.45	9.4	9.48	9.43	9.48	9	9.07	8.48	8.39	9.5	9.56	9.52	9.36	1.03	0.759877	1.2915	9.26001	8.29	9.9e-07	1.1e-05	5.6
Q9Y388	RBMX2_HUMAN	RNA-binding motif protein, X-linked 2 OS=Homo sapiens OX=9606 GN=RBMX2 PE=1 SV=2	RBMX2	1	4.22	4.17	4.07	3.89	3.93	3.73	3.82	3.63	3.61	3.56	4	4.14	4.69	3.4	0.5	-0.0602534	1.06471	3.91879	1.92	0.076	0.12	-5.8
Q96E39	RMXL1_HUMAN	RNA binding motif protein, X-linked-like-1 OS=Homo sapiens OX=9606 GN=RBMXL1 PE=1 SV=1	RBMXL1	2	6.65	6.61	6.58	6.67	6.95	7.02	6.39	6.49	6.46	6.49	6.52	6.55	6.43	6.64	0.15	-0.186481	0.493007	6.6027	0.97	0.35	0.44	-7.06
Q6ZRY4	RBPS2_HUMAN	RNA-binding protein with multiple splicing 2 OS=Homo sapiens OX=9606 GN=RBPMS2 PE=1 SV=1	RBPMS2	1	5.33	5.16	5.28	5.41	5.05	5.39	5.09	5.32	4.5	4.46	4.83	4.85	4.98	4.59	0.81	0.498903	1.12711	5.01569	5.56	7.4e-05	0.00033	1.11
Q9P258	RCC2_HUMAN	Protein RCC2 OS=Homo sapiens OX=9606 GN=RCC2 PE=1 SV=2	RCC2	4	6.9	6.92	7	6.75	7.2	7.29	7.87	7.64	8.1	8.12	7.82	7.86	8	7.9	-1.21	-1.54942	-0.873797	7.52617	-7.7	2.3e-06	1.9e-05	4.72
Q14257	RCN2_HUMAN	Reticulocalbin-2 OS=Homo sapiens OX=9606 GN=RCN2 PE=1 SV=1	RCN2	1	2.82	2.92	3.38	2.85	2.37	2.12	3.16	2.99	1.92	1.91	2.44	2.87	2.88	2.79	1.08	0.450441	1.7085	2.67226	3.69	0.0025	0.0064	-2.49
Q06587	RING1_HUMAN	E3 ubiquitin-protein ligase RING1 OS=Homo sapiens OX=9606 GN=RING1 PE=1 SV=2	RING1	2	7.18	7.37	6.83	7.14	7.2	6.98	7.01	6.94	7.73	7.86	5.94	6.01	5.89	5.89	-0.67	-0.957302	-0.375083	6.85555	-4.91	0.00024	0.00086	-0.09
Q99496	RING2_HUMAN	E3 ubiquitin-protein ligase RING2 OS=Homo sapiens OX=9606 GN=RNF2 PE=1 SV=1	RNF2	3	8.68	8.69	8.15	8.5	8.26	8.08	7.92	7.9	8.53	8.53	7.2	7.05	7.02	6.77	-0.03	-0.367914	0.315908	7.94785	-0.16	0.87	0.9	-7.53
O75150	BRE1B_HUMAN	E3 ubiquitin-protein ligase BRE1B OS=Homo sapiens OX=9606 GN=RNF40 PE=1 SV=5	RNF40	1	4.17	6.37	4.1	3.12	4.32	3.72	3.85	4.08	3.87	3.98	3.58	3.8	3.98	3.52	0.52	-0.755206	1.79697	4.03331	0.88	0.39	0.49	-7.14
Q15287	RNPS1_HUMAN	RNA-binding protein with serine-rich domain 1 OS=Homo sapiens OX=9606 GN=RNPS1 PE=1 SV=1	RNPS1	6	9.57	9.46	9.6	9.71	9.45	9.52	9.22	9.09	9.51	9.43	9.81	9.86	9.73	9.63	0.12	-0.132186	0.36741	9.54376	1.01	0.33	0.42	-7.02
P27694	RFA1_HUMAN	Replication protein A 70 kDa DNA-binding subunit OS=Homo sapiens OX=9606 GN=RPA1 PE=1 SV=2	RPA1	1	5.02	4.87	4.98	5.38	5.71	5.8	6.02	6.01	5.11	5.18	5.35	4.64	4.53	5.26	-0.08	-0.567248	0.399646	5.27595	-0.37	0.72	0.78	-7.47
P27635	RL10_HUMAN	60S ribosomal protein L10 OS=Homo sapiens OX=9606 GN=RPL10 PE=1 SV=4	RPL10	1	5.62	5.75	5.82	5.62	5.43	5.12	5.79	5.54	4.35	4.63	5.1	4.25	4.53	4.6	1.21	0.747419	1.67639	5.15134	5.6	6.8e-05	0.00031	1.19
P62906	RL10A_HUMAN	60S ribosomal protein L10a OS=Homo sapiens OX=9606 GN=RPL10A PE=1 SV=2	RPL10A	2	8.16	8.2	8.02	8	8.09	8.09	9.13	9.04	8.41	8.67	7.99	7.99	8.3	8.52	-0.45	-1.03739	0.146789	8.32939	-1.62	0.13	0.19	-6.26
P62913	RL11_HUMAN	60S ribosomal protein L11 OS=Homo sapiens OX=9606 GN=RPL11 PE=1 SV=2	RPL11	1	5.4	5.26	5.93	5.89	5.92	5.79	5.19	6.25	4.78	4.62	4.63	5.31	5.36	5.38	0.92	0.303608	1.5406	5.40762	3.2	0.0065	0.015	-3.45
P26373	RL13_HUMAN	60S ribosomal protein L13 OS=Homo sapiens OX=9606 GN=RPL13 PE=1 SV=4	RPL13	1	5.91	6.07	5.93	5.92	6.55	5.95	6.66	6.37	6.2	6.38	7.45	7.35	7.29	7.36	-0.33	-0.674368	0.0108352	6.52779	-2.08	0.057	0.096	-5.53
P40429	RL13A_HUMAN	60S ribosomal protein L13a OS=Homo sapiens OX=9606 GN=RPL13A PE=1 SV=2	RPL13A	1	6.09	6.3	5.89	6.16	6.13	6.04	6.94	6.93	6.15	6.4	5.84	5.3	5.68	6.03	-0.17	-0.73366	0.402267	6.13576	-0.63	0.54	0.64	-7.34
P50914	RL14_HUMAN	60S ribosomal protein L14 OS=Homo sapiens OX=9606 GN=RPL14 PE=1 SV=4	RPL14	3	7.63	7.79	7.54	7.41	7.65	7.53	8.48	8.32	7.63	7.88	7.05	7.03	7.17	7.11	-0.16	-0.63522	0.31724	7.58765	-0.72	0.49	0.58	-7.27
P61313	RL15_HUMAN	60S ribosomal protein L15 OS=Homo sapiens OX=9606 GN=RPL15 PE=1 SV=2	RPL15	4	7.91	7.77	8.07	8.03	9.22	7.97	8.37	8.3	8	8.23	7.71	7.75	7.65	7.62	-0.17	-0.67832	0.343412	8.04306	-0.7	0.49	0.59	-7.28
P18621	RL17_HUMAN	60S ribosomal protein L17 OS=Homo sapiens OX=9606 GN=RPL17 PE=1 SV=3	RPL17	1	5.15	5.27	5.21	5.22	5.39	5.25	4.93	5.13	4.42	4.75	5.05	5.31	5.67	5.09	0.63	0.242317	1.02523	5.13133	3.48	0.0038	0.0092	-2.9
Q07020	RL18_HUMAN	60S ribosomal protein L18 OS=Homo sapiens OX=9606 GN=RPL18 PE=1 SV=2	RPL18	3	8.8	8.73	8.68	8.8	9.74	9.07	9.46	9.45	8.99	9.17	8.6	8.61	8.54	8.65	-0.33	-0.615623	-0.0392975	8.95032	-2.44	0.029	0.053	-4.9
Q02543	RL18A_HUMAN	60S ribosomal protein L18a OS=Homo sapiens OX=9606 GN=RPL18A PE=1 SV=2	RPL18A	4	9.7	9.66	9.58	9.54	9.47	9.48	9.86	9.72	9.35	9.62	8.71	8.87	8.82	8.77	0.13	-0.116912	0.3815	9.36883	1.14	0.27	0.36	-6.88
P84098	RL19_HUMAN	60S ribosomal protein L19 OS=Homo sapiens OX=9606 GN=RPL19 PE=1 SV=1	RPL19	3	7.24	7.17	7.17	6.94	7.36	7.14	8.44	8.16	7.24	7.62	6.97	6.91	7.1	7.37	-0.3	-0.933836	0.328703	7.3445	-1.03	0.32	0.41	-6.99
P46778	RL21_HUMAN	60S ribosomal protein L21 OS=Homo sapiens OX=9606 GN=RPL21 PE=1 SV=2	RPL21	3	6.27	6.75	6.37	6.56	7.12	6.62	7.21	7.09	6.57	6.67	6.95	7.05	7.07	6.94	-0.13	-0.48686	0.217828	6.80185	-0.82	0.43	0.52	-7.19
P35268	RL22_HUMAN	60S ribosomal protein L22 OS=Homo sapiens OX=9606 GN=RPL22 PE=1 SV=2	RPL22	1	5.75	5.74	5.64	5.88	5.84	5.63	5.98	6.07	6.4	6.56	5.7	6.02	5.55	6.01	-0.72	-1.06763	-0.37945	5.9112	-4.52	0.0005	0.0016	-0.86
P62829	RL23_HUMAN	60S ribosomal protein L23 OS=Homo sapiens OX=9606 GN=RPL23 PE=1 SV=1	RPL23	1	8.01	8.02	7.84	7.87	7.39	7.62	7.93	7.87	7.1	7.41	6.77	6.24	6.52	6.76	0.68	0.304898	1.05386	7.38298	3.9	0.0017	0.0045	-2.07
P62750	RL23A_HUMAN	60S ribosomal protein L23a OS=Homo sapiens OX=9606 GN=RPL23A PE=1 SV=1	RPL23A	3	8.8	8.86	8.59	8.69	8.79	8.63	9.68	9.65	8.41	8.64	8.28	8.14	8.42	8.42	0.21	-0.332001	0.749799	8.71408	0.83	0.42	0.52	-7.18
P83731	RL24_HUMAN	60S ribosomal protein L24 OS=Homo sapiens OX=9606 GN=RPL24 PE=1 SV=1	RPL24	2	7.38	7.48	7.05	7.03	7.48	7.38	7.88	7.74	6.94	7.23	6.25	6.18	6.08	6.41	0.15	-0.217557	0.515573	7.0376	0.87	0.4	0.49	-7.15
P61353	RL27_HUMAN	60S ribosomal protein L27 OS=Homo sapiens OX=9606 GN=RPL27 PE=1 SV=2	RPL27	1	6.99	6.85	7.06	6.73	7.14	7.03	8.3	7.76	7.15	7.62	6.85	6.56	6.92	7.19	-0.48	-1.1071	0.156813	7.15374	-1.62	0.13	0.19	-6.26
P46776	RL27A_HUMAN	60S ribosomal protein L27a OS=Homo sapiens OX=9606 GN=RPL27A PE=1 SV=2	RPL27A	1	8.79	8.68	8.42	8.63	9.04	8.36	8.58	8.7	7.21	7.51	6.75	6.24	6.24	6.55	1.27	0.871226	1.67762	7.83696	6.79	9.4e-06	6.1e-05	3.26
P46779	RL28_HUMAN	60S ribosomal protein L28 OS=Homo sapiens OX=9606 GN=RPL28 PE=1 SV=3	RPL28	1	5.31	5.33	5.21	5.07	5.5	5.07	5.36	5.43	4.67	4.48	4.85	5.07	4.85	4.93	0.66	0.339814	0.97195	5.08016	4.46	0.00056	0.0018	-0.97
P47914	RL29_HUMAN	60S ribosomal protein L29 OS=Homo sapiens OX=9606 GN=RPL29 PE=1 SV=2	RPL29	1	7.41	7.53	7.37	7.48	8.58	7.79	8.36	8.26	7.6	7.92	8.05	7.89	7.75	8.04	-0.31	-0.689622	0.062095	7.85924	-1.79	0.095	0.15	-6
P39023	RL3_HUMAN	60S ribosomal protein L3 OS=Homo sapiens OX=9606 GN=RPL3 PE=1 SV=2	RPL3	9	9.46	9.43	9.29	9.26	9.19	9.17	9.61	9.46	8.96	9.2	9.26	9.27	9.24	9.21	0.28	0.017577	0.536512	9.2863	2.29	0.038	0.068	-5.16
P62899	RL31_HUMAN	60S ribosomal protein L31 OS=Homo sapiens OX=9606 GN=RPL31 PE=1 SV=1	RPL31	3	6.63	6.42	6.44	6.64	6.49	6.56	7.43	7.29	6.41	6.56	5.34	5.21	5.9	5.82	0.05	-0.51202	0.609783	6.36737	0.19	0.85	0.89	-7.52
P49207	RL34_HUMAN	60S ribosomal protein L34 OS=Homo sapiens OX=9606 GN=RPL34 PE=1 SV=3	RPL34	2	8.07	8.04	7.96	7.93	8.07	7.84	8.29	8.18	7.44	7.58	7.28	7.33	7.19	7.34	0.49	0.239348	0.745753	7.75372	4.18	0.00096	0.0028	-1.52
P42766	RL35_HUMAN	60S ribosomal protein L35 OS=Homo sapiens OX=9606 GN=RPL35 PE=1 SV=2	RPL35	1	6.51	6.6	6.6	6.6	7.08	6.69	7.69	7.67	6.8	6.94	5.54	5.16	5.29	5.78	-0.29	-0.809537	0.235656	6.49717	-1.18	0.26	0.34	-6.83
P18077	RL35A_HUMAN	60S ribosomal protein L35a OS=Homo sapiens OX=9606 GN=RPL35A PE=1 SV=2	RPL35A	1	7.34	7.38	7.11	7.08	7.1	7.28	7.3	7.31	7.03	7.26	5.38	5.25	4.98	5.31	0.08	-0.216388	0.380942	6.65104	0.59	0.56	0.65	-7.36
Q9Y3U8	RL36_HUMAN	60S ribosomal protein L36 OS=Homo sapiens OX=9606 GN=RPL36 PE=1 SV=3	RPL36	1	6.79	7.04	6.73	7.28	6.95	6.71	6.73	7.06	6.28	6.3	6.64	6.77	6.73	7.1	0.67	0.303738	1.02907	6.79246	3.95	0.0015	0.0041	-1.97
P61513	RL37A_HUMAN	60S ribosomal protein L37a OS=Homo sapiens OX=9606 GN=RPL37A PE=1 SV=2	RPL37A	1	6.97	7.11	6.82	6.56	6.76	6.75	7.41	7.87	6.94	7.51	8.08	8.17	8.17	8.31	-0.36	-0.947843	0.226971	7.38701	-1.32	0.21	0.28	-6.66
P36578	RL4_HUMAN	60S ribosomal protein L4 OS=Homo sapiens OX=9606 GN=RPL4 PE=1 SV=5	RPL4	8	9.81	9.89	9.7	9.68	10.04	9.8	10.6	10.48	9.65	9.93	9.52	9.39	9.6	9.78	-0.02	-0.42123	0.378609	9.84777	-0.11	0.91	0.93	-7.54
P46777	RL5_HUMAN	60S ribosomal protein L5 OS=Homo sapiens OX=9606 GN=RPL5 PE=1 SV=3	RPL5	3	7.53	7.7	7.89	8.02	8.02	7.73	7.81	7.74	7.1	7.17	6.82	6.7	6.7	6.82	0.65	0.36886	0.938123	7.41091	4.93	0.00023	0.00084	-0.06
Q02878	RL6_HUMAN	60S ribosomal protein L6 OS=Homo sapiens OX=9606 GN=RPL6 PE=1 SV=3	RPL6	2	6.19	6.19	5.98	6.17	6.35	6.25	6.43	6.56	5.5	5.74	6.29	6.24	6.31	6.43	0.51	0.250012	0.779163	6.18828	4.18	0.00096	0.0028	-1.52
P18124	RL7_HUMAN	60S ribosomal protein L7 OS=Homo sapiens OX=9606 GN=RPL7 PE=1 SV=1	RPL7	4	8.02	8.02	8.13	7.92	8.34	8.12	8.75	8.79	8.25	8.57	8.47	8.29	8.53	8.42	-0.39	-0.744312	-0.0327572	8.3307	-2.35	0.034	0.063	-5.07
P62424	RL7A_HUMAN	60S ribosomal protein L7a OS=Homo sapiens OX=9606 GN=RPL7A PE=1 SV=2	RPL7A	4	9.29	9.41	9.05	9.19	9.21	9.18	10.15	10.05	8.99	9.28	9.67	9.37	9.71	9.99	0.1	-0.452903	0.661915	9.46706	0.4	0.69	0.76	-7.46
P62917	RL8_HUMAN	60S ribosomal protein L8 OS=Homo sapiens OX=9606 GN=RPL8 PE=1 SV=2	RPL8	1	5.03	5.19	4.97	5.03	5.07	4.76	4.99	4.76	4.46	4.02	4.9	4.92	4.54	4.93	0.82	0.457436	1.17796	4.826	4.87	0.00026	0.00091	-0.17
P05388	RLA0_HUMAN	60S acidic ribosomal protein P0 OS=Homo sapiens OX=9606 GN=RPLP0 PE=1 SV=1	RPLP0	1	5.26	5.43	5.23	4.85	5.1	5.41	6.3	5.8	5.33	5.57	5.17	5	4.63	5.1	-0.26	-0.841894	0.328022	5.29868	-0.94	0.36	0.45	-7.08
P05386	RLA1_HUMAN	60S acidic ribosomal protein P1 OS=Homo sapiens OX=9606 GN=RPLP1 PE=1 SV=1	RPLP1	1	6.05	5.97	5.93	5.99	5.6	5.78	6.07	6.08	5.41	5.72	5.34	5.47	5.12	5.32	0.42	0.087367	0.752547	5.70318	2.71	0.017	0.034	-4.39
P04843	RPN1_HUMAN	Dolichyl-diphosphooligosaccharide--protein glycosyltransferase subunit 1 OS=Homo sapiens OX=9606 GN=RPN1 PE=1 SV=1	RPN1	3	7.27	7.1	7.07	6.85	7.16	7	8.05	7.92	6.73	7.06	6.69	6.67	6.59	6.95	0.17	-0.371761	0.719148	7.08039	0.68	0.51	0.6	-7.3
Q9NQG5	RPR1B_HUMAN	Regulation of nuclear pre-mRNA domain-containing protein 1B OS=Homo sapiens OX=9606 GN=RPRD1B PE=1 SV=1	RPRD1B	2	5.81	6.08	5.6	5.6	5.77	5.61	5.49	5.5	5.22	5.12	5.21	5.35	5.37	5.4	0.6	0.279113	0.919532	5.51109	4.02	0.0013	0.0036	-1.83
P46783	RS10_HUMAN	40S ribosomal protein S10 OS=Homo sapiens OX=9606 GN=RPS10 PE=1 SV=1	RPS10	1	4.69	4.62	4.17	4.46	4.49	4.44	5.03	4.86	4.39	4.42	4.12	4.38	4.48	4.31	0.08	-0.343482	0.504661	4.49091	0.41	0.69	0.76	-7.45
P62280	RS11_HUMAN	40S ribosomal protein S11 OS=Homo sapiens OX=9606 GN=RPS11 PE=1 SV=3	RPS11	1	6.52	7.05	6.21	6.34	6.13	6.08	6.6	6.78	5.47	5.48	5.46	5.23	5.39	5.56	1.06	0.56246	1.55342	6.02107	4.58	0.00044	0.0015	-0.72
P25398	RS12_HUMAN	40S ribosomal protein S12 OS=Homo sapiens OX=9606 GN=RPS12 PE=1 SV=3	RPS12	1	5.23	5.39	5.07	5.16	4.97	5.14	6.12	5.9	5.32	5.5	5.6	5.17	5.57	5.64	-0.2	-0.785312	0.382124	5.4133	-0.74	0.47	0.57	-7.25
P62841	RS15_HUMAN	40S ribosomal protein S15 OS=Homo sapiens OX=9606 GN=RPS15 PE=1 SV=2	RPS15	1	2.73	2.19	3.33	2.75	3.09	2.4	4.57	3.71	3.25	4.17	3.54	2.91	3.19	3.16	-0.96	-1.99392	0.073831	3.21318	-2	0.066	0.11	-5.67
P62244	RS15A_HUMAN	40S ribosomal protein S15a OS=Homo sapiens OX=9606 GN=RPS15A PE=1 SV=2	RPS15A	2	8.77	8.6	8.63	8.53	8.36	8.52	8.75	8.46	7.75	8.18	8.14	7.93	7.87	7.82	0.67	0.372751	0.968097	8.30754	4.84	0.00027	0.00097	-0.24
P62249	RS16_HUMAN	40S ribosomal protein S16 OS=Homo sapiens OX=9606 GN=RPS16 PE=1 SV=2	RPS16	2	8.16	8.21	8.07	7.95	7.98	8.02	8.56	8.52	7.93	8.12	7.36	7.37	7.42	7.42	0.07	-0.262915	0.412168	7.93391	0.47	0.64	0.72	-7.42
P08708	RS17_HUMAN	40S ribosomal protein S17 OS=Homo sapiens OX=9606 GN=RPS17 PE=1 SV=2	RPS17	3	7.81	7.78	7.65	7.53	7.64	7.66	8.08	8.04	7.53	7.71	8.13	7.78	7.75	7.72	0.07	-0.26063	0.410121	7.7734	0.48	0.64	0.72	-7.42
P62269	RS18_HUMAN	40S ribosomal protein S18 OS=Homo sapiens OX=9606 GN=RPS18 PE=1 SV=3	RPS18	1	5.67	6.06	5.45	5.8	5.99	5.82	7.11	6.94	6.16	6.36	5.49	5.41	5.46	5.67	-0.51	-1.16758	0.138837	5.95664	-1.69	0.11	0.17	-6.15
P39019	RS19_HUMAN	40S ribosomal protein S19 OS=Homo sapiens OX=9606 GN=RPS19 PE=1 SV=2	RPS19	2	7.37	7.53	7.19	7.07	7.16	6.93	7.83	7.83	7.12	7.34	7.66	7.69	7.56	7.72	0.06	-0.418389	0.535	7.42754	0.26	0.8	0.84	-7.51
P15880	RS2_HUMAN	40S ribosomal protein S2 OS=Homo sapiens OX=9606 GN=RPS2 PE=1 SV=2	RPS2	2	7.27	7.35	6.98	7.01	7.04	6.93	7.91	7.69	6.57	6.88	5.7	5.86	5.68	6.35	0.42	-0.141954	0.991444	6.80164	1.61	0.13	0.19	-6.27
P63220	RS21_HUMAN	40S ribosomal protein S21 OS=Homo sapiens OX=9606 GN=RPS21 PE=1 SV=1	RPS21	1	5.75	5.51	5.74	5.64	5.93	5.82	5.54	5.32	4.83	5.15	5.33	5.33	5.08	5.17	0.67	0.302136	1.03228	5.43768	3.92	0.0016	0.0043	-2.02
P62266	RS23_HUMAN	40S ribosomal protein S23 OS=Homo sapiens OX=9606 GN=RPS23 PE=1 SV=3	RPS23	3	9.09	8.91	8.84	8.94	8.61	8.62	8.99	8.71	7.93	8.28	8.75	8.8	8.85	8.78	0.84	0.577583	1.09877	8.72165	6.91	7.8e-06	5.2e-05	3.45
P62847	RS24_HUMAN	40S ribosomal protein S24 OS=Homo sapiens OX=9606 GN=RPS24 PE=1 SV=1	RPS24	2	7.74	7.51	7.78	7.5	7.42	7.52	8.29	8.03	7.38	7.69	7.29	7.28	7.4	7.24	0.1	-0.334927	0.535942	7.57577	0.5	0.63	0.71	-7.41
P62857	RS28_HUMAN	40S ribosomal protein S28 OS=Homo sapiens OX=9606 GN=RPS28 PE=1 SV=1	RPS28	2	7.06	6.99	6.86	7.07	6.8	6.75	6.93	6.83	6.89	6.76	6.83	6.83	6.73	6.84	0.18	-0.0419144	0.392017	6.86815	1.73	0.11	0.16	-6.09
P23396	RS3_HUMAN	40S ribosomal protein S3 OS=Homo sapiens OX=9606 GN=RPS3 PE=1 SV=2	RPS3	6	8.4	8.37	8.23	8.28	8.16	8.13	9	8.79	7.72	8.03	7.87	7.73	7.87	8.01	0.45	0.00629328	0.890545	8.18518	2.18	0.047	0.082	-5.36
P61247	RS3A_HUMAN	40S ribosomal protein S3a OS=Homo sapiens OX=9606 GN=RPS3A PE=1 SV=2	RPS3A	2	6.97	6.99	6.85	6.88	6.87	6.78	7.71	7.69	6.69	6.97	6.03	6.3	6.44	6.54	0.1	-0.431759	0.624276	6.83594	0.39	0.7	0.77	-7.46
P62701	RS4X_HUMAN	40S ribosomal protein S4, X isoform OS=Homo sapiens OX=9606 GN=RPS4X PE=1 SV=2	RPS4X	1	8.48	8.43	8.17	8.28	7.98	8.11	8.61	8.64	8.23	8.46	8.28	8.2	8.08	8.51	-0.01	-0.403157	0.384667	8.31769	-0.05	0.96	0.97	-7.54
P46782	RS5_HUMAN	40S ribosomal protein S5 OS=Homo sapiens OX=9606 GN=RPS5 PE=1 SV=4	RPS5	1	3.13	2.61	2.97	3.07	3.18	2.99	3.75	3.1	3.2	3.57	3.84	3.34	3.55	3.59	-0.44	-0.962544	0.0793193	3.27813	-1.82	0.09	0.14	-5.95
P62753	RS6_HUMAN	40S ribosomal protein S6 OS=Homo sapiens OX=9606 GN=RPS6 PE=1 SV=1	RPS6	1	5.81	6.02	5.42	5.64	5.83	5.68	5.41	5.81	4.68	4.55	4.72	4.55	4.04	5.25	1.11	0.548156	1.66536	5.24245	4.25	0.00082	0.0025	-1.37
P62081	RS7_HUMAN	40S ribosomal protein S7 OS=Homo sapiens OX=9606 GN=RPS7 PE=1 SV=1	RPS7	2	7.04	7.05	6.91	6.86	6.84	6.98	8	7.93	7.45	7.75	6.79	6.08	6.59	6.98	-0.64	-1.3087	0.0385265	7.09049	-2.03	0.063	0.1	-5.62
P62241	RS8_HUMAN	40S ribosomal protein S8 OS=Homo sapiens OX=9606 GN=RPS8 PE=1 SV=2	RPS8	4	8.72	8.71	8.64	8.54	8.74	8.55	8.88	8.88	8.31	8.46	8.28	8.32	8.15	8.45	0.26	0.0205942	0.504926	8.54365	2.33	0.035	0.064	-5.1
P46781	RS9_HUMAN	40S ribosomal protein S9 OS=Homo sapiens OX=9606 GN=RPS9 PE=1 SV=3	RPS9	4	8.49	8.59	8.46	8.32	8.46	8.36	9.16	9.04	8.47	8.7	8.53	8.63	8.54	8.79	-0.12	-0.530783	0.293702	8.61003	-0.62	0.55	0.64	-7.34
P08865	RSSA_HUMAN	40S ribosomal protein SA OS=Homo sapiens OX=9606 GN=RPSA PE=1 SV=4	RPSA	1	5.02	4.99	4.95	4.77	5.13	4.8	5.19	5.38	5.11	5.23	4.85	4.74	5.07	4.61	-0.23	-0.598831	0.129336	4.98886	-1.38	0.19	0.26	-6.58
Q9P2E9	RRBP1_HUMAN	Ribosome-binding protein 1 OS=Homo sapiens OX=9606 GN=RRBP1 PE=1 SV=5	RRBP1	1	3.67	3.8	3.99	3.38	3.61	4.08	5.52	5.55	3.4	4.18	4.78	4.38	5.17	4.94	-0.08	-1.10127	0.945514	4.3179	-0.16	0.87	0.9	-7.53
Q5JTH9	RRP12_HUMAN	RRP12-like protein OS=Homo sapiens OX=9606 GN=RRP12 PE=1 SV=2	RRP12	1	3.41	3.56	3.74	3.35	3.66	3.95	3.94	4.3	3.68	4.12	3.78	3.94	4.01	4	-0.39	-0.818107	0.0426789	3.81739	-1.93	0.074	0.12	-5.77
O43818	U3IP2_HUMAN	U3 small nucleolar RNA-interacting protein 2 OS=Homo sapiens OX=9606 GN=RRP9 PE=1 SV=1	RRP9	1	4.62	4.57	4.47	4.75	4.68	4.93	5.39	5.25	4.52	4.86	4.9	4.98	5.44	5.28	-0.08	-0.533263	0.363283	4.90348	-0.41	0.69	0.76	-7.45
O76021	RL1D1_HUMAN	Ribosomal L1 domain-containing protein 1 OS=Homo sapiens OX=9606 GN=RSL1D1 PE=1 SV=3	RSL1D1	1	4.49	4.5	4.42	4.19	5.22	5	5.3	5.28	4.42	4.29	4.79	5.07	5.02	5.48	0.05	-0.333871	0.432549	4.81947	0.28	0.79	0.84	-7.5
Q96IZ7	RSRC1_HUMAN	Serine/Arginine-related protein 53 OS=Homo sapiens OX=9606 GN=RSRC1 PE=1 SV=1	RSRC1	1	7.69	7.55	7.44	7.62	7.37	7.34	7.19	7.26	7.95	7.82	8.27	8.17	7.75	7.89	-0.31	-0.605633	-0.0188422	7.66408	-2.29	0.039	0.069	-5.17
Q7L4I2	RSRC2_HUMAN	Arginine/serine-rich coiled-coil protein 2 OS=Homo sapiens OX=9606 GN=RSRC2 PE=1 SV=1	RSRC2	3	9.09	9.07	9.12	9.07	9.12	8.96	8.68	8.76	8.75	8.64	9.5	9.51	9.29	9.35	0.39	0.146698	0.63194	9.0646	3.45	0.004	0.0097	-2.96
Q9Y3I0	RTCB_HUMAN	tRNA-splicing ligase RtcB homolog OS=Homo sapiens OX=9606 GN=RTCB PE=1 SV=1	RTCB	2	7.19	7.04	7.27	7.03	7.34	7.43	8.08	7.78	7.32	7.55	7.58	7.28	7.31	7.52	-0.31	-0.688338	0.0782109	7.40844	-1.71	0.11	0.17	-6.13
Q9Y224	RTRAF_HUMAN	RNA transcription, translation and transport factor protein OS=Homo sapiens OX=9606 GN=RTRAF PE=1 SV=1	RTRAF	3	8.18	7.99	7.99	8.06	8.22	8.14	8.56	8.48	7.81	7.92	8.03	8.15	8.11	8.11	0.19	-0.0597048	0.444061	8.12565	1.64	0.12	0.19	-6.23
Q9Y265	RUVB1_HUMAN	RuvB-like 1 OS=Homo sapiens OX=9606 GN=RUVBL1 PE=1 SV=1	RUVBL1	3	7.53	7.48	7.42	7.26	7.65	7.73	8.97	8.81	7.86	8.19	7.25	7.09	7.57	7.86	-0.6	-1.32445	0.118271	7.76187	-1.8	0.094	0.15	-5.99
P06702	S10A9_HUMAN	Protein S100-A9 OS=Homo sapiens OX=9606 GN=S100A9 PE=1 SV=1	S100A9	4	8.26	8.62	8.75	8.4	8.65	8.25	7.79	8.13	7.66	8.3	8.73	8.22	9.18	8.19	0.53	-0.0877973	1.14661	8.3671	1.85	0.087	0.14	-5.91
Q15424	SAFB1_HUMAN	Scaffold attachment factor B1 OS=Homo sapiens OX=9606 GN=SAFB PE=1 SV=4	SAFB	11	12.03	11.99	11.99	12.2	11.94	12.14	11.39	11.65	10.33	10.38	11.68	11.86	11.83	11.67	1.69	1.36694	2.02125	11.6484	11.12	2.9e-08	6.6e-07	9.27
Q14151	SAFB2_HUMAN	Scaffold attachment factor B2 OS=Homo sapiens OX=9606 GN=SAFB2 PE=1 SV=1	SAFB2	12	11.04	10.99	10.97	11.2	10.85	11.04	10.33	10.56	9.84	9.96	10.7	10.91	10.91	10.81	1.15	0.827259	1.47017	10.7238	7.68	2.5e-06	1.9e-05	4.66
O00422	SAP18_HUMAN	Histone deacetylase complex subunit SAP18 OS=Homo sapiens OX=9606 GN=SAP18 PE=1 SV=1	SAP18	9	9.75	9.58	9.82	9.91	9.74	9.71	9.46	9.36	9.92	9.76	9.71	9.47	9.58	9.37	-0.07	-0.34874	0.208366	9.65184	-0.54	0.6	0.68	-7.39
Q9UHR5	S30BP_HUMAN	SAP30-binding protein OS=Homo sapiens OX=9606 GN=SAP30BP PE=1 SV=1	SAP30BP	1	3.81	3.5	2.86	3.64	3.09	3.47	2.95	3.29	3.37	3.02	3.69	2.83	3.1	3.1	0.26	-0.36089	0.872603	3.26541	0.89	0.39	0.48	-7.13
P82979	SARNP_HUMAN	SAP domain-containing ribonucleoprotein OS=Homo sapiens OX=9606 GN=SARNP PE=1 SV=3	SARNP	3	7.31	7.2	7.22	7.36	7.41	7.48	7.36	7.08	7.51	7.47	7.38	7.25	7.51	7.48	-0.22	-0.477182	0.0433491	7.35839	-1.79	0.095	0.15	-6
O43290	SNUT1_HUMAN	U4/U6.U5 tri-snRNP-associated protein 1 OS=Homo sapiens OX=9606 GN=SART1 PE=1 SV=1	SART1	6	7.08	7.18	7.11	7.16	7.17	6.88	6.94	6.85	7.24	6.99	7.32	7.2	7.27	7.11	0.02	-0.22909	0.269538	7.10753	0.17	0.86	0.89	-7.53
Q9H7N4	SFR19_HUMAN	Splicing factor, arginine/serine-rich 19 OS=Homo sapiens OX=9606 GN=SCAF1 PE=1 SV=3	SCAF1	1	4.67	4.62	4.1	4.27	4.55	3.98	3.8	4.06	4.04	3.69	5.15	5.09	5.24	4.93	0.55	0.0788162	1.02053	4.44177	2.51	0.025	0.048	-4.77
Q99590	SCAFB_HUMAN	Protein SCAF11 OS=Homo sapiens OX=9606 GN=SCAF11 PE=1 SV=2	SCAF11	1	4.53	4.35	4.23	4.41	4.02	4.41	3.79	3.83	4.73	4.59	4.93	4.69	4.48	4.93	-0.28	-0.688808	0.133718	4.42192	-1.45	0.17	0.24	-6.5
Q9UPN6	SCAF8_HUMAN	SR-related and CTD-associated factor 8 OS=Homo sapiens OX=9606 GN=SCAF8 PE=1 SV=1	SCAF8	2	6.37	6.33	6.25	6.45	6.47	6.32	6.27	6.46	6.71	6.65	6.99	7.03	6.67	6.64	-0.33	-0.611485	-0.0489637	6.543	-2.52	0.025	0.047	-4.75
P22307	NLTP_HUMAN	Non-specific lipid-transfer protein OS=Homo sapiens OX=9606 GN=SCP2 PE=1 SV=2	SCP2	2	6.96	6.78	6.97	6.96	7.06	7.03	7.23	7.29	8.87	9.18	5.96	6.4	6.25	6.11	-2.11	-2.40377	-1.81193	7.07397	-15.3	4.7e-10	2.5e-08	13.51
P53992	SC24C_HUMAN	Protein transport protein Sec24C OS=Homo sapiens OX=9606 GN=SEC24C PE=1 SV=3	SEC24C	1	3.38	3.52	2.75	3.04	3.4	3.48	3.02	3.16	2.5	2.69	3.18	4.04	4.17	3.69	0.58	-0.0295978	1.19084	3.28656	2.04	0.061	0.1	-5.59
Q02383	SEMG2_HUMAN	Semenogelin-2 OS=Homo sapiens OX=9606 GN=SEMG2 PE=1 SV=1	SEMG2	1	4.33	5.26	4.38	4.73	4.8	4.48	3.71	4.3	7.67	4.16	4.79	4.92	4.67	4.53	-1.24	-2.64645	0.167657	4.76586	-1.9	0.08	0.13	-5.83
Q9UHD8	SEPT9_HUMAN	Septin-9 OS=Homo sapiens OX=9606 GN=SEPTIN9 PE=1 SV=2	SEPTIN9	1	3.76	3.6	3.92	3.97	3.58	3.78	4.29	3.99	2.65	2.32	3.02	4	3.88	3.9	1.32	0.739163	1.91072	3.6188	4.86	0.00026	0.00093	-0.2
Q8NC51	PAIRB_HUMAN	Plasminogen activator inhibitor 1 RNA-binding protein OS=Homo sapiens OX=9606 GN=SERBP1 PE=1 SV=2	SERBP1	2	5.53	5.46	5.4	5.25	5.46	5.56	6.43	6.37	6.54	6.76	5.82	5.71	5.75	6.05	-1.24	-1.76289	-0.715269	5.86435	-5.08	0.00017	0.00067	0.23
P50453	SPB9_HUMAN	Serpin B9 OS=Homo sapiens OX=9606 GN=SERPINB9 PE=1 SV=1	SERPINB9	1	5.8	5.32	5.37	5.53	5.92	6.01	6.21	6	8.32	8.43	5.43	5.82	5.66	5.67	-2.87	-3.19398	-2.54518	6.10731	-19	2.7e-11	3e-09	16.4
Q15637	SF01_HUMAN	Splicing factor 1 OS=Homo sapiens OX=9606 GN=SF1 PE=1 SV=4	SF1	11	11.06	11.02	10.87	11.05	11.06	10.97	10.75	10.68	11.67	11.58	11.53	11.54	11.28	11.19	-0.63	-0.886518	-0.369172	11.1607	-5.21	0.00014	0.00055	0.47
Q15459	SF3A1_HUMAN	Splicing factor 3A subunit 1 OS=Homo sapiens OX=9606 GN=SF3A1 PE=1 SV=1	SF3A1	4	6.93	6.77	6.78	6.78	7.13	6.88	7.02	7.06	7.53	7.49	7.31	7.21	6.86	7.23	-0.69	-0.96265	-0.424818	7.06847	-5.54	7.6e-05	0.00034	1.08
Q15428	SF3A2_HUMAN	Splicing factor 3A subunit 2 OS=Homo sapiens OX=9606 GN=SF3A2 PE=1 SV=2	SF3A2	4	7.14	7.2	6.92	6.9	6.97	7.02	7	7.04	8.07	7.87	7.23	6.96	7.04	7.11	-0.93	-1.17828	-0.676825	7.17582	-7.94	1.6e-06	1.5e-05	5.09
Q12874	SF3A3_HUMAN	Splicing factor 3A subunit 3 OS=Homo sapiens OX=9606 GN=SF3A3 PE=1 SV=1	SF3A3	9	9.29	9.2	9.02	8.98	9.14	9.21	9.43	9.34	10.12	10.04	8.85	8.69	8.61	8.85	-0.96	-1.19886	-0.714678	9.1987	-8.49	7.5e-07	8.9e-06	5.89
O75533	SF3B1_HUMAN	Splicing factor 3B subunit 1 OS=Homo sapiens OX=9606 GN=SF3B1 PE=1 SV=3	SF3B1	36	12.03	12.02	11.82	11.93	11.78	11.71	11.62	11.52	12.08	11.98	12.14	12.07	11.82	11.73	-0.08	-0.32431	0.161347	11.8745	-0.72	0.48	0.58	-7.27
Q13435	SF3B2_HUMAN	Splicing factor 3B subunit 2 OS=Homo sapiens OX=9606 GN=SF3B2 PE=1 SV=2	SF3B2	17	10.43	10.33	10.11	10.23	10.24	10.22	10.31	10.22	11	10.9	10.79	10.72	10.5	10.41	-0.68	-0.911196	-0.442608	10.4576	-6.2	2.4e-05	0.00014	2.27
Q15393	SF3B3_HUMAN	Splicing factor 3B subunit 3 OS=Homo sapiens OX=9606 GN=SF3B3 PE=1 SV=4	SF3B3	19	10.97	10.9	10.72	10.82	10.7	10.69	10.81	10.68	11.58	11.47	10.81	10.74	10.49	10.53	-0.67	-0.882935	-0.460947	10.8505	-6.84	8.6e-06	5.7e-05	3.34
Q15427	SF3B4_HUMAN	Splicing factor 3B subunit 4 OS=Homo sapiens OX=9606 GN=SF3B4 PE=1 SV=1	SF3B4	4	7.85	7.73	7.76	7.72	7.67	7.66	7.75	7.57	8.4	8.39	7.69	7.53	7.19	7.14	-0.63	-0.929229	-0.335831	7.71818	-4.58	0.00044	0.0015	-0.73
Q9BWJ5	SF3B5_HUMAN	Splicing factor 3B subunit 5 OS=Homo sapiens OX=9606 GN=SF3B5 PE=1 SV=1	SF3B5	2	8.53	8.39	8.27	8.28	8.42	8.32	8.4	8.14	8.73	8.8	8.16	7.95	7.86	7.53	-0.4	-0.711511	-0.0865776	8.27022	-2.74	0.016	0.032	-4.33
Q9Y3B4	SF3B6_HUMAN	Splicing factor 3B subunit 6 OS=Homo sapiens OX=9606 GN=SF3B6 PE=1 SV=1	SF3B6	4	9.21	9.11	8.99	9.08	8.78	8.77	8.66	8.52	9.04	8.94	8.92	9	8.75	8.73	0.11	-0.116527	0.334569	8.89312	1.04	0.32	0.41	-6.99
P23246	SFPQ_HUMAN	Splicing factor, proline- and glutamine-rich OS=Homo sapiens OX=9606 GN=SFPQ PE=1 SV=2	SFPQ	27	12.2	12.12	12.31	12.27	12.22	12.33	12.2	12.18	12.68	12.62	12.37	12.5	12.34	12.31	-0.42	-0.581332	-0.262841	12.3322	-5.69	5.8e-05	0.00028	1.36
Q9Y3L3	3BP1_HUMAN	SH3 domain-binding protein 1 OS=Homo sapiens OX=9606 GN=SH3BP1 PE=1 SV=3	SH3BP1	1	4.42	4.53	4.31	4.41	4.62	4.6	4.24	4.51	3.44	3.74	5.42	5.54	5.27	5.48	0.83	0.500595	1.15661	4.60777	5.42	9.4e-05	0.0004	0.87
P34897	GLYM_HUMAN	Serine hydroxymethyltransferase, mitochondrial OS=Homo sapiens OX=9606 GN=SHMT2 PE=1 SV=3	SHMT2	2	3.76	4.38	4.02	4.08	4.41	4.44	5.45	5.34	5.83	5.87	4.89	4.78	5.15	5.11	-1.78	-2.38464	-1.18421	4.82242	-6.38	1.8e-05	0.00011	2.58
P63208	SKP1_HUMAN	S-phase kinase-associated protein 1 OS=Homo sapiens OX=9606 GN=SKP1 PE=1 SV=2	SKP1	1	4.4	4.31	3.86	3.82	4.17	4.11	4.46	4.41	3.39	3.56	3.69	3.87	3.99	3.97	0.62	0.20056	1.04922	4.00053	3.16	0.007	0.016	-3.52
P05141	ADT2_HUMAN	ADP/ATP translocase 2 OS=Homo sapiens OX=9606 GN=SLC25A5 PE=1 SV=7	SLC25A5	1	6.17	6.59	6.07	6.51	6.35	6.6	7.32	7.2	7.65	7.69	6.15	6.14	6.09	6.32	-1.33	-1.83771	-0.830418	6.63111	-5.69	6e-05	0.00028	1.34
Q9NWH9	SLTM_HUMAN	SAFB-like transcription modulator OS=Homo sapiens OX=9606 GN=SLTM PE=1 SV=2	SLTM	16	11.72	11.73	11.73	11.83	11.6	11.72	11.15	11.28	10.4	10.49	12.02	12.27	12.22	12.07	1.31	1.02555	1.59127	11.5884	9.93	1.1e-07	1.9e-06	7.85
Q15797	SMAD1_HUMAN	Mothers against decapentaplegic homolog 1 OS=Homo sapiens OX=9606 GN=SMAD1 PE=1 SV=1	SMAD1	1	5.51	5.36	5.29	5.29	5.41	4.96	5.26	5.53	5.04	5.25	6.01	6.05	6.31	6.14	0.22	-0.121393	0.558176	5.52813	1.38	0.19	0.26	-6.59
Q99717	SMAD5_HUMAN	Mothers against decapentaplegic homolog 5 OS=Homo sapiens OX=9606 GN=SMAD5 PE=1 SV=1	SMAD5	2	8.56	8.43	8.27	8.51	8.06	7.98	7.77	7.76	5.86	5.92	7.4	7.57	7.61	7.44	2.55	2.29987	2.80576	7.65179	21.67	4.6e-12	9.6e-10	18.14
O00193	SMAP_HUMAN	Small acidic protein OS=Homo sapiens OX=9606 GN=SMAP PE=1 SV=1	SMAP	2	6.56	6.61	6.4	6.29	6.58	6.73	6.81	6.94	6.69	6.84	7.55	7.54	7.45	7.52	-0.3	-0.565303	-0.034896	6.89482	-2.43	0.029	0.054	-4.91
P51532	SMCA4_HUMAN	Transcription activator BRG1 OS=Homo sapiens OX=9606 GN=SMARCA4 PE=1 SV=2	SMARCA4	1	2.39	3.06	3.44	3.19	2.53	3.22	3.28	2.88	3.11	2.52	3.44	3.89	2.88	3.21	0.21	-0.515834	0.929264	3.07415	0.61	0.55	0.64	-7.34
O60264	SMCA5_HUMAN	SWI/SNF-related matrix-associated actin-dependent regulator of chromatin subfamily A member 5 OS=Homo sapiens OX=9606 GN=SMARCA5 PE=1 SV=1	SMARCA5	3	5.84	5.91	5.28	5.43	5.64	5.93	6.53	6.4	5.72	5.77	5.59	5.42	5.59	5.76	-0.13	-0.634939	0.369768	5.77155	-0.57	0.58	0.67	-7.37
Q969G3	SMCE1_HUMAN	SWI/SNF-related matrix-associated actin-dependent regulator of chromatin subfamily E member 1 OS=Homo sapiens OX=9606 GN=SMARCE1 PE=1 SV=2	SMARCE1	1	5.45	5.81	5.46	5.56	5.99	6.01	7.23	6.99	6.01	6.18	7.07	6.85	7.17	7.82	-0.52	-1.24748	0.198193	6.39869	-1.56	0.14	0.21	-6.34
Q9UQE7	SMC3_HUMAN	Structural maintenance of chromosomes protein 3 OS=Homo sapiens OX=9606 GN=SMC3 PE=1 SV=2	SMC3	2	5.23	5.16	5.42	5.44	5.58	4.74	5.68	5.8	4.27	4.61	5.44	5.47	5.32	5.68	0.87	0.35825	1.38862	5.2749	3.64	0.0027	0.0069	-2.58
Q2TAY7	SMU1_HUMAN	WD40 repeat-containing protein SMU1 OS=Homo sapiens OX=9606 GN=SMU1 PE=1 SV=2	SMU1	8	10.42	10.3	10.25	10.25	10.17	10.18	10.12	9.89	10.79	10.75	10.43	10.27	10.19	10.04	-0.46	-0.693586	-0.230876	10.2899	-4.29	0.00077	0.0024	-1.3
O75643	U520_HUMAN	U5 small nuclear ribonucleoprotein 200 kDa helicase OS=Homo sapiens OX=9606 GN=SNRNP200 PE=1 SV=2	SNRNP200	30	11.33	11.34	11.2	11.24	11.18	11.17	11.21	11.07	11.68	11.55	11.14	11.19	10.96	11.01	-0.34	-0.512537	-0.166316	11.2341	-4.21	0.0009	0.0027	-1.45
Q16560	U1SBP_HUMAN	U11/U12 small nuclear ribonucleoprotein 35 kDa protein OS=Homo sapiens OX=9606 GN=SNRNP35 PE=1 SV=1	SNRNP35	1	4.45	4.28	4.38	4.76	4.71	4.44	4.06	4.23	4.69	4.98	4.82	5.26	4.84	4.81	-0.37	-0.813666	0.067256	4.62198	-1.82	0.091	0.14	-5.96
Q96DI7	SNR40_HUMAN	U5 small nuclear ribonucleoprotein 40 kDa protein OS=Homo sapiens OX=9606 GN=SNRNP40 PE=1 SV=1	SNRNP40	1	6.04	5.86	5.84	5.75	5.89	5.76	5.9	5.88	6.53	6.38	4.56	4.83	4.58	5.16	-0.58	-0.920798	-0.237106	5.6396	-3.64	0.0027	0.007	-2.59
P08621	RU17_HUMAN	U1 small nuclear ribonucleoprotein 70 kDa OS=Homo sapiens OX=9606 GN=SNRNP70 PE=1 SV=2	SNRNP70	15	11.53	11.42	11.53	11.61	11.5	11.63	11.34	11.3	11.85	11.72	11.58	11.62	11.42	11.38	-0.27	-0.48148	-0.0515863	11.5301	-2.66	0.019	0.037	-4.48
P09012	SNRPA_HUMAN	U1 small nuclear ribonucleoprotein A OS=Homo sapiens OX=9606 GN=SNRPA PE=1 SV=3	SNRPA	3	7.86	7.65	7.63	7.76	7.96	7.88	7.84	7.73	8.17	7.94	7.84	7.85	7.77	7.85	-0.33	-0.551397	-0.107452	7.83885	-3.19	0.0067	0.015	-3.47
P09661	RU2A_HUMAN	U2 small nuclear ribonucleoprotein A' OS=Homo sapiens OX=9606 GN=SNRPA1 PE=1 SV=2	SNRPA1	2	6.93	7.03	7.08	7.07	7.07	7.25	7.14	7.01	7.7	7.68	6.86	6.8	6.76	6.77	-0.66	-0.871714	-0.455957	7.08341	-6.86	8.4e-06	5.5e-05	3.37
P08579	RU2B_HUMAN	U2 small nuclear ribonucleoprotein B'' OS=Homo sapiens OX=9606 GN=SNRPB2 PE=1 SV=1	SNRPB2	1	4.24	4	3.38	3.9	4.24	4.27	4.63	4.5	5.78	6.07	5	4.09	4.83	4.53	-2.04	-2.59972	-1.47781	4.53383	-7.8	2e-06	1.7e-05	4.88
P62314	SMD1_HUMAN	Small nuclear ribonucleoprotein Sm D1 OS=Homo sapiens OX=9606 GN=SNRPD1 PE=1 SV=1	SNRPD1	3	8.27	8.14	8.3	8.17	8.32	8.22	8.41	8.19	8.91	8.87	7.84	7.89	7.53	7.6	-0.67	-0.912123	-0.42323	8.19027	-5.87	4.3e-05	0.00022	1.67
P62316	SMD2_HUMAN	Small nuclear ribonucleoprotein Sm D2 OS=Homo sapiens OX=9606 GN=SNRPD2 PE=1 SV=1	SNRPD2	4	10.06	10.08	9.99	10.09	10.17	10.12	10.1	10.04	10.73	10.58	9.39	9.45	9.24	9.26	-0.6	-0.767592	-0.425416	9.94939	-7.49	3.2e-06	2.4e-05	4.39
P62318	SMD3_HUMAN	Small nuclear ribonucleoprotein Sm D3 OS=Homo sapiens OX=9606 GN=SNRPD3 PE=1 SV=1	SNRPD3	2	9.49	9.42	9.5	9.4	9.56	9.57	9.49	9.29	9.99	10.04	9.09	8.98	8.93	8.89	-0.56	-0.757756	-0.368799	9.40251	-6.22	2.4e-05	0.00013	2.29
P62304	RUXE_HUMAN	Small nuclear ribonucleoprotein E OS=Homo sapiens OX=9606 GN=SNRPE PE=1 SV=1	SNRPE	4	8.53	8.5	8.42	8.5	8.51	8.56	8.31	8.32	8.83	8.71	8.5	8.64	8.44	8.37	-0.28	-0.500298	-0.0689187	8.50983	-2.83	0.013	0.028	-4.16
P62306	RUXF_HUMAN	Small nuclear ribonucleoprotein F OS=Homo sapiens OX=9606 GN=SNRPF PE=1 SV=1	SNRPF	2	8.33	8.29	8.28	8.37	8.47	8.5	8.48	8.42	9.16	9.15	8.54	8.48	8.5	8.1	-0.84	-1.07043	-0.605928	8.50519	-7.75	2.1e-06	1.8e-05	4.79
P55769	NH2L1_HUMAN	NHP2-like protein 1 OS=Homo sapiens OX=9606 GN=SNU13 PE=1 SV=3	SNU13	1	6.34	6.15	6.32	6.02	6.49	6.11	6.33	6.25	6.16	6.27	5.68	5.88	5.98	6.2	-0.01	-0.336425	0.324264	6.15561	-0.04	0.97	0.98	-7.54
Q13573	SNW1_HUMAN	SNW domain-containing protein 1 OS=Homo sapiens OX=9606 GN=SNW1 PE=1 SV=1	SNW1	10	9.51	9.47	9.28	9.42	9.49	9.35	9.09	9.15	9.71	9.68	9.86	9.91	9.6	9.64	-0.28	-0.536555	-0.014619	9.51147	-2.27	0.04	0.071	-5.21
P18583	SON_HUMAN	Protein SON OS=Homo sapiens OX=9606 GN=SON PE=1 SV=4	SON	9	10	9.93	9.85	10.02	9.77	9.69	9.49	9.46	9.67	9.61	10.25	10.19	9.99	9.91	0.31	0.0732199	0.551981	9.84555	2.8	0.014	0.029	-4.22
Q96T58	MINT_HUMAN	Msx2-interacting protein OS=Homo sapiens OX=9606 GN=SPEN PE=1 SV=1	SPEN	4	6.94	7.01	7.13	7.37	6.9	6.76	6.54	6.41	6.26	6.25	6.66	6.59	6.69	6.65	0.86	0.548747	1.16845	6.72601	5.95	3.7e-05	0.0002	1.82
Q9HD15	SRA1_HUMAN	Steroid receptor RNA activator 1 OS=Homo sapiens OX=9606 GN=SRA1 PE=1 SV=1	SRA1	1	3.38	3.58	3	3.5	3.6	3.89	4.15	3.78	3.63	3.82	3.56	3.87	4.17	4.3	-0.36	-0.866196	0.146084	3.73094	-1.53	0.15	0.21	-6.39
Q8WXA9	SREK1_HUMAN	Splicing regulatory glutamine/lysine-rich protein 1 OS=Homo sapiens OX=9606 GN=SREK1 PE=1 SV=1	SREK1	4	8.8	8.7	8.67	8.79	8.87	8.71	8.48	8.4	8.67	8.61	9.09	9.01	8.92	8.85	0.1	-0.156581	0.3611	8.75503	0.85	0.41	0.51	-7.17
P30626	SORCN_HUMAN	Sorcin OS=Homo sapiens OX=9606 GN=SRI PE=1 SV=1	SRI	1	5.11	5.18	5.83	5.65	5.26	5.49	5.53	5.99	4.38	3.86	5.12	5.16	4.8	5.48	1.32	0.768448	1.86922	5.20213	5.15	0.00015	0.00061	0.35
P37108	SRP14_HUMAN	Signal recognition particle 14 kDa protein OS=Homo sapiens OX=9606 GN=SRP14 PE=1 SV=2	SRP14	1	6.15	6.56	6.13	6.07	6.37	6.11	6.38	6.5	5.15	5.16	5.79	5.87	6.06	5.83	1.08	0.751903	1.40196	6.00933	7.11	5.6e-06	3.9e-05	3.79
Q8IYB3	SRRM1_HUMAN	Serine/arginine repetitive matrix protein 1 OS=Homo sapiens OX=9606 GN=SRRM1 PE=1 SV=2	SRRM1	8	10.2	10.15	10.18	10.16	10.1	10.03	9.93	9.79	9.92	9.88	10.17	10.09	9.97	9.91	0.28	0.0763281	0.476707	10.0355	2.97	0.01	0.022	-3.9
Q9UQ35	SRRM2_HUMAN	Serine/arginine repetitive matrix protein 2 OS=Homo sapiens OX=9606 GN=SRRM2 PE=1 SV=2	SRRM2	19	10.51	10.48	10.39	10.5	10.36	10.3	10.28	10.13	10.67	10.65	11.1	11.06	10.85	10.74	-0.19	-0.404801	0.0219795	10.5749	-1.93	0.075	0.12	-5.79
Q9BXP5	SRRT_HUMAN	Serrate RNA effector molecule homolog OS=Homo sapiens OX=9606 GN=SRRT PE=1 SV=1	SRRT	7	9.91	9.77	9.9	9.94	9.7	9.63	9.55	9.45	9.63	9.58	9.74	9.64	9.68	9.53	0.27	0.0860341	0.46226	9.68835	3.13	0.0075	0.017	-3.59
Q07955	SRSF1_HUMAN	Serine/arginine-rich splicing factor 1 OS=Homo sapiens OX=9606 GN=SRSF1 PE=1 SV=2	SRSF1	14	12.36	12.33	12.33	12.49	12.41	12.45	12.01	12.11	11.74	11.74	12.16	12.2	12.17	12.06	0.63	0.39983	0.865887	12.1827	5.83	4.6e-05	0.00023	1.61
O75494	SRS10_HUMAN	Serine/arginine-rich splicing factor 10 OS=Homo sapiens OX=9606 GN=SRSF10 PE=1 SV=1	SRSF10	6	11	10.84	11	11.13	10.96	11.08	10.49	10.57	10.18	10.17	10.74	10.9	10.88	10.75	0.81	0.511596	1.11726	10.7641	5.78	5.1e-05	0.00025	1.51
Q05519	SRS11_HUMAN	Serine/arginine-rich splicing factor 11 OS=Homo sapiens OX=9606 GN=SRSF11 PE=1 SV=1	SRSF11	8	9.71	9.65	9.66	9.82	9.74	9.72	9.67	9.48	10.35	10.26	10.26	10.16	9.98	9.87	-0.59	-0.828581	-0.361068	9.88201	-5.46	8.7e-05	0.00038	0.94
Q8WXF0	SRS12_HUMAN	Serine/arginine-rich splicing factor 12 OS=Homo sapiens OX=9606 GN=SRSF12 PE=2 SV=1	SRSF12	2	7.26	7.06	7.22	7.13	7.53	7.55	7.04	7.21	6.09	5.99	6.22	6.24	6.33	6.11	1.13	0.8269	1.4339	6.78382	8	1.5e-06	1.4e-05	5.17
Q01130	SRSF2_HUMAN	Serine/arginine-rich splicing factor 2 OS=Homo sapiens OX=9606 GN=SRSF2 PE=1 SV=4	SRSF2	3	9.73	9.75	9.78	9.96	9.8	9.82	9.41	9.47	9.57	9.45	9.63	9.67	9.55	9.45	0.29	0.0302387	0.553414	9.64557	2.4	0.031	0.058	-4.98
P84103	SRSF3_HUMAN	Serine/arginine-rich splicing factor 3 OS=Homo sapiens OX=9606 GN=SRSF3 PE=1 SV=1	SRSF3	6	11.24	11.21	11.29	11.47	11.27	11.38	10.93	11.04	10.8	10.68	10.79	10.85	10.8	10.71	0.56	0.318484	0.803096	11.0339	4.97	0.00021	0.00079	0.02
Q08170	SRSF4_HUMAN	Serine/arginine-rich splicing factor 4 OS=Homo sapiens OX=9606 GN=SRSF4 PE=1 SV=2	SRSF4	6	9.47	9.34	9.4	9.41	9.5	9.41	9.15	9.05	8.95	8.89	9.47	9.39	9.25	9.13	0.48	0.214599	0.747715	9.27224	3.88	0.0017	0.0046	-2.11
Q13243	SRSF5_HUMAN	Serine/arginine-rich splicing factor 5 OS=Homo sapiens OX=9606 GN=SRSF5 PE=1 SV=1	SRSF5	6	9.48	9.39	9.49	9.62	9.68	9.66	9.27	9.36	9.63	9.53	9.94	9.88	9.66	9.66	-0.09	-0.355329	0.185265	9.59042	-0.68	0.51	0.61	-7.3
Q13247	SRSF6_HUMAN	Serine/arginine-rich splicing factor 6 OS=Homo sapiens OX=9606 GN=SRSF6 PE=1 SV=2	SRSF6	8	9.72	9.72	9.7	9.89	9.82	9.78	9.51	9.55	10.21	10.13	10.21	10.21	10.07	9.98	-0.41	-0.639206	-0.184791	9.89275	-3.89	0.0017	0.0045	-2.08
Q16629	SRSF7_HUMAN	Serine/arginine-rich splicing factor 7 OS=Homo sapiens OX=9606 GN=SRSF7 PE=1 SV=1	SRSF7	6	10.24	10.11	10.27	10.37	10.24	10.31	9.84	9.91	9.83	9.7	9.77	9.72	9.68	9.62	0.48	0.217997	0.745427	9.97126	3.92	0.0016	0.0043	-2.02
Q9BRL6	SRSF8_HUMAN	Serine/arginine-rich splicing factor 8 OS=Homo sapiens OX=9606 GN=SRSF8 PE=1 SV=1	SRSF8	1	4.5	4.51	4.64	4.82	4.62	4.08	4.17	3.93	4.95	4.91	5.22	4.8	5.17	4.68	-0.31	-0.750347	0.123775	4.64297	-1.54	0.15	0.21	-6.37
Q13242	SRSF9_HUMAN	Serine/arginine-rich splicing factor 9 OS=Homo sapiens OX=9606 GN=SRSF9 PE=1 SV=1	SRSF9	10	11.16	11.14	11.2	11.33	11.23	11.37	10.73	10.97	9.6	9.71	10.66	10.83	10.81	10.66	1.55	1.25557	1.84222	10.8142	11.34	2.2e-08	5.6e-07	9.56
P05455	LA_HUMAN	Lupus La protein OS=Homo sapiens OX=9606 GN=SSB PE=1 SV=2	SSB	1	5.83	5.78	6.27	6.16	6.66	6.74	7.22	7.14	6.67	6.61	5.81	5.78	6.15	6.28	-0.63	-1.06055	-0.204848	6.36485	-3.18	0.0068	0.016	-3.5
Q08945	SSRP1_HUMAN	FACT complex subunit SSRP1 OS=Homo sapiens OX=9606 GN=SSRP1 PE=1 SV=1	SSRP1	1	6.73	6.77	6.53	6.52	6.97	6.89	7.4	7.28	6.48	6.64	6.97	7.02	7.13	7.12	0.08	-0.232747	0.388847	6.88895	0.54	0.6	0.68	-7.39
Q9NP77	SSU72_HUMAN	RNA polymerase II subunit A C-terminal domain phosphatase SSU72 OS=Homo sapiens OX=9606 GN=SSU72 PE=1 SV=1	SSU72	1	5.71	5.79	5.74	5.68	5.45	5.37	5.26	5.36	5.5	5.24	5.23	5.54	4.84	4.03	0.36	-0.254845	0.974066	5.33921	1.26	0.23	0.31	-6.74
P40763	STAT3_HUMAN	Signal transducer and activator of transcription 3 OS=Homo sapiens OX=9606 GN=STAT3 PE=1 SV=2	STAT3	1	4.58	4.64	4.67	4.39	5.17	5.32	5.52	5.41	3.42	3.86	3.84	3.83	4.17	4.11	0.93	0.563092	1.30315	4.49478	5.42	9.5e-05	0.00041	0.85
P02808	STAT_HUMAN	Statherin OS=Homo sapiens OX=9606 GN=STATH PE=1 SV=2	STATH	1	5.14	4.7	4.72	5.62	4.21	5.15	4.06	4.16	3.06	3.2	4.41	4.76	5.29	4.72	1.91	1.2071	2.6178	4.51568	5.82	4.7e-05	0.00023	1.58
O95793	STAU1_HUMAN	Double-stranded RNA-binding protein Staufen homolog 1 OS=Homo sapiens OX=9606 GN=STAU1 PE=1 SV=2	STAU1	1	4.29	3.68	4.32	3.49	3.89	3.99	4.46	4.16	2.92	3.2	3.63	3.22	3.16	3.75	0.88	0.303572	1.46593	3.72578	3.27	0.0057	0.013	-3.31
P31948	STIP1_HUMAN	Stress-induced-phosphoprotein 1 OS=Homo sapiens OX=9606 GN=STIP1 PE=1 SV=1	STIP1	1	3.33	3.28	3.21	3.16	3.66	4.04	5.43	4.75	3.29	4.05	3.74	3.55	4.23	4.06	-0.42	-1.25518	0.405765	3.84138	-1.1	0.29	0.38	-6.92
Q9UJZ1	STML2_HUMAN	Stomatin-like protein 2, mitochondrial OS=Homo sapiens OX=9606 GN=STOML2 PE=1 SV=1	STOML2	1	3.25	2.99	2.79	3.14	3.18	2.78	3.7	3.97	4.95	5.32	3.02	2.45	2.88	2.63	-2.1	-2.7319	-1.46015	3.36026	-7.08	5.9e-06	4.1e-05	3.73
P53999	TCP4_HUMAN	Activated RNA polymerase II transcriptional coactivator p15 OS=Homo sapiens OX=9606 GN=SUB1 PE=1 SV=3	SUB1	2	6.5	6.58	6.21	6.37	6.85	6.8	6.54	6.71	6.35	6.11	6.06	6.31	6	6.24	0.19	-0.11345	0.489212	6.40288	1.34	0.2	0.28	-6.64
Q8IWZ8	SUGP1_HUMAN	SURP and G-patch domain-containing protein 1 OS=Homo sapiens OX=9606 GN=SUGP1 PE=1 SV=2	SUGP1	2	7.47	7.44	7.21	7.25	7.09	7.02	6.88	6.75	7.34	7.23	7.45	7.36	7.12	7.15	0.06	-0.226962	0.34449	7.19671	0.44	0.67	0.74	-7.44
P61956	SUMO2_HUMAN	Small ubiquitin-related modifier 2 OS=Homo sapiens OX=9606 GN=SUMO2 PE=1 SV=3	SUMO2	1	6.02	5.7	5.98	5.87	5.98	6.09	6.61	6.47	5.69	5.72	5.81	5.99	6.02	6.06	0.19	-0.173915	0.550287	6.00065	1.12	0.28	0.37	-6.9
Q9Y5B9	SP16H_HUMAN	FACT complex subunit SPT16 OS=Homo sapiens OX=9606 GN=SUPT16H PE=1 SV=1	SUPT16H	6	8	7.98	7.82	7.84	8.14	8.16	8.63	8.42	7.52	7.67	8.16	8.14	8.12	8.3	0.31	0.0340105	0.595327	8.06377	2.41	0.031	0.056	-4.96
Q7KZ85	SPT6H_HUMAN	Transcription elongation factor SPT6 OS=Homo sapiens OX=9606 GN=SUPT6H PE=1 SV=2	SUPT6H	3	5.3	5.8	5.21	5.17	5.81	5.13	5.25	5.25	5.25	5.32	4.65	4.98	5.05	4.94	0.08	-0.373499	0.534821	5.22287	0.38	0.71	0.77	-7.47
Q92797	SYMPK_HUMAN	Symplekin OS=Homo sapiens OX=9606 GN=SYMPK PE=1 SV=2	SYMPK	2	6.13	6.19	6.22	6.24	6.15	6.32	5.54	5.66	5.74	5.63	5.34	5.45	5.07	5.21	0.51	0.0968372	0.92357	5.77858	2.65	0.019	0.038	-4.51
O60506	HNRPQ_HUMAN	Heterogeneous nuclear ribonucleoprotein Q OS=Homo sapiens OX=9606 GN=SYNCRIP PE=1 SV=2	SYNCRIP	11	10.33	10.3	10.51	10.52	10.45	10.54	10.63	10.68	10.06	10.03	9.57	9.52	9.61	9.77	0.37	0.164271	0.57494	10.1808	3.87	0.0018	0.0047	-2.13
Q92804	RBP56_HUMAN	TATA-binding protein-associated factor 2N OS=Homo sapiens OX=9606 GN=TAF15 PE=1 SV=1	TAF15	7	11.32	11.18	11.22	11.34	11.71	11.79	11.42	11.35	9.92	9.86	10.19	10.29	10	9.99	1.37	1.11078	1.63758	10.8267	11.2	2.6e-08	6.1e-07	9.4
Q01995	TAGL_HUMAN	Transgelin OS=Homo sapiens OX=9606 GN=TAGLN PE=1 SV=4	TAGLN	2	7.53	7.38	7.38	7.41	7.01	7.05	7.73	7.37	4.76	4.81	7.48	7.51	7.63	7.44	2.64	2.28751	2.98706	7.0344	16.19	2.2e-10	1.2e-08	14.27
P37802	TAGL2_HUMAN	Transgelin-2 OS=Homo sapiens OX=9606 GN=TAGLN2 PE=1 SV=3	TAGLN2	1	3.89	4.11	3.61	4.07	3.96	3.92	4.37	4.35	4.32	4.3	3.74	3.63	3.82	3.21	-0.39	-0.849282	0.0701327	3.95002	-1.82	0.091	0.14	-5.96
Q13148	TADBP_HUMAN	TAR DNA-binding protein 43 OS=Homo sapiens OX=9606 GN=TARDBP PE=1 SV=1	TARDBP	7	10.03	9.91	10.15	10.11	10.05	10.05	9.94	9.98	10.08	9.96	9.61	9.72	9.5	9.68	0.03	-0.1588	0.216534	9.91354	0.33	0.75	0.81	-7.48
Q9UK61	TASOR_HUMAN	Protein TASOR OS=Homo sapiens OX=9606 GN=TASOR PE=1 SV=3	TASOR	2	6.23	5.86	6	6.03	6.07	5.98	5.34	5.46	4.56	4.21	5.13	5.6	5.01	5.1	1.64	1.16201	2.12384	5.46917	7.34	4e-06	3e-05	4.15
Q5VWN6	TASO2_HUMAN	Protein TASOR 2 OS=Homo sapiens OX=9606 GN=TASOR2 PE=1 SV=1	TASOR2	1	4.68	4.27	4.12	4.64	3.86	4.59	4.25	4.27	4.27	3.95	4.87	5.17	5.28	5.17	0.32	-0.14874	0.788099	4.52677	1.47	0.17	0.23	-6.48
Q12788	TBL3_HUMAN	Transducin beta-like protein 3 OS=Homo sapiens OX=9606 GN=TBL3 PE=1 SV=2	TBL3	1	2.84	2.55	2.9	3.12	3.11	3.09	2.61	3.38	3.26	3.41	3.27	2.94	1.94	2.83	-0.48	-1.16872	0.210989	2.94694	-1.49	0.16	0.22	-6.44
O14776	TCRG1_HUMAN	Transcription elongation regulator 1 OS=Homo sapiens OX=9606 GN=TCERG1 PE=1 SV=2	TCERG1	4	8.47	8.4	8.31	8.5	8.47	8.29	8.32	8.23	9.08	8.87	8.93	9.05	8.79	8.85	-0.55	-0.775119	-0.330319	8.61198	-5.34	0.00011	0.00045	0.71
Q13428	TCOF_HUMAN	Treacle protein OS=Homo sapiens OX=9606 GN=TCOF1 PE=1 SV=3	TCOF1	1	5.38	5.36	5.27	5.26	5.08	4.88	5.09	4.98	6.64	6.58	4.87	4.95	4.8	4.81	-1.29	-1.53883	-1.04754	5.28178	-11.3	2.3e-08	5.6e-07	9.52
P17987	TCPA_HUMAN	T-complex protein 1 subunit alpha OS=Homo sapiens OX=9606 GN=TCP1 PE=1 SV=1	TCP1	1	4.22	4.13	3.88	3.81	4.14	3.75	5.42	5.21	4.26	4.55	3.58	4.42	4.55	4.17	-0.39	-1.26278	0.47544	4.29228	-0.97	0.35	0.44	-7.05
Q92734	TFG_HUMAN	Protein TFG OS=Homo sapiens OX=9606 GN=TFG PE=1 SV=2	TFG	1	8.01	7.99	7.86	7.38	8.22	7.85	9.77	9.52	7.69	7.98	6.88	6.77	7.23	7.73	-0.02	-0.99687	0.952581	7.91967	-0.05	0.96	0.97	-7.54
Q9UBB9	TFP11_HUMAN	Tuftelin-interacting protein 11 OS=Homo sapiens OX=9606 GN=TFIP11 PE=1 SV=1	TFIP11	1	2.34	2.19	2.46	2.44	2.34	2.18	1.99	2.7	1.78	2.11	1.8	2.34	3.32	2	0.42	-0.347621	1.17861	2.28384	1.17	0.26	0.35	-6.85
O43548	TGM5_HUMAN	Protein-glutamine gamma-glutamyltransferase 5 OS=Homo sapiens OX=9606 GN=TGM5 PE=1 SV=4	TGM5	1	8.95	9.62	8.28	6.84	7.53	8.27	6.58	7.21	5.96	6.38	7.4	7.49	7.64	7.38	2.25	1.00118	3.4911	7.53779	3.89	0.0018	0.0047	-2.13
Q9Y2W1	TR150_HUMAN	Thyroid hormone receptor-associated protein 3 OS=Homo sapiens OX=9606 GN=THRAP3 PE=1 SV=2	THRAP3	15	10.49	10.45	10.45	10.41	10.15	10.14	9.98	9.85	10.36	10.23	11.19	11.21	10.91	10.79	0.16	-0.0972116	0.407804	10.4719	1.32	0.21	0.28	-6.66
P31483	TIA1_HUMAN	Nucleolysin TIA-1 isoform p40 OS=Homo sapiens OX=9606 GN=TIA1 PE=1 SV=3	TIA1	4	7.85	7.84	7.87	7.9	8.04	8.01	7.79	7.83	8.23	8.24	7.75	7.88	7.85	7.77	-0.37	-0.568968	-0.168156	7.91915	-3.95	0.0015	0.0041	-1.97
Q01085	TIAR_HUMAN	Nucleolysin TIAR OS=Homo sapiens OX=9606 GN=TIAL1 PE=1 SV=1	TIAL1	1	3.99	4.73	4.04	4.11	4.25	4.29	3.96	3.9	3.76	3.6	4.33	4.38	3.73	3.79	0.54	0.00345286	1.07045	4.06183	2.16	0.049	0.084	-5.39
Q9Y5J9	TIM8B_HUMAN	Mitochondrial import inner membrane translocase subunit Tim8 B OS=Homo sapiens OX=9606 GN=TIMM8B PE=1 SV=1	TIMM8B	1	5.56	5.6	5.63	5.27	5.43	5.79	7.2	6.9	7.89	7.97	6.11	6.06	6.38	6.59	-2.42	-3.23536	-1.5964	6.31213	-6.35	2.2e-05	0.00013	2.39
Q07157	ZO1_HUMAN	Tight junction protein ZO-1 OS=Homo sapiens OX=9606 GN=TJP1 PE=1 SV=3	TJP1	1	5.91	5.76	6.12	6.01	5.71	5.87	6.12	5.98	5.88	6.15	6.72	5.93	5.89	6.19	-0.06	-0.50241	0.378976	6.01826	-0.3	0.77	0.82	-7.49
Q9UDY2	ZO2_HUMAN	Tight junction protein ZO-2 OS=Homo sapiens OX=9606 GN=TJP2 PE=1 SV=2	TJP2	13	8.68	8.93	8.8	8.61	8.75	8.52	8.15	8.28	8.81	8.88	8.59	8.4	8.52	8.54	-0.09	-0.391605	0.21965	8.60584	-0.6	0.56	0.65	-7.35
P29401	TKT_HUMAN	Transketolase OS=Homo sapiens OX=9606 GN=TKT PE=1 SV=3	TKT	4	6.9	6.95	6.78	7.03	7.41	7.76	7.8	7.78	7.72	7.76	7.72	7.51	7.58	7.75	-0.82	-1.09599	-0.552467	7.45992	-6.51	1.5e-05	9e-05	2.8
P42166	LAP2A_HUMAN	Lamina-associated polypeptide 2, isoform alpha OS=Homo sapiens OX=9606 GN=TMPO PE=1 SV=2	TMPO	1	6.28	6.59	7.09	6.59	6.33	6.38	6.45	6.58	5.71	5.56	5.49	5.81	5.59	6.07	1	0.57527	1.42963	6.18003	5.04	0.00019	0.0007	0.15
P42167	LAP2B_HUMAN	Lamina-associated polypeptide 2, isoforms beta/gamma OS=Homo sapiens OX=9606 GN=TMPO PE=1 SV=2	TMPO	1	5.87	5.76	5.42	5.39	5.67	5.4	5.51	5.47	4.98	5.12	6.28	6.77	6.65	6.57	0.56	0.201997	0.920107	5.77541	3.36	0.0048	0.011	-3.14
P62328	TYB4_HUMAN	Thymosin beta-4 OS=Homo sapiens OX=9606 GN=TMSB4X PE=1 SV=2	TMSB4X	1	5.65	5.41	5.21	5.67	5.67	5.52	4.95	5.01	3.19	3.75	3.27	2.7	2.98	3.35	2.02	1.47118	2.5654	4.45161	7.92	1.7e-06	1.5e-05	5.05
Q92973	TNPO1_HUMAN	Transportin-1 OS=Homo sapiens OX=9606 GN=TNPO1 PE=1 SV=2	TNPO1	3	7.83	7.55	8	7.81	7.47	7.52	7.61	7.5	7.2	7.36	7.2	6.75	7.01	7.03	0.52	0.224729	0.814792	7.41739	3.78	0.0021	0.0054	-2.3
P11387	TOP1_HUMAN	DNA topoisomerase 1 OS=Homo sapiens OX=9606 GN=TOP1 PE=1 SV=2	TOP1	3	7.61	7.77	7.54	7.69	7.93	7.86	8.28	8.13	7.88	7.95	8.09	8.1	8.06	8.2	-0.27	-0.514795	-0.0153638	7.93481	-2.28	0.039	0.07	-5.18
P11388	TOP2A_HUMAN	DNA topoisomerase 2-alpha OS=Homo sapiens OX=9606 GN=TOP2A PE=1 SV=3	TOP2A	1	5.57	5.43	5.52	5.4	5.05	4.97	5.76	5.77	4.54	4.87	5.59	4.74	5.42	5.3	0.77	0.215291	1.32773	5.28077	2.98	0.01	0.022	-3.88
P60174	TPIS_HUMAN	Triosephosphate isomerase OS=Homo sapiens OX=9606 GN=TPI1 PE=1 SV=3	TPI1	7	8.7	8.68	8.6	8.52	9.17	9.21	9.58	9.46	9.91	9.95	9.11	9.05	8.97	9.05	-1.31	-1.54115	-1.07231	9.13984	-11.97	1.1e-08	3e-07	10.26
P06753	TPM3_HUMAN	Tropomyosin alpha-3 chain OS=Homo sapiens OX=9606 GN=TPM3 PE=1 SV=2	TPM3	1	5.91	5.87	5.89	5.8	5.99	5.73	6.25	6.28	5.04	5.22	5.88	6.16	5.84	6.03	0.74	0.406064	1.07662	5.84798	4.75	0.00032	0.0011	-0.41
P67936	TPM4_HUMAN	Tropomyosin alpha-4 chain OS=Homo sapiens OX=9606 GN=TPM4 PE=1 SV=3	TPM4	1	4.59	4.76	4.54	4.53	4.78	4.52	5.61	5.56	3.48	4.33	5.62	5.38	5.4	5.7	0.7	0.0684056	1.32981	4.91473	2.38	0.032	0.059	-5
P12270	TPR_HUMAN	Nucleoprotein TPR OS=Homo sapiens OX=9606 GN=TPR PE=1 SV=3	TPR	1	3.73	3.8	3.52	3.73	3.69	3.35	3.44	3.24	2.53	2.76	4.45	4.05	3.93	4	1.05	0.631737	1.46362	3.58782	5.41	9.6e-05	0.00041	0.84
Q13595	TRA2A_HUMAN	Transformer-2 protein homolog alpha OS=Homo sapiens OX=9606 GN=TRA2A PE=1 SV=1	TRA2A	4	10.26	10.16	10.16	10.36	10.34	10.29	9.75	9.82	9.61	9.6	9.81	9.99	10.06	9.79	0.63	0.29718	0.953354	9.99944	4.09	0.0011	0.0032	-1.68
P62995	TRA2B_HUMAN	Transformer-2 protein homolog beta OS=Homo sapiens OX=9606 GN=TRA2B PE=1 SV=1	TRA2B	7	11.48	11.4	11.39	11.55	11.44	11.51	10.98	11.05	10.82	10.78	11.54	11.72	11.63	11.5	0.66	0.379082	0.938984	11.3441	5.06	0.00018	0.00069	0.18
P14373	TRI27_HUMAN	Zinc finger protein RFP OS=Homo sapiens OX=9606 GN=TRIM27 PE=1 SV=1	TRIM27	4	8.17	8.01	8.1	8.12	8.11	8.34	8.12	7.94	8.25	8.26	7.69	7.66	7.63	7.75	-0.16	-0.379187	0.0675296	8.01031	-1.5	0.16	0.22	-6.43
Q13263	TIF1B_HUMAN	Transcription intermediary factor 1-beta OS=Homo sapiens OX=9606 GN=TRIM28 PE=1 SV=5	TRIM28	4	7.23	7.32	7.03	6.89	7.34	7.23	7.75	7.61	7.35	7.55	6.97	6.98	7.09	7.11	-0.34	-0.668485	-0.00432099	7.2459	-2.18	0.047	0.082	-5.37
Q96DX7	TRI44_HUMAN	Tripartite motif-containing protein 44 OS=Homo sapiens OX=9606 GN=TRIM44 PE=1 SV=1	TRIM44	1	6.42	6.32	6.23	6.41	6.56	6.23	5.86	5.8	4.65	4.66	4.63	4.37	4.69	4.53	1.69	1.29308	2.08824	5.52622	9.13	3.1e-07	4.8e-06	6.79
Q2Q1W2	LIN41_HUMAN	E3 ubiquitin-protein ligase TRIM71 OS=Homo sapiens OX=9606 GN=TRIM71 PE=1 SV=1	TRIM71	14	10.63	10.47	11.05	10.79	10.64	10.81	10.46	10.33	8.95	8.96	11.44	11.5	11.22	11.39	1.79	1.46592	2.1045	10.6172	12.01	1.1e-08	3e-07	10.27
Q15654	TRIP6_HUMAN	Thyroid receptor-interacting protein 6 OS=Homo sapiens OX=9606 GN=TRIP6 PE=1 SV=3	TRIP6	2	6.6	6.8	6.73	6.55	5.96	6.07	6.39	6.49	5.85	5.89	6.67	6.77	6.51	6.66	0.8	0.483718	1.11955	6.4238	5.41	9.5e-05	0.00041	0.85
Q9BQ61	TRIR_HUMAN	Telomerase RNA component interacting RNase OS=Homo sapiens OX=9606 GN=TRIR PE=1 SV=1	TRIR	1	4.23	4.36	3.85	4.53	3.86	3.93	4.2	3.63	3.51	3.43	4.64	4.07	3.86	4.4	0.78	0.261724	1.29137	4.03612	3.24	0.006	0.014	-3.37
Q9UI30	TR112_HUMAN	Multifunctional methyltransferase subunit TRM112-like protein OS=Homo sapiens OX=9606 GN=TRMT112 PE=1 SV=1	TRMT112	1	4.85	4.64	5.02	5.12	4.84	4.26	4.62	4.66	4.2	4.14	4.05	4.5	4.42	4.85	0.74	0.276599	1.20361	4.58494	3.43	0.0041	0.01	-3
Q96N46	TTC14_HUMAN	Tetratricopeptide repeat protein 14 OS=Homo sapiens OX=9606 GN=TTC14 PE=1 SV=1	TTC14	1	3.71	3.33	3.46	2.95	3.84	3.59	2.97	3.41	4	4.05	4	3.93	4.46	4.37	-0.66	-1.22015	-0.101654	3.71939	-2.54	0.024	0.045	-4.72
P07437	TBB5_HUMAN	Tubulin beta chain OS=Homo sapiens OX=9606 GN=TUBB PE=1 SV=2	TUBB	2	8.05	7.78	7.85	7.93	8.15	8.05	8.29	8.1	7.05	7.22	7.64	7.5	7.46	7.67	0.76	0.528293	0.999507	7.76663	6.96	7.1e-06	4.8e-05	3.55
Q13885	TBB2A_HUMAN	Tubulin beta-2A chain OS=Homo sapiens OX=9606 GN=TUBB2A PE=1 SV=1	TUBB2A	1	7.45	7.48	7.4	7.4	7.55	7.36	8.3	8.25	5.27	5.78	7.62	7.5	7.51	7.74	1.91	1.41563	2.40775	7.33069	8.28	1e-06	1.1e-05	5.56
P68371	TBB4B_HUMAN	Tubulin beta-4B chain OS=Homo sapiens OX=9606 GN=TUBB4B PE=1 SV=1	TUBB4B	1	6.32	6.57	6.18	6.1	6.22	6.24	6.68	6.43	5.6	5.92	6.54	6.32	6.59	6.5	0.54	0.183517	0.890002	6.29994	3.26	0.0057	0.013	-3.33
P49411	EFTU_HUMAN	Elongation factor Tu, mitochondrial OS=Homo sapiens OX=9606 GN=TUFM PE=1 SV=2	TUFM	3	6.58	6.92	6.54	6.27	6.43	6.63	7.38	7.33	8.3	8.32	5.85	5.54	5.98	6.37	-1.73	-2.3267	-1.1329	6.74503	-6.23	2.4e-05	0.00014	2.27
P10599	THIO_HUMAN	Thioredoxin OS=Homo sapiens OX=9606 GN=TXN PE=1 SV=3	TXN	1	5.24	5.18	5.35	5.24	5.62	5.55	5.76	5.5	5.59	5.66	4.81	4.79	5.32	4.77	-0.37	-0.700808	-0.0341748	5.31365	-2.37	0.033	0.06	-5.03
O43396	TXNL1_HUMAN	Thioredoxin-like protein 1 OS=Homo sapiens OX=9606 GN=TXNL1 PE=1 SV=3	TXNL1	2	6.25	6.14	6.19	6.28	6.32	6.26	6.76	6.65	6.08	5.96	6.15	6.22	6.47	6.49	0.19	-0.137634	0.520978	6.30019	1.25	0.23	0.31	-6.75
Q01081	U2AF1_HUMAN	Splicing factor U2AF 35 kDa subunit OS=Homo sapiens OX=9606 GN=U2AF1 PE=1 SV=3	U2AF1	6	11.32	11.26	11.13	11.26	10.98	10.86	10.62	10.55	10.93	10.82	10.93	10.92	10.74	10.69	0.37	0.118514	0.612751	10.9293	3.18	0.0068	0.016	-3.49
P26368	U2AF2_HUMAN	Splicing factor U2AF 65 kDa subunit OS=Homo sapiens OX=9606 GN=U2AF2 PE=1 SV=4	U2AF2	16	12.94	12.88	12.72	12.81	12.51	12.37	12.02	11.98	12.13	12.08	12.69	12.68	12.57	12.48	0.73	0.452016	1.0065	12.4905	5.65	6.3e-05	0.0003	1.28
O15042	SR140_HUMAN	U2 snRNP-associated SURP motif-containing protein OS=Homo sapiens OX=9606 GN=U2SURP PE=1 SV=2	U2SURP	11	9.89	9.88	9.69	9.77	9.53	9.49	9.37	9.27	9.84	9.74	9.81	9.76	9.42	9.35	0.02	-0.259319	0.292009	9.63001	0.13	0.9	0.92	-7.53
P22314	UBA1_HUMAN	Ubiquitin-like modifier-activating enzyme 1 OS=Homo sapiens OX=9606 GN=UBA1 PE=1 SV=3	UBA1	6	6.34	6.82	6.3	6.39	7.07	6.99	7.79	7.76	6.87	7.24	6.67	6.44	6.67	6.92	-0.59	-1.10344	-0.0754021	6.87621	-2.46	0.028	0.051	-4.86
Q14157	UBP2L_HUMAN	Ubiquitin-associated protein 2-like OS=Homo sapiens OX=9606 GN=UBAP2L PE=1 SV=2	UBAP2L	1	2.97	2.61	3.33	2.99	3.24	3.42	4.48	4.32	2.75	3.12	4.2	3.22	4.28	4.5	0.04	-0.802614	0.87565	3.53134	0.09	0.93	0.94	-7.54
P61086	UBE2K_HUMAN	Ubiquitin-conjugating enzyme E2 K OS=Homo sapiens OX=9606 GN=UBE2K PE=1 SV=3	UBE2K	2	5.13	5.56	4.44	4.42	4.87	4.92	4.41	4.53	4.05	3.83	3.69	3.83	3.96	4.02	0.95	0.345307	1.54612	4.40325	3.38	0.0045	0.011	-3.09
Q16831	UPP1_HUMAN	Uridine phosphorylase 1 OS=Homo sapiens OX=9606 GN=UPP1 PE=1 SV=1	UPP1	2	5.5	5.26	5.24	5.2	5.39	5.15	5.46	4.99	8.17	8.08	4.83	5.2	4.67	5.15	-2.83	-3.19999	-2.4543	5.59256	-16.28	2.1e-10	1.2e-08	14.35
O14949	QCR8_HUMAN	Cytochrome b-c1 complex subunit 8 OS=Homo sapiens OX=9606 GN=UQCRQ PE=1 SV=4	UQCRQ	1	3.59	3.47	3.6	3.46	3.38	3.25	3.9	3.74	4.16	4.08	3.54	3.19	3.94	3.69	-0.59	-1.07068	-0.105413	3.64266	-2.62	0.02	0.04	-4.57
Q93009	UBP7_HUMAN	Ubiquitin carboxyl-terminal hydrolase 7 OS=Homo sapiens OX=9606 GN=USP7 PE=1 SV=2	USP7	10	9.95	9.76	9.94	9.97	9.89	9.99	9.79	9.7	9.7	9.66	9.39	9.42	9.45	9.51	0.23	0.0306935	0.419563	9.72325	2.49	0.026	0.049	-4.81
P18206	VINC_HUMAN	Vinculin OS=Homo sapiens OX=9606 GN=VCL PE=1 SV=4	VCL	1	3.54	2.46	3.22	2.99	2.66	3.48	4	4.26	3.14	2.72	4.15	3.22	3.75	4.4	0.12	-0.795487	1.04045	3.42776	0.29	0.78	0.83	-7.5
P55072	TERA_HUMAN	Transitional endoplasmic reticulum ATPase OS=Homo sapiens OX=9606 GN=VCP PE=1 SV=4	VCP	2	6.56	6.57	6.41	6.52	6.83	6.67	7.71	7.47	6.33	6.72	6.65	6.46	6.84	6.92	-0.02	-0.54021	0.508543	6.76061	-0.06	0.95	0.96	-7.54
P45880	VDAC2_HUMAN	Voltage-dependent anion-selective channel protein 2 OS=Homo sapiens OX=9606 GN=VDAC2 PE=1 SV=2	VDAC2	1	2.73	2.99	1.9	2.33	2.51	2.7	3.56	3.46	3.1	3.3	2.76	2.74	1.94	2.79	-0.71	-1.51025	0.0844156	2.77135	-1.92	0.076	0.12	-5.8
P08670	VIME_HUMAN	Vimentin OS=Homo sapiens OX=9606 GN=VIM PE=1 SV=4	VIM	22	12.06	11.95	11.47	11.32	10.98	10.84	12.4	12.18	9.28	9.49	12.39	12.09	12.83	13.24	2.31	1.40813	3.21816	11.6089	5.51	9.1e-05	0.0004	0.92
Q96AX1	VP33A_HUMAN	Vacuolar protein sorting-associated protein 33A OS=Homo sapiens OX=9606 GN=VPS33A PE=1 SV=1	VPS33A	1	5.72	5.78	5.79	5.5	5.41	5.31	5.34	5.34	4.56	4.53	4.64	5.13	5.04	5.11	1.15	0.835172	1.4725	5.22976	7.78	2.1e-06	1.7e-05	4.83
Q9UID3	VPS51_HUMAN	Vacuolar protein sorting-associated protein 51 homolog OS=Homo sapiens OX=9606 GN=VPS51 PE=1 SV=2	VPS51	1	4.32	4.42	4.26	4.26	4.14	4.37	3.98	3.71	4.15	4.18	4.29	4.84	4.7	4.85	0.15	-0.268911	0.574774	4.31871	0.78	0.45	0.55	-7.23
Q8N2E2	VWDE_HUMAN	von Willebrand factor D and EGF domain-containing protein OS=Homo sapiens OX=9606 GN=VWDE PE=2 SV=4	VWDE	1	4.36	3.64	4.24	4.04	4.1	4.21	3.6	4	3.86	3.43	4.46	5.29	5.22	4.91	0.43	-0.139041	0.994603	4.23928	1.62	0.13	0.19	-6.26
P23381	SYWC_HUMAN	Tryptophan--tRNA ligase, cytoplasmic OS=Homo sapiens OX=9606 GN=WARS PE=1 SV=2	WARS	1	5.75	6.02	5.92	6.01	6.06	5.97	6.21	6.08	6.28	6.42	5.44	5.59	5.56	5.6	-0.42	-0.676147	-0.169124	5.92204	-3.58	0.0031	0.0077	-2.7
Q9Y2W2	WBP11_HUMAN	WW domain-binding protein 11 OS=Homo sapiens OX=9606 GN=WBP11 PE=1 SV=1	WBP11	3	7.42	7.3	7.36	7.3	7.31	7.13	7.42	7.28	7.72	7.71	6.88	6.77	6.83	6.8	-0.37	-0.580771	-0.160857	7.23183	-3.79	0.002	0.0053	-2.28
Q9BV38	WDR18_HUMAN	WD repeat-containing protein 18 OS=Homo sapiens OX=9606 GN=WDR18 PE=1 SV=2	WDR18	1	3.08	2.63	3.55	3.35	3.79	3.28	3.45	3.4	2.65	2.52	3.51	3.91	3.69	3.88	0.57	0.0393898	1.09381	3.33574	2.31	0.037	0.067	-5.13
Q9C0J8	WDR33_HUMAN	pre-mRNA 3' end processing protein WDR33 OS=Homo sapiens OX=9606 GN=WDR33 PE=1 SV=2	WDR33	9	9.01	8.95	8.93	9.02	8.88	8.9	8.67	8.71	9.14	9.11	9.15	9.18	9.09	8.96	-0.15	-0.34455	0.043086	8.97835	-1.67	0.12	0.18	-6.18
Q9NW82	WDR70_HUMAN	WD repeat-containing protein 70 OS=Homo sapiens OX=9606 GN=WDR70 PE=1 SV=1	WDR70	1	3.45	2.73	2.97	3.37	3.75	3.25	2.93	3.32	3.06	3.14	3.21	3.53	2.91	3.4	0.03	-0.544162	0.59933	3.21615	0.1	0.92	0.94	-7.54
Q6UXN9	WDR82_HUMAN	WD repeat-containing protein 82 OS=Homo sapiens OX=9606 GN=WDR82 PE=1 SV=1	WDR82	1	6.15	6.34	6.12	5.95	5.92	5.98	6.06	6.02	5.39	5.3	5	4.11	4.53	4.83	0.79	0.367946	1.21962	5.54989	4	0.0013	0.0037	-1.86
Q6ZQQ6	WDR87_HUMAN	WD repeat-containing protein 87 OS=Homo sapiens OX=9606 GN=WDR87 PE=1 SV=3	WDR87	1	5.53	5.62	6.62	6.7	6.46	6.6	5.47	6.48	5.55	3.71	5.85	6.88	7.46	7.54	1.49	0.271023	2.70173	6.17532	2.63	0.02	0.04	-4.55
Q9HCS7	SYF1_HUMAN	Pre-mRNA-splicing factor SYF1 OS=Homo sapiens OX=9606 GN=XAB2 PE=1 SV=2	XAB2	1	5.66	5.24	5.37	5.51	5.79	5.48	5.78	5.54	5.55	5.71	5.02	5.24	5.14	5.11	-0.19	-0.500524	0.123006	5.43759	-1.3	0.21	0.29	-6.69
O14980	XPO1_HUMAN	Exportin-1 OS=Homo sapiens OX=9606 GN=XPO1 PE=1 SV=1	XPO1	2	5.67	5.72	5.92	5.36	6.11	5.92	6.64	6.48	6.72	7.03	4.9	4.83	5.46	5.58	-1.21	-1.74333	-0.670581	5.88089	-4.83	0.00028	0.00097	-0.25
P13010	XRCC5_HUMAN	X-ray repair cross-complementing protein 5 OS=Homo sapiens OX=9606 GN=XRCC5 PE=1 SV=3	XRCC5	7	8.78	8.68	8.75	8.59	9.4	9.39	10.09	9.87	9.64	9.72	8.98	8.79	9.03	9.18	-0.98	-1.34406	-0.607348	9.20615	-5.69	6e-05	0.00028	1.34
P12956	XRCC6_HUMAN	X-ray repair cross-complementing protein 6 OS=Homo sapiens OX=9606 GN=XRCC6 PE=1 SV=2	XRCC6	17	9.6	9.52	9.5	9.55	10.18	10.27	10.9	10.82	10.32	10.4	9.52	9.4	9.72	9.84	-0.81	-1.20024	-0.425762	9.96634	-4.51	0.00051	0.0017	-0.87
Q9H0D6	XRN2_HUMAN	5'-3' exoribonuclease 2 OS=Homo sapiens OX=9606 GN=XRN2 PE=1 SV=1	XRN2	9	9.16	9.05	9.14	9.13	9.22	9.09	8.92	8.89	9.15	9.12	9.17	9.26	9.2	9.23	-0.01	-0.209524	0.185204	9.12427	-0.13	0.9	0.92	-7.53
P67809	YBOX1_HUMAN	Nuclease-sensitive element-binding protein 1 OS=Homo sapiens OX=9606 GN=YBX1 PE=1 SV=3	YBX1	2	6.54	6.46	6.56	6.62	7.35	6.63	7.47	7.4	6.37	6.42	5.63	5.57	5.67	5.98	0.15	-0.271558	0.568913	6.47677	0.76	0.46	0.56	-7.24
P49750	YLPM1_HUMAN	YLP motif-containing protein 1 OS=Homo sapiens OX=9606 GN=YLPM1 PE=1 SV=4	YLPM1	16	10.32	10.29	10.32	10.41	10.19	10.29	10	10.13	9.65	9.65	10.25	10.38	10.23	10.19	0.68	0.50247	0.867235	10.1644	8.06	1.4e-06	1.3e-05	5.27
Q96MU7	YTDC1_HUMAN	YTH domain-containing protein 1 OS=Homo sapiens OX=9606 GN=YTHDC1 PE=1 SV=3	YTHDC1	7	10.42	10.43	10.44	10.63	10.32	10.35	9.73	9.86	9.16	9.18	10.36	10.55	10.44	10.36	1.31	0.986729	1.63442	10.1595	8.69	5.7e-07	7.2e-06	6.18
P31946	1433B_HUMAN	14-3-3 protein beta/alpha OS=Homo sapiens OX=9606 GN=YWHAB PE=1 SV=3	YWHAB	2	6.15	6.35	5.98	6.17	6.39	6.14	6.64	6.63	6	6.07	6.54	6.56	6.64	6.46	0.13	-0.186908	0.444497	6.33675	0.88	0.4	0.49	-7.14
P62258	1433E_HUMAN	14-3-3 protein epsilon OS=Homo sapiens OX=9606 GN=YWHAE PE=1 SV=1	YWHAE	2	5.62	5.7	5.46	5.79	5.87	5.78	6.19	6.18	5.38	5.2	5.78	5.52	5.75	6.12	0.36	-0.0152576	0.725916	5.73871	2.06	0.059	0.099	-5.57
P61981	1433G_HUMAN	14-3-3 protein gamma OS=Homo sapiens OX=9606 GN=YWHAG PE=1 SV=2	YWHAG	2	3.74	3.63	3.22	3.49	4.13	3.79	4.69	4.44	2.73	3.43	4.2	3.89	3.71	3.85	0.44	-0.127386	1.01288	3.78066	1.67	0.12	0.18	-6.19
P63104	1433Z_HUMAN	14-3-3 protein zeta/delta OS=Homo sapiens OX=9606 GN=YWHAZ PE=1 SV=1	YWHAZ	2	6.64	6.97	6.52	6.71	7.04	6.9	7.38	7.18	6.56	6.75	6.21	6.53	6.47	6.48	0.06	-0.273842	0.391119	6.73821	0.38	0.71	0.77	-7.47
Q5T200	ZC3HD_HUMAN	Zinc finger CCCH domain-containing protein 13 OS=Homo sapiens OX=9606 GN=ZC3H13 PE=1 SV=1	ZC3H13	1	4.21	4.27	4.02	4.4	4.19	3.51	3.43	3.39	3.42	2.96	4.05	4.41	4.04	3.83	1.03	0.51173	1.55325	3.86596	4.26	0.00082	0.0025	-1.36
Q6PJT7	ZC3HE_HUMAN	Zinc finger CCCH domain-containing protein 14 OS=Homo sapiens OX=9606 GN=ZC3H14 PE=1 SV=1	ZC3H14	5	7.13	7.22	6.95	7.11	6.88	6.77	6.61	6.67	6.7	6.74	7.37	7.47	7.39	7.19	0.38	0.133016	0.630362	7.01454	3.3	0.0054	0.013	-3.26
Q86VM9	ZCH18_HUMAN	Zinc finger CCCH domain-containing protein 18 OS=Homo sapiens OX=9606 GN=ZC3H18 PE=1 SV=2	ZC3H18	5	6.68	6.84	6.68	6.92	6.62	6.54	6.33	6.27	6.12	6.27	7.06	7.27	6.91	7.06	0.58	0.290828	0.869953	6.68223	4.3	0.00075	0.0023	-1.27
Q9NUD5	ZCHC3_HUMAN	Zinc finger CCHC domain-containing protein 3 OS=Homo sapiens OX=9606 GN=ZCCHC3 PE=1 SV=2	ZCCHC3	1	8.34	8.29	8.5	8.47	8.46	8.85	8.29	8.56	5.88	5.92	7.55	7.42	7.62	7.5	2.5	2.2189	2.78316	7.83355	19.04	2.6e-11	3e-09	16.43
Q6NZY4	ZCHC8_HUMAN	Zinc finger CCHC domain-containing protein 8 OS=Homo sapiens OX=9606 GN=ZCCHC8 PE=1 SV=2	ZCCHC8	2	5.75	5.8	5.48	5.59	5.57	5.41	5.48	5.36	5.73	5.99	6.33	6.08	5.94	5.84	-0.2	-0.530045	0.121849	5.7388	-1.34	0.2	0.28	-6.63
Q96KR1	ZFR_HUMAN	Zinc finger RNA-binding protein OS=Homo sapiens OX=9606 GN=ZFR PE=1 SV=2	ZFR	1	4.66	4.46	4.45	4.71	4.8	5.13	4.77	4.81	4.37	4.43	5.29	5.38	4.91	5.02	0.17	-0.188068	0.522644	4.79916	1.01	0.33	0.42	-7.02
Q8N5A5	ZGPAT_HUMAN	Zinc finger CCCH-type with G patch domain-containing protein OS=Homo sapiens OX=9606 GN=ZGPAT PE=1 SV=3	ZGPAT	1	5.81	5.7	5.72	5.72	5.84	5.41	5.64	5.47	5.25	5.33	6.04	6.5	6.32	6.05	0.45	0.121524	0.779628	5.77121	2.94	0.011	0.023	-3.95
O43670	ZN207_HUMAN	BUB3-interacting and GLEBS motif-containing protein ZNF207 OS=Homo sapiens OX=9606 GN=ZNF207 PE=1 SV=1	ZNF207	3	7.98	7.85	7.9	7.95	7.89	7.75	7.66	7.68	8.29	8.15	7.21	7.32	7.19	7.04	-0.3	-0.523958	-0.0787968	7.704	-2.91	0.012	0.024	-4.02
Q5BKZ1	ZN326_HUMAN	DBIRD complex subunit ZNF326 OS=Homo sapiens OX=9606 GN=ZNF326 PE=1 SV=2	ZNF326	2	5.94	5.82	5.84	5.94	5.87	5.99	5.46	5.36	5.21	5.17	5.95	5.75	5.9	5.69	0.69	0.338443	1.05141	5.70588	4.19	0.00094	0.0028	-1.5
Q86T29	ZN605_HUMAN	Zinc finger protein 605 OS=Homo sapiens OX=9606 GN=ZNF605 PE=2 SV=1	ZNF605	1	6.31	6.11	6.17	6.29	6.67	6.36	6.04	5.66	5.5	5.51	3.95	2.78	4.32	4.23	0.72	-0.0490387	1.48163	5.42101	2.02	0.064	0.11	-5.64
Q5T7W0	ZN618_HUMAN	Zinc finger protein 618 OS=Homo sapiens OX=9606 GN=ZNF618 PE=1 SV=1	ZNF618	1	6.1	5.85	5.95	5.97	5.98	5.97	5.37	5.54	5.22	5.04	5.95	6.14	5.95	6.01	0.84	0.482526	1.20118	5.78793	5.03	0.00019	0.00071	0.13
Q14966	ZN638_HUMAN	Zinc finger protein 638 OS=Homo sapiens OX=9606 GN=ZNF638 PE=1 SV=2	ZNF638	23	11.18	11.35	11.1	11.21	10.87	10.99	10.52	10.64	9.82	9.86	11.12	11.3	11.19	11.01	1.37	1.11239	1.62972	10.8673	11.38	2.1e-08	5.5e-07	9.61
O95218	ZRAB2_HUMAN	Zinc finger Ran-binding domain-containing protein 2 OS=Homo sapiens OX=9606 GN=ZRANB2 PE=1 SV=2	ZRANB2	1	7.12	6.88	6.64	6.99	6.81	6.63	6.33	6.58	6.35	6.12	6.55	6.54	6.6	6.53	0.67	0.352532	0.988516	6.61921	4.53	0.00049	0.0016	-0.83

## Sheet: WT Primed vs WT 48hr 5iLA
Accessions	Gene	Description	GeneSymbol	Unique_peptides	WT_Primed_PCGF3_Rep_1	WT_Primed_PCGF3_Rep_2	WT_Primed_PCGF3_Rep_3	WT_Primed_PCGF3_Rep_4	WT_48Hrs_5iLA_Rep_1	WT_48Hrs_5iLA_Rep_2	WT_48Hrs_5iLA_Rep_3	WT_48Hrs_5iLA_Rep_4	WT_Naive_Rep_1	WT_Naive_Rep_2	DKO_Primed_PCGF3_Rep_1	DKO_Primed_PCGF3_Rep_2	DKO_Primed_PCGF3_Rep_3	DKO_Primed_PCGF3_Rep_4	log2FC	CI.L	CI.R	AvgIntensity	t	P.Value	adj.P.Val	B
O00116	ADAS_HUMAN	Alkyldihydroxyacetonephosphate synthase, peroxisomal OS=Homo sapiens OX=9606 GN=AGPS PE=1 SV=1	AGPS	1	4.78	4.53	4.31	4.12	4.51	4.88	4.36	4.54	4.46	4.63	3.9	4.2	4.04	4.21	-0.13	-0.479912	0.210058	4.39138	-0.84	0.42	0.56	-6.38
O00148	DX39A_HUMAN	ATP-dependent RNA helicase DDX39A OS=Homo sapiens OX=9606 GN=DDX39A PE=1 SV=2	DDX39A	2	6.57	6.5	6.74	6.65	6.62	6.51	6.53	6.72	7.48	7.44	5.36	5.57	5.93	5.78	0.02	-0.233238	0.275138	6.45742	0.18	0.86	0.91	-6.73
O00193	SMAP_HUMAN	Small acidic protein OS=Homo sapiens OX=9606 GN=SMAP PE=1 SV=1	SMAP	2	6.56	6.61	6.4	6.29	6.58	6.73	6.81	6.94	6.69	6.84	7.55	7.54	7.45	7.52	-0.3	-0.517578	-0.0845029	6.89482	-2.99	0.0099	0.042	-3.12
O00232	PSD12_HUMAN	26S proteasome non-ATPase regulatory subunit 12 OS=Homo sapiens OX=9606 GN=PSMD12 PE=1 SV=3	PSMD12	1	3.75	3.03	2.84	2.93	3.9	3.67	5.14	4.79	2.83	3.47	3.44	3.4	2.91	3.69	-1.23	-1.92688	-0.543041	3.55684	-3.83	0.0019	0.014	-1.49
O00233	PSMD9_HUMAN	26S proteasome non-ATPase regulatory subunit 9 OS=Homo sapiens OX=9606 GN=PSMD9 PE=1 SV=3	PSMD9	1	5.6	5.49	4.8	5.08	5.62	5.65	5.57	5.51	5.95	5.86	5.57	5.17	5.34	5.3	-0.34	-0.681409	-0.00549183	5.46369	-2.18	0.047	0.12	-4.59
O00422	SAP18_HUMAN	Histone deacetylase complex subunit SAP18 OS=Homo sapiens OX=9606 GN=SAP18 PE=1 SV=1	SAP18	9	9.75	9.58	9.82	9.91	9.74	9.71	9.46	9.36	9.92	9.76	9.71	9.47	9.58	9.37	0.2	-0.0246337	0.430242	9.65184	1.91	0.076	0.17	-5.03
O00541	PESC_HUMAN	Pescadillo homolog OS=Homo sapiens OX=9606 GN=PES1 PE=1 SV=1	PES1	1	6.3	6.31	6.2	6.32	6.45	6.47	6.27	6.3	5.63	5.69	5.49	5.6	5.86	6.12	-0.09	-0.359559	0.175937	6.07385	-0.74	0.47	0.61	-6.47
O00567	NOP56_HUMAN	Nucleolar protein 56 OS=Homo sapiens OX=9606 GN=NOP56 PE=1 SV=4	NOP56	2	4.03	4.27	4.13	4.09	4.47	4.5	5.8	5.44	5.05	5.31	3.56	3.55	4.68	4.45	-0.92	-1.60215	-0.245805	4.52569	-2.93	0.011	0.046	-3.24
O00571	DDX3X_HUMAN	ATP-dependent RNA helicase DDX3X OS=Homo sapiens OX=9606 GN=DDX3X PE=1 SV=3	DDX3X	2	8.31	8.36	8.3	8.16	7.68	7.87	7.39	7.65	7.06	7.11	7.79	7.87	8.03	8.03	0.63	0.414438	0.853517	7.83068	6.2	2.4e-05	0.0013	2.84
O00629	IMA3_HUMAN	Importin subunit alpha-3 OS=Homo sapiens OX=9606 GN=KPNA4 PE=1 SV=1	KPNA4	1	4.2	4.32	4.62	4.04	4.38	4.29	4.97	4.75	4.26	4.04	4.09	3.37	4.29	3.85	-0.31	-0.763388	0.147153	4.24716	-1.45	0.17	0.29	-5.71
O14497	ARI1A_HUMAN	AT-rich interactive domain-containing protein 1A OS=Homo sapiens OX=9606 GN=ARID1A PE=1 SV=3	ARID1A	3	6.58	6.44	6.55	6.51	6.26	6.12	6.39	6.14	5.86	5.9	6.53	6.69	6.76	6.77	0.29	0.0931587	0.488277	6.3937	3.16	0.007	0.035	-2.79
O14734	ACOT8_HUMAN	Acyl-coenzyme A thioesterase 8 OS=Homo sapiens OX=9606 GN=ACOT8 PE=1 SV=1	ACOT8	2	5.61	5.4	5.76	5.56	5.45	5.88	5.72	5.8	8.48	8.85	4.58	5.19	5.01	5.18	-0.13	-0.454595	0.196984	5.89026	-0.85	0.41	0.56	-6.38
O14776	TCRG1_HUMAN	Transcription elongation regulator 1 OS=Homo sapiens OX=9606 GN=TCERG1 PE=1 SV=2	TCERG1	4	8.47	8.4	8.31	8.5	8.47	8.29	8.32	8.23	9.08	8.87	8.93	9.05	8.79	8.85	0.09	-0.0869408	0.276237	8.61198	1.12	0.28	0.42	-6.11
O14949	QCR8_HUMAN	Cytochrome b-c1 complex subunit 8 OS=Homo sapiens OX=9606 GN=UQCRQ PE=1 SV=4	UQCRQ	1	3.59	3.47	3.6	3.46	3.38	3.25	3.9	3.74	4.16	4.08	3.54	3.19	3.94	3.69	-0.04	-0.432819	0.355316	3.64266	-0.21	0.84	0.89	-6.72
O14979	HNRDL_HUMAN	Heterogeneous nuclear ribonucleoprotein D-like OS=Homo sapiens OX=9606 GN=HNRNPDL PE=1 SV=3	HNRNPDL	6	8.88	8.7	8.9	8.98	8.9	9.02	8.85	8.84	8.74	8.64	8.19	8.24	8.18	8.26	-0.04	-0.197663	0.119633	8.66525	-0.53	0.61	0.72	-6.6
O14980	XPO1_HUMAN	Exportin-1 OS=Homo sapiens OX=9606 GN=XPO1 PE=1 SV=1	XPO1	2	5.67	5.72	5.92	5.36	6.11	5.92	6.64	6.48	6.72	7.03	4.9	4.83	5.46	5.58	-0.62	-1.05833	-0.182433	5.88089	-3.04	0.0089	0.041	-3.02
O15042	SR140_HUMAN	U2 snRNP-associated SURP motif-containing protein OS=Homo sapiens OX=9606 GN=U2SURP PE=1 SV=2	U2SURP	11	9.89	9.88	9.69	9.77	9.53	9.49	9.37	9.27	9.84	9.74	9.81	9.76	9.42	9.35	0.39	0.167271	0.617428	9.63001	3.74	0.0022	0.016	-1.66
O15144	ARPC2_HUMAN	Actin-related protein 2/3 complex subunit 2 OS=Homo sapiens OX=9606 GN=ARPC2 PE=1 SV=1	ARPC2	1	3.6	3.74	3.68	3.79	3.92	3.84	3.85	3.81	3.48	3.58	4.14	4.35	4.5	4.47	-0.15	-0.417687	0.108516	3.91055	-1.26	0.23	0.37	-5.95
O15226	NKRF_HUMAN	NF-kappa-B-repressing factor OS=Homo sapiens OX=9606 GN=NKRF PE=1 SV=2	NKRF	1	5.68	5.53	5.66	6.14	6	5.72	5.46	5.75	4.4	4.33	4.29	5.35	4.92	5.18	0.02	-0.423643	0.471599	5.31503	0.12	0.91	0.94	-6.74
O15371	EIF3D_HUMAN	Eukaryotic translation initiation factor 3 subunit D OS=Homo sapiens OX=9606 GN=EIF3D PE=1 SV=1	EIF3D	1	4.35	4.36	4	3.88	4.54	4.6	5.27	5.08	4.57	4.82	4.79	4.2	5.14	4.91	-0.73	-1.19315	-0.262929	4.60815	-3.36	0.0047	0.026	-2.4
O43143	DHX15_HUMAN	Pre-mRNA-splicing factor ATP-dependent RNA helicase DHX15 OS=Homo sapiens OX=9606 GN=DHX15 PE=1 SV=2	DHX15	28	12.5	12.44	12.33	12.42	12.16	12.12	11.87	11.81	12.26	12.17	12.39	12.39	12.14	12.14	0.44	0.245008	0.626622	12.223	4.9	0.00024	0.0047	0.55
O43172	PRP4_HUMAN	U4/U6 small nuclear ribonucleoprotein Prp4 OS=Homo sapiens OX=9606 GN=PRPF4 PE=1 SV=2	PRPF4	2	4.62	4.8	4.72	4.44	4.72	4.62	4.55	4.44	5.94	5.79	5.24	5.62	5.43	5.44	0.07	-0.190383	0.321584	5.0255	0.55	0.59	0.7	-6.59
O43290	SNUT1_HUMAN	U4/U6.U5 tri-snRNP-associated protein 1 OS=Homo sapiens OX=9606 GN=SART1 PE=1 SV=1	SART1	6	7.08	7.18	7.11	7.16	7.17	6.88	6.94	6.85	7.24	6.99	7.32	7.2	7.27	7.11	0.17	-0.030338	0.37679	7.10753	1.83	0.089	0.19	-5.17
O43390	HNRPR_HUMAN	Heterogeneous nuclear ribonucleoprotein R OS=Homo sapiens OX=9606 GN=HNRNPR PE=1 SV=1	HNRNPR	14	11.28	11.24	11.39	11.45	11.28	11.38	11.18	11.23	11.17	11.14	10.93	10.96	10.99	11.02	0.07	-0.0612312	0.20425	11.1877	1.16	0.27	0.41	-6.07
O43395	PRPF3_HUMAN	U4/U6 small nuclear ribonucleoprotein Prp3 OS=Homo sapiens OX=9606 GN=PRPF3 PE=1 SV=2	PRPF3	2	6.85	6.89	6.57	6.69	6.82	6.69	6.75	6.66	7.05	6.93	6.23	6.15	5.78	5.72	0.02	-0.242915	0.287182	6.55639	0.18	0.86	0.91	-6.73
O43396	TXNL1_HUMAN	Thioredoxin-like protein 1 OS=Homo sapiens OX=9606 GN=TXNL1 PE=1 SV=3	TXNL1	2	6.25	6.14	6.19	6.28	6.32	6.26	6.76	6.65	6.08	5.96	6.15	6.22	6.47	6.49	-0.28	-0.552918	-0.0151632	6.30019	-2.27	0.04	0.11	-4.44
O43548	TGM5_HUMAN	Protein-glutamine gamma-glutamyltransferase 5 OS=Homo sapiens OX=9606 GN=TGM5 PE=1 SV=4	TGM5	1	8.95	9.62	8.28	6.84	7.53	8.27	6.58	7.21	5.96	6.38	7.4	7.49	7.64	7.38	1.02	0.00440388	2.03742	7.53779	2.16	0.049	0.12	-4.62
O43660	PLRG1_HUMAN	Pleiotropic regulator 1 OS=Homo sapiens OX=9606 GN=PLRG1 PE=1 SV=1	PLRG1	1	5.65	5.64	5.09	5.17	5.19	5.2	5.03	5.15	6.02	5.86	5.27	5.04	4.63	5	0.24	-0.0954134	0.584625	5.28222	1.54	0.14	0.27	-5.58
O43670	ZN207_HUMAN	BUB3-interacting and GLEBS motif-containing protein ZNF207 OS=Homo sapiens OX=9606 GN=ZNF207 PE=1 SV=1	ZNF207	3	7.98	7.85	7.9	7.95	7.89	7.75	7.66	7.68	8.29	8.15	7.21	7.32	7.19	7.04	0.17	-0.00765444	0.355818	7.704	2.06	0.059	0.14	-4.8
O43684	BUB3_HUMAN	Mitotic checkpoint protein BUB3 OS=Homo sapiens OX=9606 GN=BUB3 PE=1 SV=1	BUB3	4	8.02	8.15	7.78	7.99	7.98	7.91	7.74	7.62	8.2	8.15	7.81	7.86	7.69	7.69	0.17	-0.0394757	0.389023	7.8982	1.75	0.1	0.21	-5.28
O43707	ACTN4_HUMAN	Alpha-actinin-4 OS=Homo sapiens OX=9606 GN=ACTN4 PE=1 SV=2	ACTN4	1	4.56	4.76	4.44	3.78	4.53	4.77	6.56	6.29	4.52	5.65	5.67	5.48	5.84	6.34	-1.15	-2.0819	-0.222385	5.22621	-2.67	0.019	0.062	-3.73
O43719	HTSF1_HUMAN	HIV Tat-specific factor 1 OS=Homo sapiens OX=9606 GN=HTATSF1 PE=1 SV=1	HTATSF1	1	6.44	6.43	6.38	6.34	6.78	6.7	7.13	6.92	6.3	6.39	6.38	6.02	6.23	6.45	-0.49	-0.732442	-0.242692	6.49279	-4.28	0.00079	0.0099	-0.63
O43809	CPSF5_HUMAN	Cleavage and polyadenylation specificity factor subunit 5 OS=Homo sapiens OX=9606 GN=NUDT21 PE=1 SV=1	NUDT21	14	11.23	11.15	11.19	11.15	11.09	11.08	10.79	10.84	11.12	10.92	10.62	10.65	10.45	10.43	0.23	0.0539665	0.40772	10.9074	2.8	0.014	0.054	-3.47
O43818	U3IP2_HUMAN	U3 small nucleolar RNA-interacting protein 2 OS=Homo sapiens OX=9606 GN=RRP9 PE=1 SV=1	RRP9	1	4.62	4.57	4.47	4.75	4.68	4.93	5.39	5.25	4.52	4.86	4.9	4.98	5.44	5.28	-0.46	-0.822611	-0.0905842	4.90348	-2.68	0.018	0.06	-3.7
O43865	SAHH2_HUMAN	S-adenosylhomocysteine hydrolase-like protein 1 OS=Homo sapiens OX=9606 GN=AHCYL1 PE=1 SV=2	AHCYL1	1	5.16	5.87	5.38	5	5.2	4.69	4.42	4.4	3.93	3.5	4.1	4.69	4.16	4.55	0.67	0.18877	1.15829	4.6466	2.98	0.01	0.042	-3.13
O60231	DHX16_HUMAN	Pre-mRNA-splicing factor ATP-dependent RNA helicase DHX16 OS=Homo sapiens OX=9606 GN=DHX16 PE=1 SV=2	DHX16	3	6.72	6.53	6.58	6.56	6.43	6.55	6.54	6.42	6.83	6.62	6.93	7.05	6.68	6.56	0.11	-0.123955	0.350363	6.64215	1.03	0.32	0.47	-6.21
O60264	SMCA5_HUMAN	SWI/SNF-related matrix-associated actin-dependent regulator of chromatin subfamily A member 5 OS=Homo sapiens OX=9606 GN=SMARCA5 PE=1 SV=1	SMARCA5	3	5.84	5.91	5.28	5.43	5.64	5.93	6.53	6.4	5.72	5.77	5.59	5.42	5.59	5.76	-0.51	-0.924374	-0.104034	5.77155	-2.69	0.018	0.06	-3.68
O60341	KDM1A_HUMAN	Lysine-specific histone demethylase 1A OS=Homo sapiens OX=9606 GN=KDM1A PE=1 SV=2	KDM1A	1	5.63	5.4	5.34	5.45	5.86	5.72	6.41	6.32	5.69	5.91	5.72	5.58	6.04	6.33	-0.62	-1.01134	-0.233444	5.81244	-3.44	0.0041	0.024	-2.26
O60447	EVI5_HUMAN	Ecotropic viral integration site 5 protein homolog OS=Homo sapiens OX=9606 GN=EVI5 PE=1 SV=3	EVI5	1	7.92	7.78	7.85	7.83	8.05	7.79	7.41	7.29	7.17	7.23	7.45	7.52	7.52	7.25	0.21	-0.0936176	0.508984	7.57582	1.48	0.16	0.28	-5.67
O60506	HNRPQ_HUMAN	Heterogeneous nuclear ribonucleoprotein Q OS=Homo sapiens OX=9606 GN=SYNCRIP PE=1 SV=2	SYNCRIP	11	10.33	10.3	10.51	10.52	10.45	10.54	10.63	10.68	10.06	10.03	9.57	9.52	9.61	9.77	-0.16	-0.328849	0.00646101	10.1808	-2.06	0.058	0.14	-4.79
O60716	CTND1_HUMAN	Catenin delta-1 OS=Homo sapiens OX=9606 GN=CTNND1 PE=1 SV=1	CTNND1	2	6.4	6.46	7.03	6.19	6.19	5.93	6.36	6.34	5.41	5.6	5.51	6.23	6.25	6.55	0.32	-0.140019	0.776653	6.17419	1.49	0.16	0.28	-5.66
O60783	RT14_HUMAN	28S ribosomal protein S14, mitochondrial OS=Homo sapiens OX=9606 GN=MRPS14 PE=1 SV=1	MRPS14	1	5.71	5.21	5.48	5.72	5.53	5.31	5.72	5.37	5.48	5.35	5.49	5.93	5.72	5.67	0.05	-0.255557	0.348932	5.54917	0.33	0.75	0.82	-6.69
O60828	PQBP1_HUMAN	Polyglutamine-binding protein 1 OS=Homo sapiens OX=9606 GN=PQBP1 PE=1 SV=1	PQBP1	2	6.1	6.06	5.96	6.04	6.09	5.77	6.21	5.87	7.03	6.93	6.82	6.54	6.4	6.22	0.06	-0.222591	0.33774	6.28826	0.44	0.67	0.76	-6.64
O60869	EDF1_HUMAN	Endothelial differentiation-related factor 1 OS=Homo sapiens OX=9606 GN=EDF1 PE=1 SV=1	EDF1	1	6.66	6.7	6.66	6.64	6.77	6.81	7.19	7.28	6.61	6.77	6.99	6.94	6.83	7.08	-0.35	-0.59824	-0.0970605	6.85173	-2.98	0.01	0.042	-3.14
O60884	DNJA2_HUMAN	DnaJ homolog subfamily A member 2 OS=Homo sapiens OX=9606 GN=DNAJA2 PE=1 SV=1	DNAJA2	1	4.82	4.86	4.75	4.69	4.54	4.74	5.14	4.84	4.93	4.86	3.69	4.07	3.89	3.85	-0.04	-0.327662	0.255631	4.5482	-0.27	0.79	0.86	-6.71
O75150	BRE1B_HUMAN	E3 ubiquitin-protein ligase BRE1B OS=Homo sapiens OX=9606 GN=RNF40 PE=1 SV=5	RNF40	1	4.17	6.37	4.1	3.12	4.32	3.72	3.85	4.08	3.87	3.98	3.58	3.8	3.98	3.52	0.45	-0.58993	1.49391	4.03331	0.93	0.37	0.51	-6.3
O75340	PDCD6_HUMAN	Programmed cell death protein 6 OS=Homo sapiens OX=9606 GN=PDCD6 PE=1 SV=1	PDCD6	3	7.88	7.83	7.88	7.94	8.14	8.28	8.05	8.01	8.85	8.78	7.31	7.51	7.38	7.21	-0.24	-0.418997	-0.0549352	7.9324	-2.8	0.014	0.054	-3.48
O75390	CISY_HUMAN	Citrate synthase, mitochondrial OS=Homo sapiens OX=9606 GN=CS PE=1 SV=2	CS	2	6.71	7.61	6.7	6.36	7.12	7.1	8.18	8.06	8.39	8.27	6.92	6.82	7.14	7.33	-0.77	-1.38179	-0.157363	7.33659	-2.71	0.018	0.06	-3.66
O75400	PR40A_HUMAN	Pre-mRNA-processing factor 40 homolog A OS=Homo sapiens OX=9606 GN=PRPF40A PE=1 SV=2	PRPF40A	11	9.92	9.93	9.86	9.97	9.9	9.77	9.66	9.54	10.01	9.89	9.95	9.98	9.72	9.66	0.21	0.0121601	0.402086	9.84033	2.28	0.039	0.1	-4.42
O75494	SRS10_HUMAN	Serine/arginine-rich splicing factor 10 OS=Homo sapiens OX=9606 GN=SRSF10 PE=1 SV=1	SRSF10	6	11	10.84	11	11.13	10.96	11.08	10.49	10.57	10.18	10.17	10.74	10.9	10.88	10.75	0.22	-0.0295237	0.464999	10.7641	1.89	0.08	0.18	-5.07
O75525	KHDR3_HUMAN	KH domain-containing, RNA-binding, signal transduction-associated protein 3 OS=Homo sapiens OX=9606 GN=KHDRBS3 PE=1 SV=1	KHDRBS3	1	2.55	2.8	3.51	3.28	1.84	2.61	2.46	2.58	1.69	2.39	2.67	3.31	2.91	2.93	0.66	0.0982078	1.23117	2.68103	2.52	0.025	0.075	-3.99
O75531	BAF_HUMAN	Barrier-to-autointegration factor OS=Homo sapiens OX=9606 GN=BANF1 PE=1 SV=1	BANF1	1	5.23	5.19	5.63	4.85	5.09	5.09	5.6	5.66	5.34	5.36	4.89	4.5	4.95	4.72	-0.13	-0.522877	0.257201	5.1502	-0.73	0.48	0.61	-6.47
O75533	SF3B1_HUMAN	Splicing factor 3B subunit 1 OS=Homo sapiens OX=9606 GN=SF3B1 PE=1 SV=3	SF3B1	36	12.03	12.02	11.82	11.93	11.78	11.71	11.62	11.52	12.08	11.98	12.14	12.07	11.82	11.73	0.29	0.0939606	0.490498	11.8745	3.16	0.007	0.035	-2.78
O75643	U520_HUMAN	U5 small nuclear ribonucleoprotein 200 kDa helicase OS=Homo sapiens OX=9606 GN=SNRNP200 PE=1 SV=2	SNRNP200	30	11.33	11.34	11.2	11.24	11.18	11.17	11.21	11.07	11.68	11.55	11.14	11.19	10.96	11.01	0.12	-0.0246344	0.258053	11.2341	1.77	0.098	0.21	-5.25
O75694	NU155_HUMAN	Nuclear pore complex protein Nup155 OS=Homo sapiens OX=9606 GN=NUP155 PE=1 SV=1	NUP155	7	8.27	8.19	8.63	8.45	8.23	8.24	8.49	8.61	9.33	9.67	7.97	8.11	8.21	8.33	-0.01	-0.277551	0.264131	8.4799	-0.05	0.96	0.97	-6.75
O75874	IDHC_HUMAN	Isocitrate dehydrogenase [NADP] cytoplasmic OS=Homo sapiens OX=9606 GN=IDH1 PE=1 SV=2	IDH1	1	4.49	4.32	4.29	4.62	4.72	4.35	5.09	4.98	5.3	5.53	4.18	4.14	4.25	4.23	-0.36	-0.688819	-0.0271483	4.60724	-2.32	0.036	0.098	-4.34
O75934	SPF27_HUMAN	Pre-mRNA-splicing factor SPF27 OS=Homo sapiens OX=9606 GN=BCAS2 PE=1 SV=1	BCAS2	2	6.48	6.33	6.41	6.4	6.36	6.23	6.43	6.35	7.14	6.98	6.63	6.76	6.37	6.44	0.06	-0.15116	0.278641	6.52194	0.64	0.53	0.66	-6.54
O75937	DNJC8_HUMAN	DnaJ homolog subfamily C member 8 OS=Homo sapiens OX=9606 GN=DNAJC8 PE=1 SV=2	DNAJC8	7	9.93	9.86	9.61	9.82	9.65	9.68	9.7	9.66	9.9	9.83	10.17	10.14	9.89	9.95	0.13	-0.041912	0.305654	9.84195	1.63	0.13	0.24	-5.46
O76021	RL1D1_HUMAN	Ribosomal L1 domain-containing protein 1 OS=Homo sapiens OX=9606 GN=RSL1D1 PE=1 SV=3	RSL1D1	1	4.49	4.5	4.42	4.19	5.22	5	5.3	5.28	4.42	4.29	4.79	5.07	5.02	5.48	-0.8	-1.11439	-0.488607	4.81947	-5.5	8.2e-05	0.0025	1.63
O94906	PRP6_HUMAN	Pre-mRNA-processing factor 6 OS=Homo sapiens OX=9606 GN=PRPF6 PE=1 SV=1	PRPF6	3	5.57	5.65	5.56	5.64	5.54	5.55	5.57	5.44	6.34	6.24	5.76	5.72	5.72	6.03	0.08	-0.122817	0.283213	5.73734	0.85	0.41	0.56	-6.38
O94992	HEXI1_HUMAN	Protein HEXIM1 OS=Homo sapiens OX=9606 GN=HEXIM1 PE=1 SV=1	HEXIM1	1	5.45	5.38	5.45	5.2	5.52	5.29	5.05	5.22	4.08	4.12	5.19	5.36	5.18	5.12	0.1	-0.154801	0.348767	5.11486	0.83	0.42	0.57	-6.39
O95218	ZRAB2_HUMAN	Zinc finger Ran-binding domain-containing protein 2 OS=Homo sapiens OX=9606 GN=ZRANB2 PE=1 SV=2	ZRANB2	1	7.12	6.88	6.64	6.99	6.81	6.63	6.33	6.58	6.35	6.12	6.55	6.54	6.6	6.53	0.32	0.0629428	0.582221	6.61921	2.67	0.019	0.061	-3.72
O95232	LC7L3_HUMAN	Luc7-like protein 3 OS=Homo sapiens OX=9606 GN=LUC7L3 PE=1 SV=2	LUC7L3	6	9.02	9	9.03	9.18	8.84	8.97	8.76	8.75	9.17	9.04	9.74	9.69	9.4	9.42	0.23	0.0318176	0.421548	9.1423	2.5	0.026	0.077	-4.03
O95400	CD2B2_HUMAN	CD2 antigen cytoplasmic tail-binding protein 2 OS=Homo sapiens OX=9606 GN=CD2BP2 PE=1 SV=1	CD2BP2	1	3.14	2.71	3.07	3.27	3.04	3.11	2.61	3.02	2.83	2.66	2.58	2.87	3.44	2.45	0.1	-0.375485	0.580489	2.91407	0.46	0.65	0.75	-6.64
O95429	BAG4_HUMAN	BAG family molecular chaperone regulator 4 OS=Homo sapiens OX=9606 GN=BAG4 PE=1 SV=1	BAG4	1	5.07	4.95	5.04	5.12	4.84	4.9	4.23	4.36	3.64	3.64	4.4	4.12	4.07	4.23	0.46	0.130257	0.793227	4.47183	2.99	0.0098	0.042	-3.11
O95639	CPSF4_HUMAN	Cleavage and polyadenylation specificity factor subunit 4 OS=Homo sapiens OX=9606 GN=CPSF4 PE=1 SV=1	CPSF4	2	7.15	7.16	6.92	6.99	6.72	6.82	6.56	6.73	7	7.03	6.76	6.69	6.45	6.63	0.35	0.144239	0.555265	6.82777	3.65	0.0027	0.018	-1.83
O95758	PTBP3_HUMAN	Polypyrimidine tract-binding protein 3 OS=Homo sapiens OX=9606 GN=PTBP3 PE=1 SV=2	PTBP3	2	5.87	5.86	5.71	5.94	5.57	5.81	5.61	5.66	6.7	6.62	5.63	6.02	5.66	5.88	0.18	-0.0503653	0.414485	5.89461	1.68	0.12	0.23	-5.39
O95777	LSM8_HUMAN	U6 snRNA-associated Sm-like protein LSm8 OS=Homo sapiens OX=9606 GN=LSM8 PE=1 SV=3	LSM8	1	2.91	3.02	3.04	3.14	3.32	2.98	3.18	3.01	3.66	3.6	2.99	3.25	3.57	3.24	-0.1	-0.432519	0.241467	3.20857	-0.61	0.55	0.68	-6.55
O95793	STAU1_HUMAN	Double-stranded RNA-binding protein Staufen homolog 1 OS=Homo sapiens OX=9606 GN=STAU1 PE=1 SV=2	STAU1	1	4.29	3.68	4.32	3.49	3.89	3.99	4.46	4.16	2.92	3.2	3.63	3.22	3.16	3.75	-0.18	-0.656093	0.29297	3.72578	-0.82	0.43	0.57	-6.4
P00338	LDHA_HUMAN	L-lactate dehydrogenase A chain OS=Homo sapiens OX=9606 GN=LDHA PE=1 SV=2	LDHA	1	4.24	4.66	4.7	4.55	4.58	4.74	4.47	4.81	5.88	6.01	4.83	5.08	4.54	4.54	-0.11	-0.435329	0.20787	4.83135	-0.76	0.46	0.61	-6.45
P00491	PNPH_HUMAN	Purine nucleoside phosphorylase OS=Homo sapiens OX=9606 GN=PNP PE=1 SV=2	PNP	1	3.62	4.55	4.24	3.61	4.03	4.07	4.79	4.87	4.71	4.54	3.12	4.17	4.3	3.81	-0.43	-1.06687	0.197336	4.17418	-1.48	0.16	0.28	-5.68
P00558	PGK1_HUMAN	Phosphoglycerate kinase 1 OS=Homo sapiens OX=9606 GN=PGK1 PE=1 SV=3	PGK1	2	7.48	7.61	7.19	6.93	7.33	7.42	8.09	8	8	8.19	7.46	7.38	7.73	7.57	-0.41	-0.802772	-0.0127865	7.59926	-2.22	0.044	0.11	-4.53
P00966	ASSY_HUMAN	Argininosuccinate synthase OS=Homo sapiens OX=9606 GN=ASS1 PE=1 SV=2	ASS1	2	8.09	8.22	7.95	7.9	7.24	7.4	7.43	7.43	6.31	6.33	7.71	7.88	8.03	7.95	0.66	0.454654	0.868634	7.5615	6.86	8.3e-06	0.00073	3.91
P01037	CYTN_HUMAN	Cystatin-SN OS=Homo sapiens OX=9606 GN=CST1 PE=1 SV=3	CST1	1	4.31	4.52	4.33	4.32	4.54	4.28	4.36	4.15	2.88	3.1	4.45	4.28	4.52	4.63	0.04	-0.240778	0.316398	4.1909	0.29	0.78	0.85	-6.7
P01040	CYTA_HUMAN	Cystatin-A OS=Homo sapiens OX=9606 GN=CSTA PE=1 SV=1	CSTA	1	6.85	7.07	6.8	6.25	7	6.29	5.36	6.12	5.18	5.24	5.8	6.3	6.12	6.32	0.55	-0.0406271	1.14519	6.19369	2.01	0.065	0.15	-4.88
P02452	CO1A1_HUMAN	Collagen alpha-1(I) chain OS=Homo sapiens OX=9606 GN=COL1A1 PE=1 SV=5	COL1A1	4	7.33	7.34	7.37	7.52	7.42	7.36	6.81	6.85	6.71	6.12	10.29	11.69	11.32	10.19	0.28	-0.348649	0.909826	8.1668	0.96	0.35	0.5	-6.27
P02533	K1C14_HUMAN	Keratin, type I cytoskeletal 14 OS=Homo sapiens OX=9606 GN=KRT14 PE=1 SV=4	KRT14	7	9.18	9.05	9.49	8.71	9.13	8.99	8.72	8.74	8.57	8.85	9.07	9.08	9.61	9.29	0.21	-0.135646	0.564295	9.03417	1.32	0.21	0.34	-5.89
P02545	LMNA_HUMAN	Prelamin-A/C OS=Homo sapiens OX=9606 GN=LMNA PE=1 SV=1	LMNA	19	11.81	11.78	12.75	12.34	10.91	10.93	10.89	10.93	9.94	10.14	12.13	12.23	12.48	12.69	1.25	0.85881	1.64789	11.568	6.84	1e-05	0.00073	3.73
P02656	APOC3_HUMAN	Apolipoprotein C-III OS=Homo sapiens OX=9606 GN=APOC3 PE=1 SV=1	APOC3	1	5.05	5.06	4.51	4.24	4.41	4.92	4.7	4.81	5.12	5.13	4.9	5.11	6.22	5.23	0.01	-0.552616	0.564575	4.95815	0.02	0.98	0.99	-6.75
P02768	ALBU_HUMAN	Serum albumin OS=Homo sapiens OX=9606 GN=ALB PE=1 SV=2	ALB	4	10.07	9.89	9.2	9.37	10.31	9.62	9.91	9.48	10.59	10.28	10.35	10.2	11.62	11.08	-0.2	-0.83409	0.437137	10.1417	-0.67	0.51	0.65	-6.51
P02788	TRFL_HUMAN	Lactotransferrin OS=Homo sapiens OX=9606 GN=LTF PE=1 SV=6	LTF	1	5.66	5.67	5.78	5.59	5.56	5.95	5.54	5.66	5.02	5.12	6.46	6.38	6.6	6.45	0	-0.228847	0.226871	5.81656	-0.01	0.99	1	-6.75
P02808	STAT_HUMAN	Statherin OS=Homo sapiens OX=9606 GN=STATH PE=1 SV=2	STATH	1	5.14	4.7	4.72	5.62	4.21	5.15	4.06	4.16	3.06	3.2	4.41	4.76	5.29	4.72	0.65	0.0717639	1.2236	4.51568	2.42	0.03	0.086	-4.18
P02810	PRPC_HUMAN	Salivary acidic proline-rich phosphoprotein 1/2 OS=Homo sapiens OX=9606 GN=PRH1 PE=1 SV=2	PRH1	1	3.78	2.99	2.55	3.38	3.73	3.03	3.63	3.14	2.01	1.79	2.84	2.98	4.59	4.02	-0.21	-0.998922	0.5855	3.17557	-0.56	0.58	0.7	-6.58
P04040	CATA_HUMAN	Catalase OS=Homo sapiens OX=9606 GN=CAT PE=1 SV=3	CAT	6	9.26	9.26	9.11	9.11	8.85	8.91	8.59	8.63	9.23	9.36	8.43	8.63	8.57	8.49	0.44	0.256598	0.628211	8.88843	5.11	0.00016	0.0038	0.93
P04075	ALDOA_HUMAN	Fructose-bisphosphate aldolase A OS=Homo sapiens OX=9606 GN=ALDOA PE=1 SV=2	ALDOA	1	5.05	5.3	5.1	4.92	5.78	5.59	7.04	6.85	5.02	5.7	5.69	5.17	5.95	6.16	-1.22	-1.89889	-0.54937	5.66589	-3.91	0.0017	0.014	-1.38
P04083	ANXA1_HUMAN	Annexin A1 OS=Homo sapiens OX=9606 GN=ANXA1 PE=1 SV=2	ANXA1	2	7.29	7.95	7.37	6.85	6.49	6.09	6.96	6.88	5.93	6.19	6.64	7.15	6.23	6.47	0.76	0.215674	1.30355	6.74888	3.01	0.0098	0.042	-3.1
P04259	K2C6B_HUMAN	Keratin, type II cytoskeletal 6B OS=Homo sapiens OX=9606 GN=KRT6B PE=1 SV=5	KRT6B	1	4.14	4.06	4.42	3.12	3.55	3.15	3.17	3.91	3.82	4.57	4.86	5.35	7.51	4.98	0.49	-0.567959	1.55115	4.32994	1	0.34	0.48	-6.24
P04264	K2C1_HUMAN	Keratin, type II cytoskeletal 1 OS=Homo sapiens OX=9606 GN=KRT1 PE=1 SV=6	KRT1	38	14.28	14.21	14.67	14.02	14.43	14.4	14.24	14.11	14.27	14.13	14.68	14.76	15	14.94	0	-0.260056	0.26168	14.4384	0.01	0.99	1	-6.75
P04406	G3P_HUMAN	Glyceraldehyde-3-phosphate dehydrogenase OS=Homo sapiens OX=9606 GN=GAPDH PE=1 SV=3	GAPDH	4	7.97	7.88	8	7.93	8.34	8.19	8.55	8.37	7.83	7.93	8.02	7.92	8.13	8.03	-0.42	-0.601766	-0.239403	8.0768	-4.98	0.00021	0.0042	0.7
P04843	RPN1_HUMAN	Dolichyl-diphosphooligosaccharide--protein glycosyltransferase subunit 1 OS=Homo sapiens OX=9606 GN=RPN1 PE=1 SV=1	RPN1	3	7.27	7.1	7.07	6.85	7.16	7	8.05	7.92	6.73	7.06	6.69	6.67	6.59	6.95	-0.46	-0.905947	-0.015224	7.08039	-2.22	0.044	0.11	-4.52
P05089	ARGI1_HUMAN	Arginase-1 OS=Homo sapiens OX=9606 GN=ARG1 PE=1 SV=2	ARG1	2	6.64	6.51	6.99	6.48	6.88	6.55	6.51	6.51	6.55	6.37	7.41	7.57	7.61	7.47	0.04	-0.226611	0.305655	6.8612	0.32	0.75	0.83	-6.69
P05141	ADT2_HUMAN	ADP/ATP translocase 2 OS=Homo sapiens OX=9606 GN=SLC25A5 PE=1 SV=7	SLC25A5	1	6.17	6.59	6.07	6.51	6.35	6.6	7.32	7.2	7.65	7.69	6.15	6.14	6.09	6.32	-0.53	-0.94118	-0.118726	6.63111	-2.77	0.015	0.056	-3.53
P05198	IF2A_HUMAN	Eukaryotic translation initiation factor 2 subunit 1 OS=Homo sapiens OX=9606 GN=EIF2S1 PE=1 SV=3	EIF2S1	1	3.41	2.8	2.86	2.64	3.71	2.79	3.4	3.38	3.23	3.35	3.65	4.14	3.57	2.93	-0.39	-0.958645	0.169096	3.27719	-1.5	0.16	0.28	-5.64
P05204	HMGN2_HUMAN	Non-histone chromosomal protein HMG-17 OS=Homo sapiens OX=9606 GN=HMGN2 PE=1 SV=3	HMGN2	2	6.07	6.32	5.93	6.17	6.52	6.91	7.18	6.84	6.15	6.28	7.56	7.42	7.79	7.82	-0.74	-1.04227	-0.43169	6.78246	-5.18	0.00014	0.0037	1.06
P05386	RLA1_HUMAN	60S acidic ribosomal protein P1 OS=Homo sapiens OX=9606 GN=RPLP1 PE=1 SV=1	RPLP1	1	6.05	5.97	5.93	5.99	5.6	5.78	6.07	6.08	5.41	5.72	5.34	5.47	5.12	5.32	0.1	-0.168994	0.374123	5.70318	0.81	0.43	0.57	-6.41
P05388	RLA0_HUMAN	60S acidic ribosomal protein P0 OS=Homo sapiens OX=9606 GN=RPLP0 PE=1 SV=1	RPLP0	1	5.26	5.43	5.23	4.85	5.1	5.41	6.3	5.8	5.33	5.57	5.17	5	4.63	5.1	-0.46	-0.939422	0.0158099	5.29868	-2.08	0.057	0.14	-4.77
P05455	LA_HUMAN	Lupus La protein OS=Homo sapiens OX=9606 GN=SSB PE=1 SV=2	SSB	1	5.83	5.78	6.27	6.16	6.66	6.74	7.22	7.14	6.67	6.61	5.81	5.78	6.15	6.28	-0.93	-1.28259	-0.583904	6.36485	-5.74	5.4e-05	0.0019	2.05
P05783	K1C18_HUMAN	Keratin, type I cytoskeletal 18 OS=Homo sapiens OX=9606 GN=KRT18 PE=1 SV=2	KRT18	5	8.78	8.45	8.44	8.24	8.63	8.31	9.71	9.38	7.99	8.11	8.86	8.75	8.76	8.96	-0.53	-1.04345	-0.0154322	8.6695	-2.22	0.044	0.11	-4.53
P05787	K2C8_HUMAN	Keratin, type II cytoskeletal 8 OS=Homo sapiens OX=9606 GN=KRT8 PE=1 SV=7	KRT8	8	9.21	9.11	9.1	8.9	9.41	9.23	10.45	10.18	9.1	9.28	10.08	9.85	10.3	10.57	-0.74	-1.24016	-0.238738	9.62625	-3.18	0.007	0.035	-2.77
P06454	PTMA_HUMAN	Prothymosin alpha OS=Homo sapiens OX=9606 GN=PTMA PE=1 SV=2	PTMA	2	5.88	5.91	5.78	5.78	7.17	6.92	7.65	7.57	7.51	7.5	6.09	6.14	6.22	6.27	-1.49	-1.78392	-1.19689	6.60031	-10.9	3.6e-08	1.4e-05	9.2
P06576	ATPB_HUMAN	ATP synthase subunit beta, mitochondrial OS=Homo sapiens OX=9606 GN=ATP5F1B PE=1 SV=3	ATP5F1B	10	8.95	8.92	8.89	8.69	9.1	9.17	10.9	10.68	10.48	10.65	9.3	9.2	9.71	9.99	-1.1	-1.85443	-0.342196	9.61534	-3.13	0.0078	0.037	-2.87
P06702	S10A9_HUMAN	Protein S100-A9 OS=Homo sapiens OX=9606 GN=S100A9 PE=1 SV=1	S100A9	4	8.26	8.62	8.75	8.4	8.65	8.25	7.79	8.13	7.66	8.3	8.73	8.22	9.18	8.19	0.31	-0.198736	0.809151	8.3671	1.3	0.21	0.35	-5.9
P06733	ENOA_HUMAN	Alpha-enolase OS=Homo sapiens OX=9606 GN=ENO1 PE=1 SV=2	ENO1	7	9.31	9.27	9.22	9.19	9.83	9.77	10.55	10.45	9.18	9.33	9.54	9.44	9.68	9.87	-0.91	-1.24457	-0.565575	9.61716	-5.73	5.7e-05	0.0019	2.01
P06744	G6PI_HUMAN	Glucose-6-phosphate isomerase OS=Homo sapiens OX=9606 GN=GPI PE=1 SV=4	GPI	1	5.74	5.58	5.41	5.54	5.86	6.22	6.87	6.77	6.13	6.67	5.67	5.87	6.33	6.34	-0.86	-1.3415	-0.385196	6.0719	-3.88	0.0017	0.014	-1.4
P06748	NPM_HUMAN	Nucleophosmin OS=Homo sapiens OX=9606 GN=NPM1 PE=1 SV=2	NPM1	8	10.16	10.08	9.98	10.03	10.39	10.34	11.1	10.92	10.13	10.3	10.13	9.99	10.46	10.78	-0.62	-1.01576	-0.231968	10.3418	-3.43	0.0043	0.025	-2.3
P06753	TPM3_HUMAN	Tropomyosin alpha-3 chain OS=Homo sapiens OX=9606 GN=TPM3 PE=1 SV=2	TPM3	1	5.91	5.87	5.89	5.8	5.99	5.73	6.25	6.28	5.04	5.22	5.88	6.16	5.84	6.03	-0.19	-0.467494	0.0800162	5.84798	-1.52	0.15	0.27	-5.62
P07195	LDHB_HUMAN	L-lactate dehydrogenase B chain OS=Homo sapiens OX=9606 GN=LDHB PE=1 SV=2	LDHB	1	5.89	5.69	5.56	5.36	6.12	6.18	7.56	7.5	6.1	6.37	4.77	4.42	4.7	4.62	-1.22	-1.84818	-0.585326	5.77551	-4.15	0.0011	0.011	-0.92
P07237	PDIA1_HUMAN	Protein disulfide-isomerase OS=Homo sapiens OX=9606 GN=P4HB PE=1 SV=3	P4HB	3	6.3	6.47	6.17	5.92	5.93	6.01	7.53	7.4	7.23	7.72	6.75	6.27	7.04	7.41	-0.5	-1.26666	0.258438	6.72483	-1.42	0.18	0.3	-5.75
P07355	ANXA2_HUMAN	Annexin A2 OS=Homo sapiens OX=9606 GN=ANXA2 PE=1 SV=2	ANXA2	3	7.71	7.72	7.65	7.51	7.64	7.71	8.85	8.75	7.55	7.89	8.18	8.18	8.51	8.74	-0.59	-1.13049	-0.0568842	8.04303	-2.38	0.033	0.091	-4.25
P07437	TBB5_HUMAN	Tubulin beta chain OS=Homo sapiens OX=9606 GN=TUBB PE=1 SV=2	TUBB	2	8.05	7.78	7.85	7.93	8.15	8.05	8.29	8.1	7.05	7.22	7.64	7.5	7.46	7.67	-0.25	-0.438763	-0.054018	7.76663	-2.75	0.016	0.056	-3.57
P07737	PROF1_HUMAN	Profilin-1 OS=Homo sapiens OX=9606 GN=PFN1 PE=1 SV=2	PFN1	5	9.31	9.18	9.19	9.32	9.46	9.55	9.6	9.55	9.82	9.82	8.6	8.7	8.67	8.69	-0.29	-0.421062	-0.157739	9.24669	-4.72	0.00034	0.0057	0.21
P07900	HS90A_HUMAN	Heat shock protein HSP 90-alpha OS=Homo sapiens OX=9606 GN=HSP90AA1 PE=1 SV=5	HSP90AA1	2	6.54	6.6	6.41	6.52	7.15	7.05	8.37	8.21	7.28	7.79	6.34	6.04	6.75	7.06	-1.17	-1.80508	-0.542894	7.007	-4.01	0.0014	0.013	-1.19
P07910	HNRPC_HUMAN	Heterogeneous nuclear ribonucleoproteins C1/C2 OS=Homo sapiens OX=9606 GN=HNRNPC PE=1 SV=4	HNRNPC	6	11.2	11.13	11.32	11.39	11.29	11.43	11.42	11.42	11.43	11.35	11.01	10.99	11	11.07	-0.13	-0.263068	0.00878028	11.2448	-2.01	0.065	0.15	-4.88
P08133	ANXA6_HUMAN	Annexin A6 OS=Homo sapiens OX=9606 GN=ANXA6 PE=1 SV=3	ANXA6	1	5.01	4.8	4.62	4.84	5.09	4.65	5.46	5.31	4.5	3.98	4.55	4.55	4.89	4.93	-0.31	-0.705079	0.0794984	4.79774	-1.71	0.11	0.22	-5.34
P08238	HS90B_HUMAN	Heat shock protein HSP 90-beta OS=Homo sapiens OX=9606 GN=HSP90AB1 PE=1 SV=4	HSP90AB1	2	6.46	6.62	6.48	6.14	6.93	6.9	8.38	8.13	6.55	6.99	6.67	6.22	6.79	7.18	-1.16	-1.83595	-0.486726	6.88902	-3.71	0.0025	0.017	-1.76
P08243	ASNS_HUMAN	Asparagine synthetase [glutamine-hydrolyzing] OS=Homo sapiens OX=9606 GN=ASNS PE=1 SV=4	ASNS	1	4.65	4.86	4.73	4.75	4.6	4.82	5.31	5.33	5.38	5.3	4.75	3.7	4.27	4.56	-0.27	-0.729881	0.192362	4.78543	-1.25	0.23	0.37	-5.96
P08579	RU2B_HUMAN	U2 small nuclear ribonucleoprotein B'' OS=Homo sapiens OX=9606 GN=SNRPB2 PE=1 SV=1	SNRPB2	1	4.24	4	3.38	3.9	4.24	4.27	4.63	4.5	5.78	6.07	5	4.09	4.83	4.53	-0.53	-0.985471	-0.0694382	4.53383	-2.47	0.027	0.079	-4.08
P08621	RU17_HUMAN	U1 small nuclear ribonucleoprotein 70 kDa OS=Homo sapiens OX=9606 GN=SNRNP70 PE=1 SV=2	SNRNP70	15	11.53	11.42	11.53	11.61	11.5	11.63	11.34	11.3	11.85	11.72	11.58	11.62	11.42	11.38	0.08	-0.0977721	0.253235	11.5301	0.95	0.36	0.5	-6.28
P08670	VIME_HUMAN	Vimentin OS=Homo sapiens OX=9606 GN=VIM PE=1 SV=4	VIM	22	12.06	11.95	11.47	11.32	10.98	10.84	12.4	12.18	9.28	9.49	12.39	12.09	12.83	13.24	0.1	-0.636737	0.841148	11.6089	0.3	0.77	0.85	-6.7
P08708	RS17_HUMAN	40S ribosomal protein S17 OS=Homo sapiens OX=9606 GN=RPS17 PE=1 SV=2	RPS17	3	7.81	7.78	7.65	7.53	7.64	7.66	8.08	8.04	7.53	7.71	8.13	7.78	7.75	7.72	-0.16	-0.43789	0.109777	7.7734	-1.29	0.22	0.35	-5.92
P08727	K1C19_HUMAN	Keratin, type I cytoskeletal 19 OS=Homo sapiens OX=9606 GN=KRT19 PE=1 SV=4	KRT19	3	7.72	7.7	7.81	7.7	8.28	7.94	9	8.88	7.95	7.89	8.56	8.21	8.79	9.18	-0.79	-1.27406	-0.310326	8.25747	-3.54	0.0035	0.021	-2.08
P08758	ANXA5_HUMAN	Annexin A5 OS=Homo sapiens OX=9606 GN=ANXA5 PE=1 SV=2	ANXA5	1	3.91	3.33	3.62	3.4	4.19	4.28	4.84	5.08	3.46	3.45	3.74	3.96	3.53	4.14	-1.03	-1.49282	-0.568127	3.92377	-4.79	0.0003	0.0051	0.33
P08779	K1C16_HUMAN	Keratin, type I cytoskeletal 16 OS=Homo sapiens OX=9606 GN=KRT16 PE=1 SV=4	KRT16	13	10.36	10.39	10.59	10	10.38	10.43	9.8	10.13	10.33	10.7	10.62	10.54	11.81	11.27	0.15	-0.382819	0.680784	10.5229	0.6	0.56	0.68	-6.56
P08865	RSSA_HUMAN	40S ribosomal protein SA OS=Homo sapiens OX=9606 GN=RPSA PE=1 SV=4	RPSA	1	5.02	4.99	4.95	4.77	5.13	4.8	5.19	5.38	5.11	5.23	4.85	4.74	5.07	4.61	-0.19	-0.488257	0.106289	4.98886	-1.38	0.19	0.32	-5.8
P09012	SNRPA_HUMAN	U1 small nuclear ribonucleoprotein A OS=Homo sapiens OX=9606 GN=SNRPA PE=1 SV=3	SNRPA	3	7.86	7.65	7.63	7.76	7.96	7.88	7.84	7.73	8.17	7.94	7.84	7.85	7.77	7.85	-0.13	-0.308071	0.0544087	7.83885	-1.5	0.16	0.28	-5.64
P09110	THIK_HUMAN	3-ketoacyl-CoA thiolase, peroxisomal OS=Homo sapiens OX=9606 GN=ACAA1 PE=1 SV=2	ACAA1	3	7.36	7.21	7.01	7.16	7.36	7.05	6.77	6.49	7.73	7.97	6.67	6.8	6.69	6.7	0.27	-0.0590822	0.592858	7.07098	1.76	0.1	0.21	-5.27
P09211	GSTP1_HUMAN	Glutathione S-transferase P OS=Homo sapiens OX=9606 GN=GSTP1 PE=1 SV=2	GSTP1	1	4.09	6.95	3.12	2.95	3.99	3.18	2.93	2.87	2.88	2.63	2.84	3.09	3.13	3.37	1.04	-0.383551	2.45599	3.42976	1.57	0.14	0.26	-5.55
P09496	CLCA_HUMAN	Clathrin light chain A OS=Homo sapiens OX=9606 GN=CLTA PE=1 SV=1	CLTA	1	4.97	5.09	5.54	5.43	4.96	5.23	5.97	5.84	4.07	4.15	4.85	4.93	5.02	5.38	-0.24	-0.7073	0.219838	5.10079	-1.13	0.28	0.42	-6.1
P09651	ROA1_HUMAN	Heterogeneous nuclear ribonucleoprotein A1 OS=Homo sapiens OX=9606 GN=HNRNPA1 PE=1 SV=5	HNRNPA1	4	10.79	10.69	10.84	10.9	10.62	10.77	10.51	10.61	10.65	10.65	10.85	10.9	10.87	10.78	0.18	0.035791	0.316777	10.747	2.69	0.018	0.06	-3.67
P09661	RU2A_HUMAN	U2 small nuclear ribonucleoprotein A' OS=Homo sapiens OX=9606 GN=SNRPA1 PE=1 SV=2	SNRPA1	2	6.93	7.03	7.08	7.07	7.07	7.25	7.14	7.01	7.7	7.68	6.86	6.8	6.76	6.77	-0.09	-0.258046	0.0814185	7.08341	-1.12	0.28	0.42	-6.12
P09874	PARP1_HUMAN	Poly [ADP-ribose] polymerase 1 OS=Homo sapiens OX=9606 GN=PARP1 PE=1 SV=4	PARP1	7	8.52	8.55	8.41	8.41	8.92	8.9	9.37	9.26	9.18	9.25	8.79	8.81	8.94	9.24	-0.64	-0.902365	-0.386986	8.89638	-5.37	0.0001	0.0029	1.4
P0DP25	CALM3_HUMAN	Calmodulin-3 OS=Homo sapiens OX=9606 GN=CALM3 PE=1 SV=1	CALM3	2	5.02	4.73	4.77	4.98	4.92	5.14	5.7	5.6	4.14	4.28	4.41	4.96	4.43	4.62	-0.47	-0.854802	-0.0807053	4.83401	-2.6	0.021	0.069	-3.85
P10412	H14_HUMAN	Histone H1.4 OS=Homo sapiens OX=9606 GN=HIST1H1E PE=1 SV=2	HIST1H1E	2	8.24	8.04	7.85	7.58	8.05	7.88	8.49	8.21	8.83	8.84	8.16	8.15	8.72	8.71	-0.23	-0.608104	0.142799	8.26849	-1.33	0.2	0.34	-5.87
P10599	THIO_HUMAN	Thioredoxin OS=Homo sapiens OX=9606 GN=TXN PE=1 SV=3	TXN	1	5.24	5.18	5.35	5.24	5.62	5.55	5.76	5.5	5.59	5.66	4.81	4.79	5.32	4.77	-0.35	-0.623142	-0.0788378	5.31365	-2.77	0.015	0.056	-3.53
P10809	CH60_HUMAN	60 kDa heat shock protein, mitochondrial OS=Homo sapiens OX=9606 GN=HSPD1 PE=1 SV=2	HSPD1	17	9.4	9.5	9.41	9.28	9.91	9.94	11.51	11.3	11.3	11.35	9.96	9.83	10.32	10.66	-1.27	-1.95644	-0.5804	10.2623	-3.97	0.0015	0.014	-1.26
P11021	BIP_HUMAN	Endoplasmic reticulum chaperone BiP OS=Homo sapiens OX=9606 GN=HSPA5 PE=1 SV=2	HSPA5	1	3.01	3.05	2.66	3.17	3	3.22	4.46	4.33	2.82	3.83	3.56	3.02	4.1	4.05	-0.78	-1.5446	-0.0189554	3.44935	-2.2	0.045	0.11	-4.55
P11142	HSP7C_HUMAN	Heat shock cognate 71 kDa protein OS=Homo sapiens OX=9606 GN=HSPA8 PE=1 SV=1	HSPA8	12	10.65	10.89	10.49	10.53	10.72	10.67	11.41	11.34	10.45	10.64	10.94	10.82	11	11.23	-0.39	-0.743193	-0.0373529	10.8423	-2.38	0.033	0.091	-4.25
P11177	ODPB_HUMAN	Pyruvate dehydrogenase E1 component subunit beta, mitochondrial OS=Homo sapiens OX=9606 GN=PDHB PE=1 SV=3	PDHB	1	4.53	4.48	4.47	4.63	4.68	4.45	4.91	4.88	5.47	5.6	4.96	5.52	5.33	4.85	-0.2	-0.538486	0.130588	4.91126	-1.31	0.21	0.35	-5.89
P11387	TOP1_HUMAN	DNA topoisomerase 1 OS=Homo sapiens OX=9606 GN=TOP1 PE=1 SV=2	TOP1	3	7.61	7.77	7.54	7.69	7.93	7.86	8.28	8.13	7.88	7.95	8.09	8.1	8.06	8.2	-0.4	-0.603112	-0.195329	7.93481	-4.2	0.00091	0.01	-0.77
P11388	TOP2A_HUMAN	DNA topoisomerase 2-alpha OS=Homo sapiens OX=9606 GN=TOP2A PE=1 SV=3	TOP2A	1	5.57	5.43	5.52	5.4	5.05	4.97	5.76	5.77	4.54	4.87	5.59	4.74	5.42	5.3	0.09	-0.360145	0.54816	5.28077	0.44	0.66	0.76	-6.64
P11413	G6PD_HUMAN	Glucose-6-phosphate 1-dehydrogenase OS=Homo sapiens OX=9606 GN=G6PD PE=1 SV=4	G6PD	1	3.08	2.02	1.79	2.14	2.94	3.37	2.22	2.02	1.95	1.62	3.38	2.78	3.75	3.5	-0.38	-1.11812	0.348242	2.61222	-1.13	0.28	0.42	-6.1
P12004	PCNA_HUMAN	Proliferating cell nuclear antigen OS=Homo sapiens OX=9606 GN=PCNA PE=1 SV=1	PCNA	3	7.27	7.2	7.02	7.1	7.54	7.47	8.39	8.02	7.61	7.89	7.5	7.41	7.73	7.82	-0.71	-1.08611	-0.325799	7.56833	-3.99	0.0014	0.013	-1.19
P12111	CO6A3_HUMAN	Collagen alpha-3(VI) chain OS=Homo sapiens OX=9606 GN=COL6A3 PE=1 SV=5	COL6A3	1	4.55	4.16	4.25	4.51	3.51	3.91	4.22	3.76	3.68	3.65	4.37	3.98	3.65	4.4	0.52	0.105885	0.936017	4.0429	2.7	0.018	0.06	-3.67
P12270	TPR_HUMAN	Nucleoprotein TPR OS=Homo sapiens OX=9606 GN=TPR PE=1 SV=3	TPR	1	3.73	3.8	3.52	3.73	3.69	3.35	3.44	3.24	2.53	2.76	4.45	4.05	3.93	4	0.27	-0.0743695	0.604862	3.58782	1.68	0.12	0.23	-5.39
P12277	KCRB_HUMAN	Creatine kinase B-type OS=Homo sapiens OX=9606 GN=CKB PE=1 SV=1	CKB	1	4.21	4.14	4.05	3.92	4.8	4.75	5.47	5.57	2.91	3.06	2.91	3.5	3.16	3.65	-1.07	-1.52483	-0.61156	4.00632	-5.02	0.00019	0.0041	0.77
P12814	ACTN1_HUMAN	Alpha-actinin-1 OS=Homo sapiens OX=9606 GN=ACTN1 PE=1 SV=2	ACTN1	2	4.92	5.01	5.3	4.98	5.13	5.16	6.69	6.32	3.99	4.8	4.79	4.82	5.1	5.34	-0.78	-1.46073	-0.0895957	5.16754	-2.44	0.03	0.085	-4.15
P12956	XRCC6_HUMAN	X-ray repair cross-complementing protein 6 OS=Homo sapiens OX=9606 GN=XRCC6 PE=1 SV=2	XRCC6	17	9.6	9.52	9.5	9.55	10.18	10.27	10.9	10.82	10.32	10.4	9.52	9.4	9.72	9.84	-1	-1.31282	-0.680462	9.96634	-6.77	9.8e-06	0.00073	3.75
P13010	XRCC5_HUMAN	X-ray repair cross-complementing protein 5 OS=Homo sapiens OX=9606 GN=XRCC5 PE=1 SV=3	XRCC5	7	8.78	8.68	8.75	8.59	9.4	9.39	10.09	9.87	9.64	9.72	8.98	8.79	9.03	9.18	-0.98	-1.28564	-0.684116	9.20615	-7.03	6.5e-06	0.00073	4.16
P13639	EF2_HUMAN	Elongation factor 2 OS=Homo sapiens OX=9606 GN=EEF2 PE=1 SV=4	EEF2	7	8.52	8.52	8.56	8.45	8.56	8.51	9.23	9.13	8.03	8.37	8.29	8.06	8.48	8.39	-0.35	-0.681024	-0.0132745	8.5065	-2.23	0.043	0.11	-4.5
P13645	K1C10_HUMAN	Keratin, type I cytoskeletal 10 OS=Homo sapiens OX=9606 GN=KRT10 PE=1 SV=6	KRT10	27	13.41	13.45	13.75	13.19	13.56	13.28	13.34	13.22	12.98	12.88	12.72	12.81	12.93	13.05	0.1	-0.135581	0.33922	13.1833	0.92	0.37	0.52	-6.31
P13647	K2C5_HUMAN	Keratin, type II cytoskeletal 5 OS=Homo sapiens OX=9606 GN=KRT5 PE=1 SV=3	KRT5	16	11.82	11.81	12.17	11.4	11.85	11.77	11.5	11.48	11.44	11.6	11.64	11.76	12.09	11.96	0.15	-0.169603	0.465368	11.7343	1	0.33	0.48	-6.23
P13797	PLST_HUMAN	Plastin-3 OS=Homo sapiens OX=9606 GN=PLS3 PE=1 SV=4	PLS3	1	8.56	9.35	8.24	7.62	7.57	8.09	6.65	6.99	5.67	5.91	6.66	6.84	6.83	6.7	1.12	0.408085	1.82932	7.26325	3.39	0.0046	0.026	-2.37
P14373	TRI27_HUMAN	Zinc finger protein RFP OS=Homo sapiens OX=9606 GN=TRIM27 PE=1 SV=1	TRIM27	4	8.17	8.01	8.1	8.12	8.11	8.34	8.12	7.94	8.25	8.26	7.69	7.66	7.63	7.75	-0.03	-0.211642	0.1531	8.01031	-0.34	0.74	0.82	-6.68
P14618	KPYM_HUMAN	Pyruvate kinase PKM OS=Homo sapiens OX=9606 GN=PKM PE=1 SV=4	PKM	2	8.54	8.6	8.49	8.44	8.71	8.62	9.57	9.31	7.82	8.43	8.56	8.42	8.81	8.87	-0.54	-0.961785	-0.111171	8.65631	-2.72	0.017	0.06	-3.64
P14625	ENPL_HUMAN	Endoplasmin OS=Homo sapiens OX=9606 GN=HSP90B1 PE=1 SV=1	HSP90B1	1	3.37	3.45	3.46	3.76	3.65	3.37	5.14	4.68	4.02	4.73	3.86	3.87	4.23	4.54	-0.7	-1.41559	0.0158759	4.00783	-2.1	0.055	0.13	-4.73
P14866	HNRPL_HUMAN	Heterogeneous nuclear ribonucleoprotein L OS=Homo sapiens OX=9606 GN=HNRNPL PE=1 SV=2	HNRNPL	15	12.21	12.21	12.29	12.31	12.04	12.16	11.97	12.02	11.65	11.64	11.5	11.62	11.57	11.53	0.21	0.0901908	0.325929	11.9093	3.79	0.002	0.015	-1.57
P14923	PLAK_HUMAN	Junction plakoglobin OS=Homo sapiens OX=9606 GN=JUP PE=1 SV=3	JUP	10	9.25	9.4	9.65	9.14	9.39	9.5	9.11	9.26	9.9	9.81	9.52	9.71	9.94	9.79	0.04	-0.214157	0.302651	9.52606	0.37	0.72	0.81	-6.68
P15880	RS2_HUMAN	40S ribosomal protein S2 OS=Homo sapiens OX=9606 GN=RPS2 PE=1 SV=2	RPS2	2	7.27	7.35	6.98	7.01	7.04	6.93	7.91	7.69	6.57	6.88	5.7	5.86	5.68	6.35	-0.24	-0.70412	0.221295	6.80164	-1.12	0.28	0.42	-6.11
[truncated: 629 more rows]

## Sheet: WT 48hr 5iLA vs WT Naive
Accessions	Gene	Description	GeneSymbol	Unique_peptides	WT_Primed_PCGF3_Rep_1	WT_Primed_PCGF3_Rep_2	WT_Primed_PCGF3_Rep_3	WT_Primed_PCGF3_Rep_4	WT_48Hrs_5iLA_Rep_1	WT_48Hrs_5iLA_Rep_2	WT_48Hrs_5iLA_Rep_3	WT_48Hrs_5iLA_Rep_4	WT_Naive_Rep_1	WT_Naive_Rep_2	DKO_Primed_PCGF3_Rep_1	DKO_Primed_PCGF3_Rep_2	DKO_Primed_PCGF3_Rep_3	DKO_Primed_PCGF3_Rep_4	log2FC	CI.L	CI.R	AvgIntensity	t	P.Value	adj.P.Val	B
[truncated: 787 more rows]

[truncated: 2 more sheets: WT Naive vs DKO Primed, WT 48hr 5iLA vs DKO Primed]
