# Supplementary material for: Genome-wide screening identifies Polycomb repressive complex 1.3 as an essential regulator of human naïve pluripotent cell reprogramming
Source: Sci Adv. 2022 Mar 25;8(12):eabk0013. doi: 10.1126/sciadv.abk0013 (PMC8956265; doi:10.1126/sciadv.abk0013)
Supplement: Supplementary file 2 — Data S1 to S4 [file sciadv.abk0013_data_s1_to_s4.zip › sciadv.abk0013_data_s4.xlsx]

## Sheet: Supplementary Dataset 4
REAGENT or RESOURCE	SOURCE	IDENTIFIER
Antibodies
Mouse anti-CD24 conjugated to BUV395 (clone ML5)	BD Biosciences	563818
Mouse anti-CD57 conjugated to BV421 (clone NK-1)	BD Biosciences	563896
Mouse anti-CD75 conjugated to eF660 (clone LN1)	eBioscience	15519896
Mouse anti-CD77 conjugated to PE-CF594 (clone 5B5)	BD Biosciences	563631
Rat anti-Cd90.2 conjugated to APC-Cy7 (clone 30-H12)	BioLegend	105327
Mouse anti-CD130 conjugated to PE (clone AM64)	BD Biosciences	555757
Fixable Viability Dye eFluor 780	eBioscience	65-0865-14
Mouse anti-SSEA4 conjugated to BV605 (clone MC813-70)	BD Biosciences	563119
Human anti-SUSD2 antibody, conjugated to PE (clone REA795)	Miltyeni Biotec	130-111-641
Rabbit anti-PCGF3+5	Abcam	ab201510
Mouse anti-RING1B	(Atsuta et al., 2001)	N/A
Rabbit anti-AUTS2	Abcam	ab96326
Rabbit anti-FBRS	Abcam	ab264404
Rabbit anti-RYBP	Abcam	ab185971
Mouse anti-β-ACTIN	Sigma-Aldrich	A5441
Anti-Mouse IgG (H+L)-HRP	Bio-Rad	1706516
Anti-Rabbit IgG (H+L)-HRP	Bio-Rad	1706515
Anti-Mouse IgG (H+L)-DyLight-680	Invitrogen	SA5-10170
Anti-Rabbit IgG (H+L)-DyLight-800	Invitrogen	SA5-10044
Chemicals, peptides, and recombinant proteins
Recombinant human LIF	WT-MRC Cambridge Stem Cell Institute	N/A
Recombinant Activin A	WT-MRC Cambridge Stem Cell Institute	N/A
Recombinant FGF2	WT-MRC Cambridge Stem Cell Institute	N/A
PD0325901	WT-MRC Cambridge Stem Cell Institute	N/A
CHIR99021	WT-MRC Cambridge Stem Cell Institute	N/A
Gö6983	Tocris	2285
WH-4-023	Cell Guidance Systems	SM16
IM-12	Cell Guidance Systems	SM04
XAV939	Sigma-Aldrich	X3004
Y-27632	Cell Guidance Systems	SM02
SB590885	Cell Guidance Systems	SM48
Indole-3-acetic acid sodium salt	Cayman Chemical	CAY16954
BRD4884	Cayman Chemical	CAY19834
BRD6688	Cayman Chemical	CAY19836
Valproic acid sodium salt	Sigma-Aldrich	P4543
G418	Sigma-Aldrich	A1720
Puromycin	Sigma-Aldrich	P8833
Deposited data
Raw and analysed next-generation sequencing data	This paper	GEO: GSE164786
Mass spectrometry proteomics data	This paper	ProteomeXchange via PRIDE: PXD023547
Published RNA-sequencing data	Collier et al., 2017	GEO: GSE93241
Published RNA-sequencing data	Messmer et al., 2019	Array Express: E-MTAB-6819
Published RNA-sequencing data	Petropoulos et al., 2016	Array Express: E-MTAB-3929
Published RNA-sequencing data	Rostovskaya et al., 2019	GEO: GSE123055
Published RNA- and ChIP-sequencing data	Sybirna et al., 2020	GEO: GSE138675
Published RNA-sequencing data	Xiang et al., 2020	GEO: GSE136447
Cell lines
WA09/H9 human pluripotent stem cells	WiCell	WA09
WA09/H9 NK2 human pluripotent stem cells	Laboratory of Austin Smith (Takashima et al., 2014)	N/A
WA09/H9 PRDM14-AID-Venus human pluripotent stem cells	Laboratory of Azim Surani (Sybirna et al., 2020)	N/A
FSPS13B human pluripotent stem cells	Laboratory of Ludovic Vallier (Rashidi et al., 2018)	N/A
Oligonucleotides
Human v3 CRISPR gRNA library	(Ong et al., 2017)	N/A
PCGF3 Left gRNA: TTAGGAGAGCGTCTAGAGCCAGG	IDT	N/A
PCGF3 Right gRNA: GGCACTCACCCCACGTACTGTGG	IDT	N/A
PCGF5 Left gRNA: GTTCTTCTTCAAAAACTGTTAGG	IDT	N/A
PCGF5 Right gRNA: GACAATCCTATGCTTAGAAATGG	IDT	N/A
FBRS Left gRNA: ATAGGCATCCAGGCCCCATCTGG	IDT	N/A
FBRS Right gRNA: GTCACTAAGCAAGTGGAACCAGG	IDT	N/A
pZFN-AAVS1-ELD	Addgene	159297
pZFN-AAVS1-KRR	Addgene	159298
pAAVS1-CAG-hCAS9-neo	Addgene	166026
U6 target gRNA expression vector	(Mali et al., 2013)	N/A
pCR2.1-TOPO	ThermoFisher Scientific	N/A
pCas9_GFP	Addgene	44719
pCAG-PCGF3-ires-puro expression plasmid	This study, based on a backbone plasmid kindly provided by Hitoshi Niwa	N/A
AAVS1-GF4: CTTAGCCACTCTGTGCTGACCACTC	Sigma Aldrich	N/A
CAGSB-5’P2: CGTAAGTTATGTAACGCGGAACTCC	Sigma Aldrich	N/A
bGHpA-U2: ATGCTGGGGATGCGGTGGGCTCT	Sigma Aldrich	N/A
AAVS1-GR3: CACAGGTGGCGCTTCCAGTGCTCAGACTAG	Sigma Aldrich	N/A
PCGF3 coding sequence forward primer: ACGACGCGTGCCACCATGTTGACCAGGAAGATCAAGCTG	Sigma Aldrich	N/A
PCGF3 coding sequence reverse primer: ATAAGAATGCGGCCGCTCACAGCAAGTCCATCTTGGGT	Sigma Aldrich	N/A
PCGF3 genotyping forward primer: ACAAGGAGGACAGCAGTGAG	Sigma Aldrich	N/A
PCGF3 genotyping reverse primer: GCCCGGCCTACCTAAGTATT	Sigma Aldrich	N/A
PCGF5 genotyping forward primer: GATGTCCCAATGAGCCTAGAA	Sigma Aldrich	N/A
PCGF5 genotyping reverse primer: GGCCCAAGACAGTTCAGTTG	Sigma Aldrich	N/A
Software and algorithms
MAGeCK	(Li et al., 2014)	https://sourceforge.net/p/mageck/wiki/Home/
trim galore v0.6.5	N/A	http://www.bioinformatics.babraham.ac.uk/projects/trim_galore/
HISAT 2.1.0	(Kim et al., 2015)	http://daehwankimlab.github.io/hisat2/
SAMTools	(Li et al., 2009)	http://samtools.sourceforge.net/
Seqmonk v45.0	N/A	http://www.bioinformatics.babraham.ac.uk/projects/seqmonk/
DESeq	(Love et al., 2014)	http://bioconductor.org/packages/release/bioc/html/DESeq.html
Bowtie2	(Langmead and Salzberg, 2012)	http://bowtie-bio.sourceforge.net/bowtie2/index.shtml
MACS	(Zhang et al., 2008)	https://github.com/macs3-project/MACS
Deeptools bamcoverage	(Ramírez et al., 2016)	https://github.com/deeptools/deepTools/blob/master/docs/content/tools/bamCoverage.rst
COMPARTMENTS database	(Binder et al., 2014)	https://compartments.jensenlab.org/Search
enrichR	(Kuleshov et al., 2016; Ashburner et al., 2000; The Gene Ontology Consortium, 2019)	https://maayanlab.cloud/Enrichr/
AME	(McLeay and Bailey, 2010)	https://meme-suite.org/meme/tools/ame
HOCOMOCO v11	(Kulakovskiy et al., 2018)	https://hocomoco11.autosome.ru/
FIMO	(Grant et al., 2011)	https://meme-suite.org/meme/tools/fimo
GSEA software	(Subramanian et al., 2005)	www.broadinstitute.org/gsea
Proteome Discoverer 2.1	ThermoFisher Scientific	N/A
qPLEXanalyzer	(Papachristou et al., 2018)	https://bioconductor.org/packages/release/bioc/html/qPLEXanalyzer.html
